# Supplementary material for: FASN Protein Overexpression Indicates Poor Biochemical Recurrence-Free Survival in Prostate Cancer
Source: Dis Markers. 2020 Jun 18;2020:3904947. doi: 10.1155/2020/3904947 (PMC7321525; doi:10.1155/2020/3904947)
Supplement: Supplementary Materials — Supplementary Figure 1: the heatmap of the differential genes in TCGA (A), GSE46602 (B), and GSE6752 (C). Supplementary Table 1: the LogFC form of the differential genes in TCGA. Supplementary Table 2: the LogFC form of the differential genes in GSE46602. Supplementary Table 3: the LogFC form of the differential genes in GSE6752. [file 3904947.f1.zip › 3904947.f1/Supplemental Table-1 The LogFC form of the differential genes in TCGA.xlsx]

## Sheet: Sheet1
Symbol	p value	Log2FoldChange	PCa Count	PCa Mean	PCa Median	PCa StdDev	BPH Count	BPH Mean	BPH Median	BPH StdDev
HOXC6	7.34667e-22	0.972216	498	7.80068	7.9969	1.46801	52	3.97618	3.472	2.03621
HOXC4	1.51505e-19	0.963754	498	6.34124	6.48225	1.50905	52	3.25129	3.17985	1.7254
HOXC5	1.83116e-19	1.26726	498	4.58216	4.75645	1.34358	52	1.90365	1.824	1.50726
PYCR1	1.87558e-19	0.196015	498	12.1272	12.2175	0.615569	52	10.5866	10.6597	0.858241
DLX2	2.76365e-19	1.9404	498	5.09466	5.2996	1.84984	52	1.32738	0.8399	1.80162
CGREF1	3.84464e-19	0.414616	498	9.28331	9.3951	0.96481	52	6.96452	6.9393	1.33959
SLC19A1	3.99392e-19	0.249883	498	9.73803	9.7807	0.647904	52	8.18934	8.0742	0.857589
DLX1	7.39884e-19	1.56556	498	7.98568	8.76585	2.34041	52	2.69793	2.1426	2.40858
RAB17	1.00913e-18	0.257918	498	9.44599	9.47575	0.722542	52	7.89962	7.693	1.05196
EPHA10	1.13008e-18	0.497674	498	7.65059	7.75615	0.88042	52	5.41851	5.38425	0.907906
HPN	2.26761e-18	0.377801	498	12.1879	12.3178	1.11836	52	9.3799	9.6968	1.50957
QSOX2	2.30761e-18	0.147622	498	9.08572	9.09625	0.433709	52	8.20202	8.1503	0.397617
GLRA4	2.51853e-18	-2.16669	498	0.385913	0	0.642661	52	1.73272	1.7794	1.03835
RAB3D	2.75126e-18	0.121021	498	11.9716	12.017	0.491375	52	11.0083	11.0551	0.643406
LRFN1	3.12559e-18	0.341981	498	7.49646	7.50445	0.665074	52	5.91439	5.88135	0.806477
PDE1C	3.3253e-18	-1.19467	498	2.08139	1.91915	1.46145	52	4.76414	4.99495	1.71322
MARCKSL1	5.49061e-18	0.177272	498	13.1433	13.1557	0.642435	52	11.6236	11.567	0.898178
C8orf84	5.72972e-18	-0.441306	498	6.65823	6.4759	1.28621	52	9.04077	9.23825	1.42875
GAL	6.80067e-18	1.15351	498	5.32662	5.48825	1.65056	52	2.39447	2.0117	1.91625
SLC25A22	8.03156e-18	0.154253	498	9.92249	9.8878	0.566442	52	8.91632	8.8895	0.489901
SMR3B	9.96062e-18	-3.14537	498	0.373269	0	1.08804	52	3.30273	2.92665	2.85467
GNL3	1.01281e-17	0.110805	498	11.4646	11.4802	0.442979	52	10.6171	10.7188	0.478914
PIK3C2G	1.07367e-17	-1.68963	498	1.70751	1.4359	1.53156	52	5.508	5.36465	2.43166
CXCR2	1.42436e-17	-0.955783	498	2.86741	2.80465	1.44659	52	5.56172	5.78315	1.57903
ARSF	1.47893e-17	-1.71724	498	0.707249	0.49145	0.862175	52	2.32549	2.1497	1.06474
TMEM120B	1.48013e-17	0.147695	498	9.14125	9.1745	0.490088	52	8.25173	8.22175	0.502275
STX19	1.5417e-17	0.464214	498	7.5067	7.56675	0.877227	52	5.44135	5.73435	1.59516
NUP210	1.5783e-17	0.178461	498	10.6313	10.6203	0.669078	52	9.39431	9.39995	0.679444
CALM1	1.73978e-17	-0.0925991	498	12.4824	12.5497	0.500875	52	13.3099	13.3203	0.406055
SGEF	1.80937e-17	0.221248	498	10.8077	10.8713	0.837898	52	9.27111	9.23515	0.676849
SIM2	1.86242e-17	0.480212	498	10.5036	10.5519	0.989874	52	7.52972	7.8622	1.84556
DCC	1.89371e-17	-1.84839	498	0.777948	0.48205	0.982372	52	2.80138	2.69835	1.56806
PADI3	1.96126e-17	-1.82275	498	1.29121	0.7838	1.60005	52	4.56773	4.10995	3.1252
TMEM132A	2.35593e-17	0.290751	498	9.98534	10.0183	0.938452	52	8.16278	8.1648	1.02729
LOC100128675	2.37071e-17	1.70624	498	3.50815	3.6143	1.2645	52	1.0751	0.9014	0.844604
ULK3	2.47592e-17	0.146896	498	10.2841	10.3002	0.484339	52	9.28855	9.33485	0.504805
TRPM4	2.51517e-17	0.211416	498	13.2464	13.267	0.908238	52	11.4408	11.4619	1.03303
SH3GLB1	2.57929e-17	-0.0778908	498	10.6715	10.7058	0.335055	52	11.2635	11.2658	0.270328
SLC26A6	2.76594e-17	0.23034	498	8.81925	8.8404	0.720289	52	7.51783	7.42365	0.654205
DND1	2.81919e-17	0.169413	498	6.70945	6.7332	0.390093	52	5.96608	5.9973	0.384877
SAMD10	2.95499e-17	0.188342	498	8.36765	8.38195	0.562198	52	7.34356	7.30835	0.631993
PCSK6	3.03568e-17	0.344431	498	9.21236	9.34595	0.898295	52	7.25582	7.3653	1.29136
FEM1B	3.34561e-17	-0.0888865	498	10.4191	10.4474	0.400193	52	11.0812	11.1047	0.318634
MICALL1	3.62364e-17	-0.128914	498	9.37652	9.37875	0.445574	52	10.2529	10.2	0.610038
RHBDL3	3.67484e-17	-0.532197	498	4.418	4.47735	1.202	52	6.38901	6.54615	0.996702
C10orf99	3.68414e-17	-2.00345	498	0.721391	0	1.06473	52	2.89247	2.6376	2.01986
ASPA	3.71496e-17	-0.824785	498	3.25703	3.4022	1.45291	52	5.76907	5.79065	1.21099
NUDT19	3.77994e-17	0.111365	498	9.58935	9.61345	0.396859	52	8.87697	8.86115	0.51381
GATM	4.01156e-17	-0.305797	498	7.0722	7.1718	1.04494	52	8.74196	8.80095	0.701337
SDCCAG3	4.07358e-17	0.124269	498	9.4703	9.45855	0.440118	52	8.68871	8.69555	0.290894
EZH2	4.62499e-17	0.3933	498	6.86644	6.8673	0.797046	52	5.22801	5.1522	0.913564
SEMA6D	4.86968e-17	-0.43726	498	5.78754	5.83025	1.22409	52	7.83651	7.774	0.880225
SBK1	5.30643e-17	0.280352	498	8.98214	9.0211	0.645191	52	7.3958	7.46595	0.997917
C2orf88	5.50314e-17	-0.561577	498	5.66843	5.76995	1.40299	52	8.36593	8.36665	1.10897
HJURP	5.69365e-17	0.760861	498	5.99029	5.8966	1.31118	52	3.53513	3.2774	1.49608
SCN5A	5.78716e-17	-0.684185	498	3.33342	3.31785	1.18613	52	5.35612	5.48025	0.942214
LINGO2	6.26303e-17	-1.42441	498	1.2318	0.97835	1.17098	52	3.30621	3.1428	1.56939
C10orf82	6.84702e-17	-1.25137	498	1.86796	1.62335	1.54216	52	4.44702	4.57415	1.43709
CDC42EP4	6.88661e-17	-0.128215	498	10.3671	10.3779	0.587679	52	11.3306	11.3649	0.398065
PPP1R14B	6.90043e-17	0.193358	498	10.1889	10.1737	0.813373	52	8.91088	8.82385	0.760538
DUSP19	6.94601e-17	-0.266492	498	5.84168	5.89365	0.700976	52	7.02684	7.0516	0.596241
SLC25A12	7.21247e-17	-0.117488	498	8.8837	8.90895	0.439475	52	9.63743	9.6481	0.45129
NKX2-3	7.29699e-17	2.34744	498	4.36557	4.65115	1.73155	52	0.857812	0.4872	1.14456
LRRC56	7.31736e-17	0.249059	498	7.6344	7.63715	0.699901	52	6.42393	6.4343	0.540323
KCNH5	7.42458e-17	-2.33621	498	0.355373	0	0.630702	52	1.79454	1.5144	1.39068
POLR2H	7.45435e-17	0.127959	498	9.94428	9.8807	0.525318	52	9.10026	9.1503	0.429202
MSL3L2	8.011e-17	0.245421	498	8.26356	8.35835	0.603246	52	6.97089	7.02495	0.882918
AOX1	8.18918e-17	-0.419741	498	8.0062	8.21685	1.53537	52	10.7098	10.7299	1.12104
ESRP2	8.3338e-17	0.144716	498	10.8159	10.8417	0.541563	52	9.78361	9.90275	0.693588
SLMAP	9.02605e-17	-0.1474	498	10.551	10.5437	0.578428	52	11.686	11.5452	0.765904
C12orf75	9.11558e-17	-0.239924	498	8.52222	8.5553	0.958337	52	10.0641	10.11	1.06239
SMPDL3B	9.13398e-17	0.323814	498	8.99405	9.0503	0.971714	52	7.18584	7.1696	1.16903
C17orf70	9.56988e-17	0.0996174	498	10.0243	10.0287	0.439437	52	9.35547	9.30945	0.34801
SKA3	9.60953e-17	0.628311	498	5.07069	4.9602	1.1123	52	3.2804	3.0184	1.12755
LOC284276	9.71239e-17	-0.565652	498	3.94992	4.08455	1.25618	52	5.8461	5.87695	0.940918
10-Sep	1.08366e-16	-0.108753	498	9.89024	9.95735	0.555077	52	10.6646	10.653	0.378531
MAMLD1	1.08504e-16	-0.360975	498	6.07426	6.15975	1.07569	52	7.80113	7.9109	0.893644
NOC2L	1.15925e-16	0.0737571	498	11.3128	11.2792	0.369571	52	10.749	10.7216	0.341856
DMRT2	1.16926e-16	-1.61307	498	0.97994	0.68825	1.07246	52	2.99765	2.8614	1.80409
POLD2	1.18164e-16	0.0968003	498	11.5131	11.4682	0.503844	52	10.766	10.7247	0.390862
EVX2	1.20741e-16	-1.51703	498	0.986491	0.74285	1.0447	52	2.82336	2.9128	1.34393
DNAH5	1.29345e-16	0.447247	498	9.30045	9.36555	1.4175	52	6.82133	7.1796	1.64945
YPEL1	1.32674e-16	0.193469	498	8.48434	8.48355	0.569898	52	7.41956	7.4567	0.519044
LOC644936	1.32925e-16	-0.36157	498	4.39561	4.3387	0.797142	52	5.64758	5.64335	0.743067
CAMKK2	1.3472e-16	0.18176	498	12.7005	12.7034	0.927709	52	11.1971	11.2191	0.702782
PLAG1	1.38255e-16	-0.435913	498	4.91724	4.936	1.09318	52	6.65188	6.75135	0.969838
SLC27A4	1.38324e-16	0.122871	498	10.1219	10.1166	0.505804	52	9.2955	9.28	0.376305
TRAF4	1.41346e-16	0.138699	498	10.9896	10.9896	0.549248	52	9.98223	9.9527	0.74088
EIF2AK1	1.42615e-16	0.0697156	498	12.4354	12.449	0.369834	52	11.8487	11.8139	0.357019
CAMK2G	1.44013e-16	-0.130885	498	9.83539	9.84595	0.491414	52	10.7694	10.7034	0.630717
TOR1AIP1	1.45003e-16	-0.102077	498	10.5644	10.6381	0.499574	52	11.339	11.3687	0.314946
LASS4	1.45166e-16	0.128555	498	11.6563	11.6647	0.622152	52	10.6626	10.6595	0.624276
REPIN1	1.45197e-16	0.0754702	498	11.5396	11.5165	0.404615	52	10.9514	10.9525	0.306863
PODXL2	1.46685e-16	0.243679	498	11.286	11.326	0.779067	52	9.532	9.76695	1.34902
EFNB1	1.48091e-16	-0.213657	498	8.54508	8.5179	0.734183	52	9.90908	9.818	0.549775
L3MBTL4	1.4824e-16	-0.528158	498	4.49169	4.5492	1.23419	52	6.47741	6.70715	0.743555
B3GALT6	1.52241e-16	0.141695	498	9.73244	9.68035	0.603715	52	8.82201	8.7433	0.45554
PARVA	1.52783e-16	-0.103801	498	10.7792	10.7625	0.460326	52	11.5834	11.5602	0.537742
C9orf7	1.53523e-16	0.122001	498	10.4079	10.3921	0.549758	52	9.56392	9.4778	0.491519
CSK	1.57567e-16	0.0776315	498	10.6678	10.68	0.314963	52	10.109	10.1413	0.370622
CAV2	1.64469e-16	-0.247765	498	8.45039	8.5775	0.974494	52	10.0337	10.0748	0.66146
TBC1D1	1.65914e-16	-0.146888	498	9.63418	9.71175	0.725227	52	10.6668	10.738	0.523502
PMM2	1.7039e-16	0.10883	498	10.2176	10.1931	0.422898	52	9.47515	9.5126	0.421065
ADRBK1	1.76199e-16	0.0844352	498	12.2525	12.2544	0.396647	52	11.556	11.5769	0.407449
HIST3H2A	1.77399e-16	0.419766	498	7.63632	7.7405	1.07008	52	5.7085	5.6555	1.00121
EIF3B	1.91337e-16	0.078642	498	12.3333	12.2757	0.438922	52	11.679	11.6219	0.340035
PDCD2L	1.91461e-16	0.152683	498	7.51343	7.51085	0.474907	52	6.7589	6.7012	0.447717
PLA2G3	1.91731e-16	-1.55706	498	1.06425	0.7088	1.1683	52	3.13159	3.01325	1.56753
GTSE1	1.96326e-16	0.662826	498	5.23591	5.17325	1.22964	52	3.30721	3.132	1.34022
DHDPSL	1.97349e-16	-0.680462	498	3.45675	3.33915	1.27361	52	5.53997	5.48575	0.974824
TLCD1	2.0293e-16	0.251949	498	8.45903	8.4007	0.799655	52	7.10357	7.19225	0.841768
KY	2.04188e-16	-0.776384	498	3.91032	3.9809	1.72222	52	6.69773	6.895	1.31894
TMEM19	2.06358e-16	-0.103821	498	8.5111	8.5587	0.423036	52	9.14617	9.15895	0.331055
AMACR	2.09434e-16	0.388925	498	12.8169	12.9964	1.73833	52	9.78828	9.50945	1.18229
NYNRIN	2.14987e-16	-0.339589	498	7.87115	7.9361	1.19535	52	9.96012	9.98835	0.968537
NECAB1	2.15223e-16	-0.405846	498	6.11979	6.29595	1.22517	52	8.1079	8.0311	0.857268
SNHG3	2.19235e-16	0.57099	498	6.42376	6.4726	1.18431	52	4.32418	4.322	0.892778
TTLL12	2.20051e-16	0.113265	498	11.4815	11.5276	0.502028	52	10.6146	10.6507	0.597568
LETM1	2.3026e-16	0.0955539	498	10.1316	10.1157	0.379647	52	9.48228	9.4823	0.366441
SLC4A5	2.31709e-16	0.174492	498	7.61857	7.6125	0.566256	52	6.75065	6.79925	0.412881
PCP4L1	2.33831e-16	-0.616841	498	4.99601	5.0625	1.61624	52	7.66145	7.72305	1.11995
UBXN10	2.3491e-16	-0.491405	498	5.31045	5.54745	1.42016	52	7.46549	7.4361	0.985836
ARVCF	2.36392e-16	0.128367	498	9.70965	9.7119	0.519729	52	8.88303	8.8395	0.418333
STX12	2.51265e-16	-0.0587487	498	10.264	10.2706	0.272378	52	10.6906	10.6745	0.277191
CCDC85A	2.52497e-16	-0.438882	498	4.95629	4.9982	1.0794	52	6.71851	6.73655	0.968168
MGAT4C	2.66198e-16	-1.55404	498	0.798454	0.6678	0.771178	52	2.34457	2.1364	1.09228
CASKIN1	2.6959e-16	0.506278	498	5.99086	6.0629	1.08711	52	4.21778	4.32405	0.901354
MYBL2	2.72505e-16	0.681617	498	6.5639	6.38285	1.36523	52	4.09237	4.0351	1.71947
GCNT4	2.7318e-16	-0.75432	498	3.54205	3.7529	1.29018	52	5.97486	5.9088	1.28381
ZSCAN2	2.83406e-16	0.109564	498	8.47094	8.4864	0.39565	52	7.85145	7.90975	0.34495
PLCD1	2.84669e-16	-0.124889	498	8.4024	8.43975	0.489583	52	9.16217	9.1586	0.426445
PCGF3	2.87372e-16	0.085635	498	10.6372	10.5935	0.388523	52	10.0242	9.99205	0.34747
MED21	2.87868e-16	-0.120583	498	8.68997	8.7373	0.403746	52	9.44751	9.4121	0.292936
KIF9	2.93773e-16	0.18286	498	7.559	7.4985	0.587368	52	6.65914	6.6524	0.411601
GPX2	3.01974e-16	-0.667665	498	5.09049	5.0419	1.8945	52	8.08624	8.17145	1.59822
ZNF154	3.04732e-16	-0.465357	498	4.66616	4.7159	1.07964	52	6.44237	6.4393	0.895494
AQP5	3.13366e-16	-0.935815	498	2.69208	2.50135	1.526	52	5.14987	5.14255	1.39529
SLC39A2	3.21951e-16	-1.24805	498	2.72542	2.2106	2.25493	52	6.47343	6.18935	3.01801
MAZ	3.29444e-16	0.104308	498	13.0809	13.0834	0.567261	52	12.1686	12.2239	0.550144
CCDC108	3.34569e-16	0.66687	498	5.60122	5.64935	1.29526	52	3.52805	3.64505	1.09375
PON3	3.47326e-16	-1.40998	498	1.54474	1.32605	1.28096	52	4.1049	4.0025	2.08235
PLP2	3.52478e-16	-0.195214	498	9.28968	9.35565	0.876679	52	10.6357	10.6014	0.465482
NETO2	3.57518e-16	0.451457	498	7.38812	7.4107	1.19166	52	5.40296	5.35425	0.876592
MEX3D	3.59947e-16	0.132429	498	9.24213	9.21195	0.515005	52	8.43154	8.4611	0.463881
PRDM11	3.60366e-16	-0.337041	498	4.29129	4.3687	0.72246	52	5.4206	5.4876	0.65272
RHOQ	3.69625e-16	-0.0839967	498	10.4774	10.4969	0.412805	52	11.1055	11.1054	0.37865
GPR156	3.70825e-16	-0.924361	498	1.57705	1.6169	0.883833	52	2.99299	3.1182	0.874199
PLEKHA2	3.73133e-16	-0.210597	498	8.62712	8.7539	0.817286	52	9.98301	9.99985	0.642682
MTMR8	3.73713e-16	-0.621511	498	2.92859	3.02995	1.01848	52	4.50559	4.66075	0.977312
DBNDD1	3.79343e-16	0.233982	498	9.39603	9.45595	0.824207	52	7.9893	7.89485	0.836081
TSPAN18	3.91067e-16	-0.275088	498	8.16163	8.3218	1.09081	52	9.87613	9.8162	1.14234
PRNP	3.93031e-16	-0.11131	498	11.2289	11.2619	0.550692	52	12.1296	12.1358	0.563566
ANP32E	3.96503e-16	-0.190499	498	8.54314	8.62005	0.795492	52	9.74907	9.6666	0.588531
CAV1	3.97665e-16	-0.235748	498	10.0893	10.2178	1.08948	52	11.8803	11.7782	0.956506
MST4	3.99565e-16	-0.198139	498	8.49651	8.6023	0.817279	52	9.74735	9.8126	0.708562
CFL2	3.99707e-16	-0.189116	498	9.79484	9.81415	0.776563	52	11.1668	11.1079	0.939863
IGSF1	4.10505e-16	-0.799806	498	3.98379	4.04115	1.87533	52	6.93525	7.0792	1.38889
APOBEC3C	4.19205e-16	-0.439611	498	6.89574	7.0391	1.31269	52	9.35227	9.42825	0.886442
PCA3	4.23203e-16	0.766518	498	11.5303	12.4506	3.02744	52	6.77789	6.4645	3.12803
TRIM36	4.2543e-16	0.290309	498	9.99088	10.0005	0.744815	52	8.16981	8.67635	1.41068
ZNF74	4.30075e-16	0.103696	498	8.63109	8.6235	0.388959	52	8.03248	7.9717	0.294948
FOXM1	4.36654e-16	0.376458	498	7.08488	6.9278	1.05059	52	5.45767	5.37155	1.024
ANO6	4.37599e-16	-0.198588	498	9.73158	9.8616	0.892463	52	11.1677	11.0713	0.751716
ALDH1L2	4.45872e-16	-0.408159	498	5.74921	5.8081	1.20007	52	7.62915	7.50875	1.36183
FBXO30	4.6289e-16	-0.164552	498	8.11143	8.2073	0.723109	52	9.09143	9.00595	0.548563
C14orf64	4.63726e-16	-0.806449	498	2.12603	2.15745	1.03213	52	3.71821	3.78525	0.822109
VAV2	4.66389e-16	0.119518	498	10.2632	10.2363	0.446494	52	9.44721	9.49605	0.460367
ERGIC1	4.68455e-16	0.0878476	498	14.1831	14.2464	0.495792	52	13.3453	13.4139	0.660663
FAM196B	4.74657e-16	-1.30336	498	1.50364	1.21935	1.3223	52	3.71103	4.07825	1.83793
LPAR1	4.80565e-16	-0.249035	498	7.53017	7.69995	1.00607	52	8.94895	9.04975	0.658617
PKP3	4.90377e-16	0.13585	498	10.6731	10.6286	0.522895	52	9.71395	9.76445	0.690427
LOC100130872	4.91213e-16	0.525112	498	9.3945	9.47795	1.63143	52	6.52828	6.9544	1.82197
ONECUT2	4.9145e-16	0.841974	498	6.69698	6.69465	1.75938	52	3.73611	3.68205	1.72131
ASPH	4.98106e-16	-0.153991	498	10.2244	10.2866	0.817806	52	11.3761	11.3991	0.473325
EPCAM	5.01376e-16	0.143348	498	12.4687	12.4954	0.680166	52	11.2894	11.2234	0.825036
SCPEP1	5.03392e-16	-0.128754	498	10.4437	10.5008	0.590814	52	11.4186	11.4586	0.577972
RHPN1	5.12016e-16	0.273704	498	8.9685	8.9864	0.966969	52	7.41868	7.27065	0.936727
LMX1B	5.12092e-16	1.00716	498	4.84167	4.89435	1.54373	52	2.40885	2.6036	1.28844
CBX7	5.14379e-16	-0.119757	498	10.6419	10.67	0.610122	52	11.5629	11.6529	0.559235
PAK3	5.15393e-16	-0.9489	498	2.59376	2.61455	1.37529	52	5.00699	5.04185	1.38767
PIK3R1	5.17349e-16	-0.144529	498	10.3107	10.325	0.722606	52	11.3971	11.4616	0.632435
HMG20A	5.50941e-16	-0.0886765	498	8.92102	8.9573	0.391209	52	9.48656	9.5076	0.284841
ALS2CR4	5.51453e-16	-0.127423	498	8.73838	8.7091	0.530595	52	9.5453	9.7072	0.461434
C20orf194	5.55238e-16	-0.193206	498	8.44541	8.53785	0.77212	52	9.65565	9.66485	0.690051
MGAT4B	5.60645e-16	0.0919954	498	10.7687	10.7518	0.433032	52	10.1034	10.0995	0.305361
NME1	5.60827e-16	0.133405	498	10.6322	10.5954	0.628863	52	9.69313	9.63195	0.535984
TGM3	5.67119e-16	0.693184	498	7.29447	7.3653	1.76749	52	4.51154	4.40755	2.06477
PTGS1	5.81045e-16	-0.356749	498	7.61755	7.6045	1.27993	52	9.75455	9.257	1.69613
GSTM4	5.83356e-16	-0.227759	498	8.20898	8.28245	0.913605	52	9.61283	9.54095	0.679204
ASB3	5.93964e-16	-0.116131	498	8.0991	8.11205	0.429338	52	8.778	8.7584	0.499661
C19orf48	5.96788e-16	0.197024	498	12.6588	12.6446	0.858178	52	11.0429	11.3493	1.26184
FERMT2	6.00823e-16	-0.182741	498	9.86391	9.947	0.819467	52	11.1959	11.1512	0.840411
LRTOMT	6.01768e-16	0.108898	498	9.25344	9.27455	0.389625	52	8.58068	8.7023	0.515953
FAM107A	6.0576e-16	-0.264519	498	9.24718	9.3184	1.25475	52	11.108	11.3552	0.905381
MAPRE1	6.07798e-16	-0.0550967	498	11.1364	11.1271	0.271145	52	11.5699	11.536	0.30178
C12orf34	6.11499e-16	0.336943	498	7.73817	7.64425	1.11769	52	6.12644	5.99855	0.958286
IPO4	6.14754e-16	0.0941063	498	10.2086	10.2066	0.417199	52	9.56392	9.52435	0.338802
RNF180	6.16432e-16	-0.189734	498	7.62526	7.6912	0.686838	52	8.69702	8.61325	0.688719
FAM136A	6.17519e-16	0.0811016	498	9.96194	9.9504	0.367517	52	9.41738	9.3823	0.329383
SEC16A	6.21167e-16	0.0929371	498	12.7068	12.6927	0.473166	52	11.9141	11.924	0.428422
VAMP3	6.22052e-16	-0.0630782	498	10.6649	10.6976	0.308933	52	11.1415	11.1293	0.26275
EIF4EBP2	6.28066e-16	-0.0804032	498	11.2425	11.2164	0.360445	52	11.8868	11.8007	0.409012
ALAD	6.36957e-16	-0.134162	498	9.9986	10.0367	0.625112	52	10.973	10.9717	0.556641
SPTBN2	6.4619e-16	0.147665	498	11.8976	11.9137	0.606556	52	10.7401	10.8417	0.89453
TMEM184A	6.4974e-16	0.195197	498	10.3534	10.3902	0.719925	52	9.04325	9.136	0.880496
KITLG	6.50711e-16	-0.223112	498	8.60755	8.6588	0.924323	52	10.0472	10.0021	0.622833
ST5	6.62524e-16	-0.166506	498	9.91109	9.93855	0.766025	52	11.1236	11.1377	0.487517
CPLX1	6.63408e-16	0.308713	498	6.86805	6.9166	0.844645	52	5.545	5.50395	0.632031
CENPA	6.67987e-16	0.980632	498	4.19993	4.09595	1.33249	52	2.12835	2.1389	1.33581
LOC100286793	6.82635e-16	0.188094	498	7.88953	7.85295	0.632236	52	6.92515	6.8468	0.500058
ZNF157	6.87873e-16	-1.21287	498	0.9123	0.87945	0.736837	52	2.11469	2.17225	0.712301
KCNJ15	6.95359e-16	-0.768558	498	4.22451	4.2524	1.59373	52	7.19674	6.9294	1.76741
GOLM1	7.12429e-16	0.22233	498	14.6067	14.6999	0.99972	52	12.5206	12.6707	1.56781
KLHL4	7.30666e-16	-0.816619	498	2.48057	2.4708	1.12083	52	4.36896	4.3428	1.30861
SCARA3	7.35491e-16	-0.263235	498	9.0138	9.1508	1.09005	52	10.8181	10.7264	0.920033
GNAZ	7.42569e-16	-0.302531	498	7.34908	7.3741	1.00846	52	9.06367	8.98075	1.10301
PLBD1	7.45475e-16	-0.286482	498	6.77423	6.85835	0.954024	52	8.26227	8.33265	0.960569
RRM2	7.48889e-16	0.500687	498	7.0837	6.9762	1.27363	52	5.00655	4.941	1.58378
C15orf41	7.50323e-16	-0.278854	498	6.4884	6.52335	0.814499	52	7.87193	7.7575	0.767337
C2orf79	7.53058e-16	0.154139	498	9.68372	9.6821	0.659167	52	8.70245	8.7177	0.576668
TRIM61	7.53277e-16	-1.11164	498	1.27878	1.27605	0.799195	52	2.76332	2.7616	1.20615
MYLK	7.57954e-16	-0.224029	498	12.9397	13.2355	1.39978	52	15.1135	15.0716	1.22328
ITSN1	7.61258e-16	-0.134292	498	9.1669	9.2094	0.541608	52	10.0612	9.91355	0.589326
NDRG2	7.78261e-16	-0.165729	498	10.7866	10.8204	0.807892	52	12.0997	12.0247	0.852116
C16orf59	7.78808e-16	0.409481	498	5.82944	5.8172	0.903788	52	4.38895	4.37005	0.830815
FRMD6	7.91029e-16	-0.245873	498	9.13428	9.25955	1.06082	52	10.8315	10.7479	0.691011
JAZF1	8.02341e-16	-0.220977	498	8.35763	8.4591	0.94043	52	9.741	9.67095	0.870735
TRIM27	8.16575e-16	0.069469	498	10.8644	10.8553	0.339718	52	10.3537	10.3406	0.34182
KAT2A	8.43593e-16	0.133517	498	10.4702	10.4611	0.622537	52	9.54466	9.50895	0.461524
MAT2B	8.55361e-16	-0.0993656	498	10.0783	10.1103	0.407117	52	10.7969	10.7935	0.307126
MKI67	8.63842e-16	0.384417	498	8.28572	8.27135	1.113	52	6.34759	6.30515	1.4979
DAAM2	8.64868e-16	-0.296665	498	8.18201	8.38535	1.30994	52	10.05	10.0874	1.09612
ICA1	8.71532e-16	0.138569	498	10.4762	10.4901	0.473711	52	9.51678	9.6865	0.801016
SLC25A33	8.75204e-16	0.15439	498	8.72128	8.71185	0.579301	52	7.83618	7.8772	0.575415
EPHB1	8.75689e-16	-0.634087	498	4.23848	4.19695	1.48864	52	6.57793	6.4397	1.36512
FOXI2	8.80756e-16	-1.24572	498	1.22188	1.0861	0.990795	52	2.89752	2.9406	1.51141
CDH8	8.88212e-16	-1.30167	498	1.4173	1.19075	1.16235	52	3.49384	3.49905	1.46138
TMEM213	8.94151e-16	-1.45345	498	1.32976	0.98445	1.34961	52	3.64171	3.71235	2.07606
PLK1	9.09031e-16	0.476338	498	6.04962	5.95975	1.14916	52	4.34847	4.146	1.05241
B4GALT3	9.19548e-16	0.0818761	498	10.357	10.3631	0.351774	52	9.78562	9.8274	0.413323
SNAPC1	9.23298e-16	-0.106795	498	7.67385	7.6669	0.358877	52	8.26345	8.2762	0.38172
VARS	9.50215e-16	0.090838	498	10.8244	10.7863	0.405197	52	10.1638	10.1715	0.415896
SGCB	9.53781e-16	-0.164707	498	9.30605	9.34445	0.720773	52	10.4315	10.4121	0.661586
MOGS	9.94268e-16	0.0842174	498	11.1158	11.1267	0.367349	52	10.4855	10.5497	0.458972
C19orf23	1.01504e-15	0.406252	498	4.93024	4.84235	0.814767	52	3.72026	3.67745	0.739617
MEIS3P1	1.01521e-15	-0.197338	498	7.82551	7.93805	0.786399	52	8.97258	8.92705	0.521064
C1orf114	1.01764e-15	-0.54286	498	3.59006	3.62275	1.09249	52	5.23021	5.2104	1.00726
TTYH3	1.02464e-15	0.126436	498	10.8946	10.8988	0.599106	52	9.98042	9.9695	0.679594
UBE2C	1.03722e-15	0.633846	498	6.01677	5.9166	1.38079	52	3.87754	3.71105	1.56176
LARGE	1.03933e-15	-0.176427	498	8.73849	8.77665	0.703031	52	9.87521	9.75545	0.76238
GABRA3	1.04026e-15	-1.78781	498	0.658926	0.41725	0.933762	52	2.27521	2.45965	1.11437
NEURL1B	1.05393e-15	-0.173645	498	9.24281	9.3526	0.768843	52	10.425	10.4167	0.932496
GNB5	1.05418e-15	-0.120531	498	8.76652	8.80325	0.543412	52	9.53039	9.5095	0.392002
QPRT	1.05428e-15	-0.475737	498	5.73605	5.78685	1.16955	52	7.97671	7.8176	1.32846
KIF4A	1.05516e-15	0.727391	498	5.85366	5.8274	1.42917	52	3.53558	3.395	1.51549
ARHGAP20	1.05919e-15	-0.420781	498	5.83573	5.96385	1.32235	52	7.81201	7.7953	0.997183
FBLIM1	1.07052e-15	-0.108628	498	10.5705	10.5908	0.570681	52	11.3971	11.3201	0.625997
PLEKHA1	1.07217e-15	-0.107364	498	9.05383	9.12145	0.500672	52	9.75331	9.7182	0.320039
KANK1	1.07564e-15	-0.137498	498	10.2158	10.2797	0.69715	52	11.2373	11.327	0.564045
MCF2	1.08457e-15	-1.28386	498	2.133	2.0562	1.19986	52	5.19363	4.5484	2.6086
MELK	1.10578e-15	0.791313	498	5.25861	5.16885	1.35397	52	3.03852	3.05265	1.65904
PIP5K1B	1.10903e-15	-0.43273	498	5.24241	5.29785	1.19508	52	7.07613	6.8725	1.19924
FGFRL1	1.12105e-15	0.204616	498	10.5879	10.4518	0.892923	52	9.18784	9.27365	0.624073
LOC100128788	1.14121e-15	0.377769	498	5.10532	5.05985	0.776306	52	3.92919	3.88775	0.665977
C1orf183	1.1589e-15	-0.295348	498	5.39851	5.45175	0.769081	52	6.62495	6.6158	0.725667
TMLHE	1.16592e-15	-0.497321	498	5.05933	5.23895	1.18923	52	7.1417	7.1907	0.687551
LMO3	1.1723e-15	-0.386545	498	6.61633	6.669	1.36409	52	8.64926	8.6617	1.65362
PRR7	1.19624e-15	0.51194	498	5.75804	5.67055	1.1408	52	4.03799	3.8988	0.793369
HPD	1.1997e-15	-0.918259	498	2.60798	2.3442	1.51002	52	4.92865	5.21055	1.37755
TCF7L1	1.21981e-15	-0.226649	498	7.86186	7.9565	0.937066	52	9.19928	9.1605	0.627647
DUS1L	1.22106e-15	0.129535	498	11.7369	11.7117	0.669194	52	10.729	10.7407	0.608102
SLIT1	1.24199e-15	0.705581	498	7.61095	7.83505	1.87591	52	4.667	4.87945	1.69389
C22orf23	1.25485e-15	-0.242983	498	5.51428	5.57265	0.640099	52	6.52581	6.525	0.750544
LGR6	1.27733e-15	-0.648026	498	5.12143	4.9718	1.89086	52	8.0254	8.1935	1.36496
TROAP	1.29055e-15	0.685331	498	5.25461	5.12975	1.32322	52	3.26765	3.0474	1.18844
CIDEC	1.31324e-15	-1.25494	498	1.50748	1.26305	1.19051	52	3.5977	3.5517	1.69891
PSIP1	1.33054e-15	-0.106417	498	9.82101	9.87225	0.504159	52	10.5728	10.5687	0.389446
C17orf86	1.33823e-15	0.180914	498	7.4555	7.46895	0.568005	52	6.57683	6.60505	0.473524
DCUN1D4	1.35155e-15	-0.0913064	498	9.02846	9.03295	0.362098	52	9.61833	9.60365	0.397962
NPTN	1.36107e-15	-0.089995	498	11.1892	11.2164	0.482773	52	11.9094	11.8095	0.364513
BBX	1.36507e-15	-0.118364	498	10.515	10.5945	0.634219	52	11.414	11.3488	0.522137
PWP2	1.3763e-15	0.0804693	498	9.49576	9.49755	0.346862	52	8.98062	8.97635	0.2738
HMGN4	1.3826e-15	-0.0787397	498	10.1626	10.2094	0.358919	52	10.7326	10.6929	0.344425
PPARGC1A	1.38633e-15	-0.473492	498	5.89951	6.0478	1.41398	52	8.19128	8.1656	0.647814
C5orf4	1.40103e-15	-0.266195	498	8.52979	8.65075	1.1386	52	10.2582	10.3992	0.559008
ID4	1.40438e-15	-0.31447	498	8.14468	8.22935	1.33445	52	10.1284	10.0814	0.825592
SMARCA4	1.40615e-15	0.0690403	498	11.8948	11.8907	0.314429	52	11.339	11.3776	0.446404
PRICKLE2	1.40981e-15	-0.270915	498	8.05581	8.1847	1.04275	52	9.71992	9.7671	0.700195
GCOM1	1.41851e-15	-0.290215	498	7.87172	8.04065	1.16457	52	9.62572	9.43255	0.79575
TPM1	1.43125e-15	-0.142507	498	13.0624	13.0474	0.844531	52	14.4186	14.3359	0.945109
ADAMTS18	1.4324e-15	-1.49015	498	1.16274	0.81815	1.26191	52	3.26633	2.9331	1.98787
KPNA3	1.43633e-15	-0.125788	498	9.01793	9.09905	0.543083	52	9.83949	9.79575	0.441514
WDR1	1.44765e-15	-0.0637759	498	12.2986	12.3143	0.335786	52	12.8544	12.8311	0.37289
STIL	1.46132e-15	0.250329	498	7.18636	7.1449	0.784839	52	6.04161	6.0805	0.701635
STAT5B	1.46587e-15	-0.0803064	498	10.642	10.6875	0.382068	52	11.2512	11.1948	0.328302
NPY6R	1.47741e-15	-1.08985	498	2.3511	2.10185	1.70689	52	5.00434	4.8905	1.5587
EFEMP1	1.48942e-15	-0.216767	498	9.54982	9.7102	1.12735	52	11.0981	11.107	0.795676
FEZ1	1.51224e-15	-0.242979	498	7.15711	7.2239	0.903558	52	8.46996	8.5995	0.764413
GGCT	1.53162e-15	0.140737	498	10.6168	10.5483	0.69234	52	9.62998	9.55775	0.658943
IQGAP3	1.53339e-15	0.598391	498	5.75102	5.6134	1.32641	52	3.79849	3.6093	1.24385
NCAPG	1.56798e-15	0.538084	498	5.94569	5.93155	1.21482	52	4.09471	4.0526	1.42395
KIAA1161	1.57398e-15	-0.300083	498	6.20901	6.2971	1.02268	52	7.64462	7.6806	0.782479
SOX15	1.57847e-15	-0.384563	498	5.56986	5.6267	1.18031	52	7.27126	7.21235	0.676962
TMEM43	1.60216e-15	-0.0703962	498	10.7184	10.7607	0.377466	52	11.2544	11.2678	0.327033
ETNK2	1.61423e-15	-0.24791	498	7.55296	7.6209	0.890799	52	8.96903	8.9506	0.492758
GNL2	1.62108e-15	0.076207	498	10.3082	10.2776	0.347041	52	9.77783	9.71925	0.312905
HRASLS5	1.62208e-15	-0.710921	498	3.5186	3.6926	1.37935	52	5.75941	5.7364	1.14813
HSPB8	1.63028e-15	-0.286795	498	10.0704	10.2859	1.50111	52	12.2851	12.2952	0.882775
LOC100129066	1.65217e-15	0.900051	498	3.90047	3.86055	1.22432	52	2.09013	2.0926	1.0597
TRAF7	1.66914e-15	0.0694861	498	11.1128	11.1089	0.359423	52	10.5902	10.5668	0.306503
RRP12	1.68168e-15	0.111796	498	9.85211	9.84085	0.492945	52	9.11749	9.1003	0.449534
SAMD12	1.68198e-15	-0.336202	498	6.90902	7.05185	1.21846	52	8.72215	8.61405	1.03726
SLITRK6	1.68278e-15	-0.396981	498	6.39702	6.4501	1.40316	52	8.42328	8.38955	1.10489
TCEAL1	1.69097e-15	-0.0899276	498	9.28654	9.2878	0.382021	52	9.88382	9.86475	0.466907
B3GNT9	1.69836e-15	-0.223198	498	7.89593	7.9752	0.901186	52	9.21706	9.24265	0.58694
ARL4D	1.72839e-15	-0.347553	498	6.63132	6.6153	1.11316	52	8.43769	8.2739	1.08629
SEC23A	1.73261e-15	-0.159167	498	9.45864	9.5029	0.675408	52	10.5619	10.547	0.686831
COL4A6	1.73886e-15	-0.39984	498	7.47799	7.73805	1.57423	52	9.86617	9.91165	0.94216
RND2	1.75001e-15	-0.416925	498	5.64442	5.80315	1.31278	52	7.53574	7.5291	0.636627
ANGPT1	1.77544e-15	-0.412786	498	7.33334	7.59775	1.44211	52	9.76254	9.68965	0.856101
KRT222	1.7971e-15	-0.240761	498	5.44581	5.42735	0.5677	52	6.43486	6.46115	0.888023
CYP3A7	1.79948e-15	-1.34097	498	1.42853	1.1013	1.35683	52	3.61879	3.69695	1.83786
ANXA6	1.79974e-15	-0.152903	498	10.9877	11.0726	0.874005	52	12.2162	12.3141	0.742061
SLC25A45	1.8046e-15	0.197192	498	8.04001	7.9696	0.699883	52	7.01287	7.00675	0.448342
CA14	1.8255e-15	-0.852895	498	3.90833	3.6699	1.73973	52	7.05891	6.98955	1.58693
SNCG	1.84389e-15	-0.3631	498	7.18571	7.14785	1.36155	52	9.24216	9.29305	1.0324
LRRC3B	1.85724e-15	-1.49865	498	0.691964	0.5394	0.733682	52	1.95534	1.872	1.22849
C11orf93	1.86759e-15	-0.297972	498	5.29382	5.328	0.768764	52	6.5083	6.3794	0.778241
FAM82A1	1.87616e-15	-0.159503	498	6.50028	6.5671	0.515551	52	7.26018	7.24435	0.452259
MPP2	1.90018e-15	-0.331306	498	6.76327	6.9351	1.23139	52	8.50923	8.5522	0.766006
ANKMY2	1.91658e-15	-0.108376	498	8.45044	8.4584	0.37619	52	9.10969	9.03365	0.473527
SLC1A6	1.92e-15	-1.42836	498	0.939069	0.6222	1.02922	52	2.52741	2.4072	1.20541
MCC	1.9203e-15	-0.249077	498	8.56623	8.71895	1.09508	52	10.1805	10.2424	0.611104
CLCA2	1.94409e-15	-1.0144	498	3.42305	3.22055	2.22188	52	6.91476	6.91245	2.16951
TRPC3	1.96134e-15	-1.0036	498	1.53049	1.46355	0.991898	52	3.06863	3.09995	1.0257
ADAMTS5	1.9744e-15	-0.384789	498	6.34519	6.3983	1.32382	52	8.28472	8.0075	1.19708
SRM	1.98089e-15	0.123962	498	10.6265	10.595	0.624342	52	9.7516	9.54665	0.522988
MGC16703	1.98925e-15	-0.864935	498	1.83579	1.8227	0.938272	52	3.34344	3.51585	1.28918
CLCNKB	1.99924e-15	-0.864266	498	2.33633	2.29715	1.17987	52	4.25309	4.12775	1.24593
PBX1	2.0471e-15	-0.129417	498	10.8692	10.9284	0.677116	52	11.8893	11.8875	0.448006
STOX2	2.07854e-15	-0.637215	498	3.71341	3.93795	1.37244	52	5.77555	5.8697	0.872864
NCLN	2.11449e-15	0.0878229	498	10.8959	10.8993	0.47247	52	10.2524	10.1817	0.401398
PPP1R12A	2.12148e-15	-0.1136	498	10.5206	10.5726	0.542121	52	11.3825	11.2692	0.57748
GSTP1	2.14135e-15	-0.265182	498	10.2685	10.3277	1.27302	52	12.3406	12.0438	1.1109
NLE1	2.16204e-15	0.118174	498	8.91151	8.88085	0.480016	52	8.21065	8.1176	0.314815
GAR1	2.22428e-15	0.0907369	498	8.52569	8.50465	0.380573	52	8.00599	8.0117	0.270722
MAP1LC3B	2.24614e-15	-0.0832245	498	10.3122	10.3674	0.432134	52	10.9246	10.9672	0.23705
GPRC5B	2.27152e-15	-0.293421	498	8.00757	8.1132	0.970303	52	9.81361	9.79875	1.03359
ZNF204P	2.27375e-15	-0.340422	498	6.59072	6.8993	1.33913	52	8.34469	8.40345	0.6713
GNAI2	2.28137e-15	-0.0786897	498	11.9194	11.9399	0.462911	52	12.5875	12.5285	0.283704
ZDHHC9	2.29092e-15	0.110866	498	10.9263	10.9662	0.515502	52	10.1181	10.1123	0.591471
INPP5F	2.29506e-15	-0.12147	498	8.3749	8.4009	0.471829	52	9.11057	9.0667	0.387948
FAM64A	2.31593e-15	0.687121	498	4.71765	4.67285	1.1645	52	2.93009	2.81955	1.31219
FAM109A	2.32172e-15	0.105934	498	8.89645	8.8848	0.446028	52	8.26661	8.1874	0.386961
CDCA8	2.33244e-15	0.325079	498	6.21451	6.13445	0.852684	52	4.96076	4.89375	0.722368
SLCO3A1	2.33475e-15	-0.261724	498	7.14682	7.24385	0.985311	52	8.56839	8.6289	0.767974
CENPM	2.34192e-15	0.525443	498	6.10185	6.0782	1.14741	52	4.23924	4.1609	1.27043
POU3F1	2.35474e-15	-0.812352	498	2.17834	2.1068	1.01665	52	3.82532	3.92585	1.27565
LCA5	2.37768e-15	-0.248775	498	6.58121	6.70425	0.885803	52	7.81978	7.7119	0.604943
MXRA7	2.41677e-15	-0.166317	498	10.9698	11.1265	0.962184	52	12.3102	12.2134	0.64729
CLEC18B	2.43466e-15	1.18522	498	3.39094	3.43425	1.3276	52	1.49119	1.2761	0.97582
LOC283856	2.43963e-15	-0.938994	498	1.58221	1.6491	0.87353	52	3.03339	3.07265	0.966496
TRIB3	2.44523e-15	0.155458	498	9.66234	9.626	0.677057	52	8.67531	8.6414	0.6794
GSC	2.48249e-15	0.602123	498	4.89132	4.93015	1.08483	52	3.22232	3.21705	0.948062
FAM13B	2.49675e-15	-0.116109	498	9.77008	9.8853	0.540613	52	10.5889	10.5498	0.557969
NOP16	2.51443e-15	0.172109	498	8.05559	8.01575	0.628891	52	7.14969	7.06165	0.487458
ANXA2P2	2.51519e-15	-0.177599	498	10.2656	10.3689	0.89836	52	11.6104	11.6363	0.544175
BIRC5	2.54359e-15	0.681195	498	5.70528	5.61275	1.32751	52	3.55809	3.64345	1.53809
DAB2IP	2.54891e-15	-0.125304	498	9.91546	9.9317	0.59774	52	10.8152	10.8356	0.63056
C2orf72	2.58649e-15	0.375242	498	9.98028	10.0442	1.4695	52	7.69456	8.03495	1.60715
DOK4	2.60215e-15	-0.201004	498	8.19582	8.1836	0.774522	52	9.42108	9.3822	0.509003
RARB	2.61289e-15	-0.188241	498	7.58914	7.6876	0.732761	52	8.64686	8.65165	0.579356
SDHD	2.62981e-15	-0.0742913	498	10.4342	10.4887	0.380307	52	10.9856	10.9816	0.288569
JPH4	2.65421e-15	-0.417557	498	7.12657	7.41955	1.61401	52	9.5187	9.5851	1.25851
EPB41L1	2.75294e-15	-0.0924684	498	9.92044	9.97005	0.467144	52	10.5771	10.5382	0.377629
RIMS3	2.75566e-15	-0.258249	498	6.53747	6.6128	0.877911	52	7.81898	7.96065	0.910651
TMEM35	2.85465e-15	-0.423743	498	6.89654	7.20935	1.68487	52	9.25104	9.49095	1.15917
HSPD1	2.87098e-15	0.0793529	498	12.9014	12.8593	0.492001	52	12.2109	12.0916	0.456804
HOXD13	2.87212e-15	-0.437687	498	6.29496	6.46075	1.57418	52	8.52609	8.8449	1.05734
SOSTDC1	2.87452e-15	-0.667905	498	3.97268	3.98305	1.57638	52	6.31164	6.25615	1.07389
TMEM108	2.89141e-15	-0.625953	498	3.45355	3.42435	1.27833	52	5.32962	5.09385	1.2244
PPP1R3C	2.91103e-15	-0.324423	498	7.33502	7.4476	1.24244	52	9.18465	9.0775	0.820768
FAM92A1	2.91376e-15	-0.318252	498	5.47534	5.5963	0.970439	52	6.82676	6.7822	0.689508
BUB1B	2.9211e-15	0.499823	498	5.96546	5.9013	1.11068	52	4.21873	4.28745	1.14796
NFE2L2	2.9378e-15	-0.0920058	498	10.8026	10.8588	0.520095	52	11.514	11.5153	0.311431
C9orf163	2.94725e-15	0.648914	498	4.00129	4.0097	0.993496	52	2.55187	2.62125	0.885952
BNIP3L	2.99338e-15	-0.102697	498	10.7141	10.7414	0.517965	52	11.5045	11.3927	0.41706
CD300LG	3.02857e-15	-0.854455	498	2.60768	2.5396	1.43924	52	4.71489	4.8292	1.31005
SYNGR2	3.05064e-15	0.0922937	498	13.4388	13.4645	0.495267	52	12.606	12.7111	0.67367
TP53INP1	3.05548e-15	0.140449	498	11.6088	11.6011	0.736312	52	10.5319	10.6334	0.674745
KRT9	3.07246e-15	-1.68206	498	0.586388	0.3534	0.794726	52	1.88163	1.8396	0.855827
NKAPL	3.09221e-15	-0.697475	498	3.01482	3.0736	1.06013	52	4.88903	4.71905	0.825482
ATP6V1G1	3.10988e-15	0.0812275	498	12.5582	12.5721	0.471295	52	11.8706	11.9203	0.535063
RPS2	3.15566e-15	0.0978848	498	14.1881	14.1294	0.677113	52	13.2574	13.025	0.634075
TUBB4	3.16645e-15	0.4145	498	7.02752	6.9175	1.24171	52	5.2726	5.15545	0.96081
GPR160	3.17462e-15	0.170624	498	10.8291	10.8414	0.716714	52	9.6212	9.7417	1.01939
CYP4B1	3.18188e-15	-0.50457	498	6.66094	6.9176	2.00956	52	9.44988	9.47595	1.62286
LPIN1	3.19774e-15	-0.141424	498	8.68001	8.70385	0.617149	52	9.57399	9.60585	0.572287
ATP6V1G3	3.20436e-15	-2.24549	498	0.452024	0	0.823503	52	2.14349	1.7178	1.78879
CALD1	3.20684e-15	-0.131815	498	13.2943	13.3801	0.850919	52	14.5662	14.6998	0.867025
CDC20	3.20785e-15	0.475503	498	6.33547	6.22605	1.23464	52	4.55657	4.4522	1.18248
C10orf95	3.21274e-15	0.514434	498	4.81355	4.82425	0.924547	52	3.36981	3.5484	0.914264
ZNF485	3.24299e-15	0.175731	498	6.35435	6.3479	0.505316	52	5.62563	5.71195	0.442462
TNK2	3.28506e-15	0.125447	498	10.8628	10.8674	0.580073	52	9.95813	9.97285	0.624228
ARMC6	3.29329e-15	0.0865559	498	10.0772	10.0562	0.417784	52	9.49043	9.50025	0.343962
TRIM6	3.29338e-15	-0.349237	498	5.36484	5.46995	1.06066	52	6.8342	6.97605	0.790386
TACC1	3.35357e-15	-0.140476	498	11.1401	11.2443	0.826473	52	12.2794	12.2621	0.581013
OSBPL11	3.36608e-15	-0.111686	498	8.09656	8.14655	0.479023	52	8.74825	8.6475	0.392478
EID3	3.37819e-15	-0.335654	498	4.75533	4.89755	0.900064	52	6.00099	5.95075	0.695683
CLU	3.46106e-15	-0.22079	498	12.4834	12.5196	1.14563	52	14.5477	14.2645	1.47004
PARP3	3.52006e-15	-0.154699	498	8.10428	8.1249	0.651445	52	9.0216	9.0024	0.356882
RBM9	3.5214e-15	-0.0904727	498	10.6551	10.6896	0.444395	52	11.3447	11.3208	0.437741
RAB9B	3.52466e-15	-0.652249	498	3.63209	3.74175	1.22479	52	5.70825	5.6153	1.21416
DPH2	3.56144e-15	0.0954712	498	8.93477	8.9218	0.404508	52	8.36265	8.3164	0.234939
CSRP1	3.56573e-15	-0.154519	498	13.6455	13.7066	1.0313	52	15.1881	15.1768	0.896966
DUOX1	3.56894e-15	-0.465354	498	6.9597	7.2392	1.79111	52	9.60896	9.46145	1.39818
PRKCB	3.59444e-15	-0.355694	498	7.08053	7.21875	1.38322	52	9.06026	9.0053	1.15633
SLC45A2	3.66484e-15	1.94813	498	5.24545	5.17645	2.42224	52	1.35937	0.9309	1.27727
GNAO1	3.67303e-15	-0.400759	498	6.92703	7.05495	1.27264	52	9.14508	8.9428	1.4584
CTU1	3.68463e-15	0.259016	498	6.4375	6.3558	0.732139	52	5.37954	5.2535	0.466287
C2CD4C	3.72629e-15	0.681679	498	5.17321	5.1225	1.33468	52	3.22518	3.26745	1.01148
HN1L	3.85665e-15	0.0765265	498	12.5232	12.5479	0.351009	52	11.8763	11.995	0.625554
RASL12	3.86402e-15	-0.251137	498	8.97375	9.137	1.21718	52	10.6801	10.4593	1.09546
ENTPD6	3.89273e-15	0.100027	498	12.1994	12.2285	0.485148	52	11.3822	11.5936	0.697522
PHYHIPL	3.9143e-15	-0.419158	498	5.7461	5.715	1.30162	52	7.68338	7.6953	0.86806
RUVBL1	3.91847e-15	0.102046	498	10.0321	9.99295	0.48871	52	9.34703	9.2532	0.384043
GRAMD1A	3.93405e-15	0.0917111	498	11.0054	11.0105	0.463431	52	10.3276	10.22	0.408453
PALLD	3.95353e-15	-0.171604	498	11.7669	11.8766	0.994074	52	13.2532	13.1922	0.913329
CACHD1	4.05508e-15	-0.271324	498	7.46679	7.5992	1.15048	52	9.01178	8.99035	0.747727
GSTM3	4.08067e-15	-0.268384	498	9.31658	9.3589	0.995324	52	11.2214	11.1022	1.25639
DNAH14	4.13854e-15	0.238867	498	6.2409	6.27955	0.667077	52	5.2886	5.2458	0.606592
NHS	4.15259e-15	-0.300974	498	6.42939	6.5101	1.03422	52	7.92085	7.9644	0.806961
ZMYND19	4.1715e-15	0.12674	498	8.94342	8.87795	0.529362	52	8.19126	8.16175	0.413481
C5orf34	4.19462e-15	-0.314149	498	4.56561	4.55965	0.75059	52	5.67632	5.69425	0.893899
COLEC10	4.21897e-15	-1.92643	498	0.659404	0.44315	0.953696	52	2.50648	2.51225	1.87647
SLC16A5	4.23093e-15	-0.404816	498	6.60745	6.6633	1.44805	52	8.74773	8.95845	0.921842
RSAD1	4.23907e-15	0.0729961	498	9.8283	9.79635	0.353694	52	9.34339	9.36965	0.189725
SVIL	4.30985e-15	-0.168617	498	11.1945	11.2509	0.912236	52	12.5824	12.5776	0.874462
AIFM1	4.311e-15	0.0748115	498	10.1999	10.1933	0.372627	52	9.68446	9.6654	0.340108
IMPDH2	4.31117e-15	0.105197	498	12.412	12.3508	0.645501	52	11.5391	11.4726	0.538234
JUB	4.33498e-15	-0.233581	498	7.87257	7.9306	0.974835	52	9.25618	9.2773	0.583318
ATP6V0A4	4.37501e-15	-1.31524	498	1.8339	1.3187	1.79579	52	4.56355	4.64705	2.21638
TMIE	4.37515e-15	-0.717676	498	2.33951	2.23435	1.00779	52	3.84739	3.8914	0.838289
ACOX2	4.40776e-15	-0.411148	498	6.39024	6.5787	1.46186	52	8.49737	8.69105	0.692
CDC42EP3	4.41449e-15	-0.163394	498	10.0812	10.1706	0.799644	52	11.2901	11.1746	0.796472
C16orf74	4.41939e-15	-0.462983	498	4.6189	4.5659	1.20063	52	6.36664	6.4191	0.992458
ICA1L	4.46137e-15	-0.164535	498	7.24372	7.24385	0.574409	52	8.1188	8.17215	0.634427
PARM1	4.48173e-15	-0.154944	498	11.4251	11.5595	0.961083	52	12.7205	12.8714	0.637124
DUSP3	4.48706e-15	-0.095876	498	10.8988	10.9102	0.445071	52	11.6477	11.533	0.557221
RTN4RL2	4.5004e-15	0.46278	498	5.24917	5.35855	0.924911	52	3.80872	4.10165	1.13501
C15orf63	4.51097e-15	0.121585	498	10.5881	10.5635	0.606591	52	9.73232	9.7716	0.560466
SH3PXD2B	4.51863e-15	-0.181066	498	8.83346	8.88395	0.800075	52	10.0147	10.006	0.65553
CXorf57	4.52117e-15	-0.583716	498	3.43819	3.5132	1.18502	52	5.15283	5.3236	0.896406
FAM83H	4.5388e-15	0.129505	498	11.0233	10.951	0.587169	52	10.0769	10.2227	0.714615
VCL	4.5785e-15	-0.166186	498	11.4699	11.5525	0.941456	52	12.8703	12.832	0.901679
CSRNP3	4.58201e-15	-0.816378	498	2.55639	2.58595	1.33771	52	4.50175	4.6833	1.12004
PEG3	4.58358e-15	-0.231675	498	6.96034	7.0608	0.873915	52	8.17281	8.00975	0.802797
FAM190B	4.61838e-15	-0.10833	498	9.72107	9.75565	0.501391	52	10.4791	10.4123	0.429123
AFF2	4.61972e-15	-0.546854	498	4.02644	4.0027	1.30542	52	5.88221	5.80085	1.27892
USH1G	4.65833e-15	-1.18549	498	1.16398	0.98035	0.96491	52	2.64737	2.66725	1.11729
ARHGAP23	4.66562e-15	-0.241757	498	8.59085	8.6791	1.07601	52	10.1581	10.1873	0.708519
CWF19L2	4.71035e-15	-0.0977592	498	8.15855	8.1695	0.408082	52	8.73054	8.73955	0.305336
STK32C	4.72839e-15	0.195087	498	7.57832	7.5519	0.708194	52	6.61982	6.6893	0.477531
TES	4.72843e-15	-0.135137	498	10.3264	10.3398	0.621369	52	11.3404	11.2763	0.779605
MBNL2	4.77624e-15	-0.173923	498	9.47898	9.6005	0.860475	52	10.6934	10.7101	0.452633
RBBP8	4.82215e-15	-0.13365	498	8.23627	8.2846	0.530406	52	9.03573	8.9246	0.544066
SNHG4	4.83704e-15	0.828102	498	4.17462	4.27485	1.28365	52	2.35143	2.2899	0.918948
RNASEL	4.85367e-15	-0.122546	498	7.99355	8.0488	0.530326	52	8.70222	8.79805	0.37573
AFAP1L2	4.94819e-15	-0.268547	498	8.14979	8.20405	1.01116	52	9.81718	9.6949	0.973311
RBMS3	4.99396e-15	-0.505964	498	4.41922	4.5408	1.24968	52	6.27561	6.3229	0.970756
VPS37C	5.0114e-15	0.08657	498	10.6594	10.6412	0.389822	52	10.0385	10.1129	0.376527
CTTNBP2	5.01934e-15	-0.348406	498	5.86776	6.0254	1.13766	52	7.47056	7.3452	1.04647
CHRDL1	5.02523e-15	-0.289044	498	9.75795	10.0764	1.58402	52	11.9226	11.8546	1.26364
TOR2A	5.05253e-15	0.123866	498	8.69365	8.66315	0.468974	52	7.97838	8.0472	0.481101
CHTF18	5.15441e-15	0.239798	498	7.98574	7.9693	0.843546	52	6.76284	6.65575	0.702418
TARP	5.17448e-15	0.34659	498	13.1465	13.3811	1.2716	52	10.339	11.2078	2.62066
MR1	5.20305e-15	-0.268313	498	6.22449	6.34155	0.94603	52	7.49677	7.5667	0.715741
MECOM	5.22355e-15	-0.272522	498	7.54161	7.62325	1.07428	52	9.10964	9.0774	0.897208
TPX2	5.27879e-15	0.404588	498	7.23644	7.17575	1.20597	52	5.46679	5.36925	1.28975
SLC43A1	5.28336e-15	0.24202	498	10.62	10.7259	1.11665	52	8.97982	8.8923	1.12759
DUOXA1	5.28626e-15	-0.632632	498	4.94381	5.27725	1.91981	52	7.66483	7.6514	1.47631
CDC25C	5.35187e-15	0.966539	498	3.92024	3.81035	1.33833	52	2.00611	1.87015	1.19185
SLC25A10	5.35903e-15	0.146751	498	10.6044	10.5678	0.653023	52	9.57878	9.67885	0.801106
KCNJ3	5.36036e-15	-0.806838	498	3.7534	3.62975	1.95338	52	6.56609	6.5947	1.80062
TMEM37	5.40298e-15	-0.374011	498	5.23983	5.25325	1.01083	52	6.79057	6.8313	1.27106
GNAL	5.4136e-15	-0.397671	498	6.34532	6.6129	1.35584	52	8.35919	8.479	0.835939
VWCE	5.4154e-15	-0.544174	498	3.54307	3.42015	1.13479	52	5.16645	5.02775	1.05785
MFN2	5.46575e-15	-0.0723965	498	11.261	11.3046	0.319655	52	11.8405	11.7528	0.434123
CHRM2	5.59075e-15	-1.99991	498	0.670941	0	1.17303	52	2.68359	2.691	2.1959
SHMT2	5.62516e-15	0.107297	498	10.4836	10.4319	0.549995	52	9.73216	9.7228	0.419593
DNAJB4	5.62807e-15	-0.255015	498	7.46526	7.4738	1.03021	52	8.90866	8.72465	0.779134
NR3C1	5.71667e-15	-0.146876	498	9.70541	9.80075	0.790516	52	10.7455	10.826	0.396573
MEN1	5.76282e-15	0.0794428	498	10.1814	10.155	0.348159	52	9.63587	9.74565	0.434537
YAP1	5.78236e-15	-0.115652	498	11.1148	11.2137	0.653503	52	12.0425	11.9762	0.477136
SBDS	5.78613e-15	-0.0607837	498	10.8054	10.8029	0.321345	52	11.2704	11.2225	0.347051
CYP11A1	5.87361e-15	-0.791305	498	2.83953	2.80395	1.45249	52	4.9142	4.93095	1.23033
TMEM132C	5.96765e-15	-0.616308	498	4.42652	4.52435	1.61313	52	6.78562	6.73275	1.73069
TRIM9	6.10197e-15	-0.667677	498	3.09928	3.1192	1.04604	52	4.92324	4.55715	1.49042
LRRN3	6.20902e-15	-0.584323	498	4.18954	4.2251	1.42921	52	6.28153	6.276	1.2778
SKA1	6.26056e-15	0.556134	498	4.55909	4.51445	1.04218	52	3.10073	2.93345	1.13937
MPZL2	6.30972e-15	-0.144534	498	10.3713	10.4173	0.765726	52	11.4641	11.5491	0.730942
PLEKHG3	6.38881e-15	-0.158129	498	8.87737	8.9231	0.705759	52	9.90572	9.9579	0.627047
MPPE1	6.44982e-15	-0.0862279	498	9.06142	9.0901	0.366705	52	9.61952	9.6423	0.334047
NAT15	6.48143e-15	0.0738575	498	11.1295	11.1188	0.390864	52	10.574	10.5941	0.425124
C10orf2	6.50449e-15	0.133727	498	8.51883	8.53625	0.539537	52	7.76469	7.69595	0.330334
CCDC69	6.51807e-15	-0.210127	498	8.98332	9.09555	0.966088	52	10.3918	10.3304	0.873767
CEP120	6.73216e-15	-0.10287	498	8.60676	8.6375	0.458668	52	9.24287	9.26125	0.28711
ZSCAN16	6.81681e-15	0.157173	498	7.24581	7.23735	0.475287	52	6.49791	6.4592	0.681756
RIPK2	6.86273e-15	0.134499	498	9.26131	9.2038	0.593131	52	8.43692	8.46215	0.528121
BDH1	6.88196e-15	0.131286	498	10.0671	10.0962	0.600622	52	9.19141	9.26005	0.473488
PAICS	6.90618e-15	0.0906156	498	11.546	11.5745	0.499914	52	10.8431	10.7546	0.419065
PRRG4	6.94215e-15	-0.264654	498	6.83016	7.00505	1.02567	52	8.2054	8.32905	0.636094
HFE	7.13041e-15	-0.398913	498	5.77813	5.96885	1.29336	52	7.61855	7.9212	0.791139
MYOF	7.20882e-15	-0.208598	498	10.2984	10.426	1.12358	52	11.9004	12.0058	0.67123
SRD5A2	7.35951e-15	-0.410914	498	6.96307	7.35635	1.77131	52	9.2576	9.3503	0.963969
CDKN2AIP	7.37096e-15	-0.0889261	498	8.57951	8.6628	0.457525	52	9.12498	9.1231	0.293248
DVL1	7.38244e-15	0.0965493	498	10.9651	10.932	0.512661	52	10.2553	10.237	0.359571
CRYAB	7.40425e-15	-0.273568	498	9.26996	9.24395	1.31871	52	11.2055	11.2063	0.922487
ADRA1A	7.42138e-15	-0.596514	498	4.54106	4.74035	1.63796	52	6.86635	6.9157	1.4132
UCN	7.48119e-15	1.07253	498	3.45029	3.423	1.30554	52	1.64056	1.82975	0.7941
PIPOX	7.56104e-15	-0.438289	498	4.71487	4.711	1.16376	52	6.38863	6.3721	0.960145
GLDN	7.5661e-15	-0.639097	498	3.4872	3.50265	1.32649	52	5.4308	5.4146	1.34949
CNTFR	7.66141e-15	-0.545529	498	4.81925	4.89075	1.54468	52	7.03397	7.04815	1.24663
TIMM13	7.71941e-15	0.10711	498	10.7914	10.7398	0.610226	52	10.0193	10.0987	0.469441
FBXO17	7.74718e-15	-0.304226	498	7.08628	7.21745	1.24395	52	8.74982	8.9463	0.653196
TSLP	7.75477e-15	-0.446301	498	5.17215	5.23265	1.33183	52	7.04727	6.9935	1.35178
PENK	7.77303e-15	-0.647967	498	4.8681	4.8115	2.01546	52	7.62811	7.74595	1.71347
CD59	7.84594e-15	-0.0721612	498	12.5842	12.6281	0.484059	52	13.2297	13.2077	0.363554
DSTN	7.88732e-15	-0.0710391	498	13.4003	13.4226	0.433256	52	14.0766	14.0894	0.566842
TRPC6	7.92251e-15	-0.419766	498	4.98748	5.0585	1.20436	52	6.6718	6.74085	1.02249
ZNF516	7.98818e-15	-0.299647	498	7.36274	7.57395	1.2494	52	9.06238	9.10425	0.742074
STAC	7.9909e-15	-0.531587	498	5.79591	6.0494	1.8228	52	8.3781	8.4275	1.79795
PARD6G	8.00758e-15	-0.130473	498	7.68954	7.7522	0.52459	52	8.41737	8.44975	0.416937
SCARB1	8.08739e-15	0.111407	498	10.4819	10.4839	0.459108	52	9.7029	9.82335	0.675671
C19orf28	8.13404e-15	0.121993	498	10.2266	10.1521	0.636419	52	9.39744	9.26885	0.455838
B3GNT8	8.13923e-15	-0.411494	498	5.07337	5.15415	1.1799	52	6.7479	6.7353	0.920834
ACSL4	8.18471e-15	-0.194457	498	8.55985	8.66055	0.901136	52	9.79497	9.7602	0.63627
NT5E	8.24538e-15	-0.257811	498	7.54137	7.71685	1.12277	52	9.01693	9.05835	0.757564
GMDS	8.29194e-15	0.194067	498	9.74594	9.73285	0.865607	52	8.5193	8.4803	0.579186
HCN4	8.35319e-15	-0.854685	498	2.18737	2.1185	1.18825	52	3.95556	4.10505	1.4222
HSPA4L	8.39275e-15	-0.429759	498	5.56832	5.70445	1.30473	52	7.50057	7.5759	0.789064
LRP1B	8.41677e-15	-0.710481	498	3.23212	3.31565	1.47553	52	5.28887	5.27875	1.23155
C15orf59	8.44316e-15	-0.329097	498	6.25272	6.2174	1.12768	52	7.85484	7.92535	0.730184
GBP6	8.48834e-15	-1.01904	498	1.51291	1.43535	1.05725	52	3.06603	3.13305	1.09548
DKC1	8.51392e-15	0.0638738	498	10.5388	10.5173	0.332041	52	10.0824	10.05	0.267709
ARHGEF38	8.55139e-15	0.486764	498	6.72459	6.8123	0.935067	52	4.79883	5.2003	1.56406
MEF2A	8.56001e-15	-0.10081	498	9.92146	10.0504	0.581254	52	10.6395	10.5752	0.394189
RBP1	8.65127e-15	-0.289293	498	7.30711	7.34545	1.15023	52	8.92959	8.81355	1.02897
ENTPD3	8.67408e-15	-0.328461	498	5.96409	5.964	1.07665	52	7.48894	7.39665	0.89912
MTL5	8.7294e-15	0.183194	498	7.81166	7.75745	0.589162	52	6.88013	6.83265	0.69695
KCNQ5	8.89972e-15	-0.464955	498	4.68521	4.81645	1.31064	52	6.46687	6.73975	1.02564
KATNAL1	9.0042e-15	-0.199456	498	7.38847	7.4449	0.718072	52	8.48392	8.39625	0.740177
SCN2B	9.11541e-15	-0.518713	498	4.5208	4.67385	1.41204	52	6.47684	6.6584	0.953216
PDE7B	9.13224e-15	-0.304039	498	6.42838	6.54345	0.981863	52	7.93645	7.79915	1.15173
RRP1	9.15835e-15	0.109979	498	9.4757	9.40175	0.569208	52	8.7802	8.7545	0.342531
PGM5P2	9.27125e-15	-0.754334	498	3.84618	3.86675	1.5296	52	6.48795	6.6614	1.19891
CCDC8	9.487e-15	-0.297539	498	7.20721	7.28195	1.19847	52	8.85799	8.9256	0.716226
PLLP	9.49244e-15	-0.323892	498	6.58093	6.54575	0.981791	52	8.23737	8.01845	1.39264
DLGAP5	9.55547e-15	0.796972	498	4.92101	4.879	1.45854	52	2.83232	2.6311	1.5506
CDCA5	9.56946e-15	0.342159	498	6.60301	6.45435	0.975848	52	5.20885	5.20385	0.848604
KCNIP3	9.64847e-15	-0.280308	498	6.32421	6.3711	1.02116	52	7.68046	7.7254	0.802888
CORO1C	9.70703e-15	-0.12897	498	10.1725	10.2216	0.635107	52	11.1238	11.1248	0.683171
DUOX2	9.72898e-15	-0.675154	498	4.80341	4.69675	1.99962	52	7.66994	7.2609	2.01463
C3orf64	9.89746e-15	-0.139881	498	8.74379	8.7794	0.636809	52	9.63403	9.6652	0.426609
C17orf28	9.93169e-15	0.100721	498	12.5006	12.5473	0.509607	52	11.6577	11.7506	0.682553
SNX7	1.00571e-14	-0.222731	498	7.4351	7.59255	0.914227	52	8.67632	8.64865	0.449847
SERPINA5	1.0083e-14	-0.857606	498	4.313	4.31125	1.56475	52	7.81528	7.05755	3.21647
NDRG4	1.01246e-14	-0.491608	498	5.56646	5.42915	1.01201	52	7.8265	7.11395	2.07813
ACTC1	1.01634e-14	-0.574746	498	6.98709	7.11485	2.44006	52	10.4067	10.2866	2.03738
CCDC129	1.01732e-14	-1.3399	498	0.850324	0.717	0.850302	52	2.15246	2.109	0.983529
OTUB2	1.02846e-14	0.177207	498	6.75832	6.7831	0.540062	52	5.97715	6.07185	0.565196
ZBTB4	1.04686e-14	-0.0729132	498	11.4246	11.4764	0.413086	52	12.0169	12.0565	0.319131
GJA1	1.04772e-14	-0.204079	498	10.2959	10.4244	1.16234	52	11.8603	11.8978	0.614748
TMTC4	1.05603e-14	0.154285	498	10.0689	10.1537	0.709565	52	9.04765	8.91635	0.614063
LZTFL1	1.05731e-14	-0.101776	498	8.3567	8.43145	0.531711	52	8.96752	8.97405	0.33732
PPARGC1B	1.06341e-14	-0.469071	498	3.96166	4.04395	1.11122	52	5.4838	5.37835	1.00414
KLF16	1.06419e-14	0.156853	498	8.98611	8.9536	0.647461	52	8.06036	8.01885	0.670765
TPRN	1.06829e-14	0.166107	498	9.7312	9.66665	0.724088	52	8.67288	8.614	0.537696
KCTD9	1.07141e-14	-0.119196	498	8.81806	8.9071	0.582712	52	9.57755	9.6973	0.38952
SLC47A1	1.07624e-14	-0.388424	498	5.38268	5.50585	1.19366	52	7.04572	7.0185	0.871189
GPLD1	1.08429e-14	-0.4414	498	4.26901	4.35795	1.13926	52	5.79698	5.8835	0.869271
SLC26A1	1.09097e-14	0.316144	498	5.89273	5.93985	0.844452	52	4.73312	4.79005	0.615351
BNIP2	1.09817e-14	-0.0945522	498	8.9657	8.99805	0.433238	52	9.57298	9.4675	0.422978
EPM2A	1.11562e-14	-0.1652	498	7.18212	7.2207	0.622655	52	8.05346	7.99685	0.672624
APOC1	1.12735e-14	0.441343	498	8.25262	8.21215	1.48732	52	6.07763	6.1058	1.48785
SNAI2	1.12854e-14	-0.315193	498	7.43776	7.4442	1.29113	52	9.25389	9.4444	1.03447
KLHL17	1.12867e-14	0.221321	498	7.13745	7.15875	0.738566	52	6.12236	6.14415	0.479652
MSH5	1.14177e-14	0.226061	498	8.02316	8.09	0.797054	52	6.85953	6.8583	0.766676
TINAGL1	1.14367e-14	-0.201106	498	9.08642	9.13355	0.96682	52	10.4456	10.4965	0.693328
TIMP3	1.14786e-14	-0.143103	498	12.2834	12.3847	0.942202	52	13.5643	13.6319	0.69845
SS18L1	1.15259e-14	0.08549	498	9.04697	9.0399	0.392074	52	8.52644	8.60725	0.316346
DIXDC1	1.15275e-14	-0.16282	498	9.39517	9.51785	0.804306	52	10.5176	10.5094	0.712369
ME1	1.15766e-14	-0.306037	498	7.01509	7.128	1.14511	52	8.67281	8.4281	1.16347
MSRB3	1.15844e-14	-0.21669	498	9.86864	10.0414	1.13985	52	11.468	11.5715	1.02649
POPDC2	1.16634e-14	-0.27485	498	7.31766	7.291	1.08901	52	8.85341	8.91015	1.08973
FAT3	1.17628e-14	-0.477204	498	5.81898	6.00345	1.6079	52	8.10028	8.0541	1.1734
PAK7	1.21014e-14	-0.791764	498	3.00675	3.14395	1.46442	52	5.20526	5.3727	0.880177
GATA3	1.24718e-14	-0.427232	498	6.90995	7.0501	1.65087	52	9.29147	9.09495	1.38931
PGRMC1	1.2697e-14	-0.106713	498	11.2732	11.27	0.484644	52	12.1387	12.0416	0.473438
SSBP2	1.2697e-14	-0.117555	498	8.03661	8.06865	0.545345	52	8.71887	8.7329	0.389325
CCNA2	1.29585e-14	0.355738	498	6.22221	6.12765	1.02842	52	4.86247	4.86365	0.979048
DMD	1.30175e-14	-0.259438	498	8.67414	8.80915	1.24744	52	10.3831	10.3762	1.08629
MAP1A	1.31532e-14	-0.25207	498	8.0929	8.24695	1.11244	52	9.63796	9.6148	1.11084
ACSS3	1.3163e-14	-0.376583	498	6.17882	6.3957	1.41139	52	8.02173	8.03445	0.712641
GTPBP3	1.31859e-14	0.0971323	498	8.54198	8.53445	0.408586	52	7.98581	7.9528	0.355512
NPRL3	1.32927e-14	0.0780564	498	9.9513	9.9456	0.398231	52	9.42719	9.4178	0.326375
TMEM169	1.32935e-14	-0.54412	498	2.80948	2.868	0.931877	52	4.09658	4.3166	0.843578
NR3C2	1.34055e-14	-0.161521	498	7.67614	7.74715	0.697534	52	8.5855	8.56725	0.402545
QRICH2	1.34729e-14	0.23696	498	6.90414	6.93045	0.758854	52	5.85838	5.79765	0.721369
EYA4	1.34769e-14	-0.389547	498	6.03635	6.2769	1.34964	52	7.90752	7.82745	1.15916
RAC3	1.34796e-14	0.215978	498	9.00259	8.90895	0.843272	52	7.75089	7.86885	0.869965
CLIP3	1.37185e-14	-0.22377	498	8.73878	8.79825	1.06653	52	10.205	10.1149	1.07084
HCFC2	1.37397e-14	-0.10587	498	8.38128	8.4783	0.495117	52	9.01945	9.0053	0.409366
RRP9	1.37583e-14	0.100349	498	9.12315	9.07875	0.47118	52	8.51014	8.4313	0.35962
ANO5	1.38135e-14	-0.384685	498	6.36839	6.57975	1.49947	52	8.31441	8.3784	0.79708
SDPR	1.40477e-14	-0.217841	498	9.04567	9.1776	1.09035	52	10.52	10.6614	0.923085
ELL3	1.41334e-14	0.188649	498	8.49077	8.57295	0.734206	52	7.45003	7.4812	0.694643
PGAP1	1.42356e-14	-0.181897	498	7.93926	8.0031	0.789533	52	9.0061	9.03715	0.551046
TBL1X	1.43388e-14	-0.0948471	498	10.4686	10.4641	0.466031	52	11.18	11.1417	0.624663
CRTAP	1.44093e-14	-0.0662021	498	11.8395	11.857	0.386813	52	12.3955	12.3495	0.406052
ADCYAP1R1	1.46223e-14	-1.50932	498	0.819069	0.56675	0.942697	52	2.3317	2.20905	1.57775
DBNDD2	1.46543e-14	-0.211376	498	8.4022	8.47295	0.957002	52	9.728	9.6861	0.64216
PDK2	1.47784e-14	-0.0923249	498	9.76961	9.8243	0.52272	52	10.4153	10.3705	0.462479
DPYSL3	1.48766e-14	-0.140911	498	11.7781	11.8598	0.879245	52	12.9866	12.9344	0.853322
PVRL2	1.49463e-14	0.0892977	498	12.3915	12.4369	0.47624	52	11.6478	11.7454	0.579804
ANAPC5	1.4969e-14	0.0601415	498	11.5049	11.4906	0.366671	52	11.0351	11.0099	0.241697
EIF2S3	1.49913e-14	0.0549879	498	12.3095	12.2789	0.334603	52	11.8492	11.8049	0.309888
GLCE	1.51023e-14	-0.121607	498	8.35714	8.4061	0.498602	52	9.09212	9.1265	0.54192
CYP4F22	1.5181e-14	-0.839972	498	3.41663	3.23625	1.80446	52	6.11582	6.2293	2.1893
PGF	1.5327e-14	-0.340036	498	6.14733	6.1748	1.17381	52	7.78122	7.81825	1.08142
KLF8	1.54587e-14	-0.268552	498	5.8499	5.95095	0.905269	52	7.04678	7.29975	0.738793
UGT3A1	1.55125e-14	-1.7517	498	0.804631	0.4275	1.21143	52	2.70964	2.22795	1.84777
SPAG5	1.56043e-14	0.297966	498	6.98728	6.87885	0.986679	52	5.68344	5.63295	0.899718
TARBP1	1.56249e-14	0.140509	498	9.5161	9.5067	0.633647	52	8.633	8.6112	0.487861
APOBEC3G	1.63098e-14	-0.341666	498	6.7748	6.89055	1.14648	52	8.58515	8.4426	1.20963
CCDC40	1.63213e-14	0.213522	498	7.37333	7.35225	0.702148	52	6.35898	6.3318	0.519291
DNAJC18	1.64483e-14	-0.165786	498	7.04896	7.1109	0.610969	52	7.90736	7.9086	0.605874
C7orf51	1.65135e-14	-0.410129	498	4.1851	4.18545	1.00589	52	5.56118	5.4921	0.915306
CRABP2	1.69097e-14	-0.33458	498	7.82071	7.81895	1.4908	52	9.86199	9.66015	1.48481
HIST1H2AM	1.69218e-14	0.735099	498	4.09993	4.0701	1.18874	52	2.46314	2.42775	1.15362
RAB38	1.6942e-14	-0.425975	498	4.46856	4.5472	1.11159	52	6.00342	6.06735	0.981802
LMOD1	1.69595e-14	-0.209216	498	11.3671	11.5402	1.34603	52	13.1411	13.106	1.15598
GPRIN1	1.70694e-14	0.361299	498	5.41918	5.336	0.8438	52	4.21863	4.2979	0.777859
RANBP17	1.70798e-14	0.208027	498	6.56466	6.5798	0.577668	52	5.68316	5.6836	0.651987
PNMT	1.70982e-14	-1.10622	498	2.51428	2.32615	1.52631	52	5.41276	4.8923	2.5622
HCG11	1.75506e-14	-0.227834	498	7.52392	7.682	0.9646	52	8.81107	8.7908	0.438598
RTDR1	1.76124e-14	-0.894238	498	1.64214	1.51305	0.93894	52	3.05213	2.8709	1.14896
LONRF3	1.76394e-14	-0.546447	498	3.79368	3.9207	1.24106	52	5.54062	5.78495	0.937807
RPE65	1.77759e-14	-1.15748	498	2.40507	2.3065	1.89737	52	5.36493	5.69445	1.48202
ATP2B4	1.79184e-14	-0.206319	498	10.5007	10.6411	1.13434	52	12.1151	12.1171	0.839266
MRPL17	1.81091e-14	0.105193	498	10.4437	10.3523	0.589883	52	9.7093	9.6526	0.359019
PDZRN4	1.81596e-14	-0.348408	498	6.94025	7.2025	1.42206	52	8.83602	8.81095	1.08537
C1orf190	1.82936e-14	-0.471983	498	4.86399	4.92665	1.16433	52	6.74643	6.881	0.56917
KANK2	1.83291e-14	-0.150257	498	11.0693	11.1434	0.853202	52	12.2844	12.2464	0.879832
CLIC4	1.87657e-14	-0.124482	498	11.4334	11.4726	0.741674	52	12.4637	12.4487	0.723276
RCBTB2	1.88219e-14	-0.151724	498	8.3879	8.4898	0.590405	52	9.31808	9.28425	0.476301
TAF3	1.89196e-14	-0.135172	498	6.77571	6.82365	0.500372	52	7.44124	7.3774	0.470161
DDO	1.89757e-14	-0.40215	498	4.49475	4.62785	1.11803	52	5.9397	5.936	0.689795
PLS3	1.89855e-14	-0.180267	498	9.75111	9.8782	0.934795	52	11.0489	10.9993	0.65838
HMMR	1.90758e-14	0.563641	498	5.75401	5.73645	1.33382	52	3.89312	3.76455	1.43175
TUBB3	1.93069e-14	0.292547	498	8.31974	8.2899	1.03931	52	6.79273	6.7028	0.97775
CLDN3	1.9337e-14	0.160431	498	12.3628	12.3518	0.900787	52	11.0617	10.9195	1.14858
CBX4	1.93491e-14	0.116351	498	9.83423	9.76945	0.575863	52	9.07226	9.05535	0.467389
AURKB	1.95318e-14	0.612713	498	4.90234	4.8084	1.26961	52	3.20597	3.07365	1.18754
MAMDC2	1.95996e-14	-0.351085	498	6.19895	6.3608	1.28713	52	7.90688	7.92835	1.06686
SLC7A11	1.96826e-14	0.338516	498	7.68591	7.73455	1.15709	52	6.07844	6.0228	1.16231
CEP68	1.99636e-14	-0.115186	498	8.9618	8.98845	0.520787	52	9.70666	9.7299	0.531066
MAL	2.01041e-14	-0.61689	498	4.18189	4.18725	1.63968	52	6.41321	6.5139	1.24638
CBLN4	2.02084e-14	-1.30052	498	1.16194	0.95405	1.08699	52	2.86206	2.71395	1.61336
CECR5	2.03221e-14	0.0857333	498	9.95206	9.9488	0.417777	52	9.37788	9.3746	0.346761
SPC25	2.07837e-14	0.739852	498	4.19618	4.06325	1.2404	52	2.51267	2.5021	1.17302
CMTM5	2.08042e-14	-0.870295	498	2.38122	2.2816	1.40015	52	4.35295	4.51645	1.176
CCDC82	2.0844e-14	-0.154748	498	7.46596	7.51395	0.669687	52	8.31131	8.37945	0.446774
C16orf45	2.1314e-14	-0.195955	498	8.42816	8.55375	0.884251	52	9.6543	9.56445	0.799174
LMO4	2.1318e-14	-0.123755	498	9.73595	9.7897	0.642284	52	10.608	10.5445	0.608391
CLIP4	2.13767e-14	-0.207653	498	8.21653	8.3848	0.930971	52	9.48851	9.4302	0.675396
CRTAC1	2.15372e-14	-0.695908	498	4.57901	4.5437	1.47555	52	7.41755	6.8695	2.28236
ZNF30	2.16054e-14	0.224745	498	7.61116	7.481	0.856795	52	6.51322	6.46965	0.446106
GNG12	2.16441e-14	-0.0916018	498	10.6471	10.6872	0.516476	52	11.345	11.2898	0.430025
GDF15	2.22084e-14	0.236522	498	12.5889	12.6797	1.3744	52	10.6853	10.8581	1.47946
CTF1	2.24237e-14	-0.317339	498	6.65097	6.69895	1.18643	52	8.28731	8.20465	0.475629
KIF18B	2.25704e-14	0.760937	498	4.50195	4.35195	1.33378	52	2.65666	2.7533	1.33762
FRMD7	2.30306e-14	-1.20269	498	0.982648	0.87175	0.868624	52	2.26174	2.44785	1.15256
LOC401093	2.30761e-14	-0.236225	498	7.28597	7.3076	0.892583	52	8.58219	8.44515	0.972234
KLHL13	2.3196e-14	-0.23647	498	6.96407	7.04915	0.926728	52	8.20441	8.2268	0.580851
PYCRL	2.33177e-14	0.139517	498	9.4568	9.37845	0.678657	52	8.5851	8.62805	0.47271
C18orf45	2.35542e-14	0.209467	498	7.62686	7.66515	0.624532	52	6.59614	6.6876	0.77494
C15orf61	2.36182e-14	0.144136	498	7.73151	7.70535	0.559373	52	6.99641	6.92215	0.386039
HOXD12	2.38923e-14	-1.27132	498	0.876891	0.7264	0.852495	52	2.11666	2.0837	1.10119
C8orf30A	2.39057e-14	0.11406	498	9.63943	9.588	0.570024	52	8.90668	8.8381	0.461534
GPR161	2.40641e-14	-0.237969	498	6.78945	6.87385	0.912044	52	8.00702	8.0061	0.866241
TRHDE	2.48037e-14	-0.547466	498	4.23783	4.3402	1.46001	52	6.19366	6.0293	1.34153
C4orf49	2.51744e-14	-0.474105	498	3.62449	3.58165	0.988616	52	5.03462	4.9824	1.05431
S100A14	2.53302e-14	-0.570637	498	5.5419	5.86945	2.06433	52	8.23071	8.1052	1.53294
LOC145837	2.53985e-14	0.496191	498	8.69736	8.64685	1.21833	52	6.16622	6.8666	2.08644
MTM1	2.54745e-14	-0.129212	498	7.90582	8.01175	0.621905	52	8.64657	8.64325	0.457198
C9orf125	2.56871e-14	-0.364319	498	6.54267	6.8368	1.43029	52	8.4222	8.65855	0.845068
DNAJB5	2.571e-14	-0.223163	498	8.54011	8.5422	0.985735	52	9.96878	9.83095	1.01133
ZBTB38	2.57364e-14	-0.114596	498	10.2757	10.3718	0.688952	52	11.1253	11.1424	0.467845
MLST8	2.59656e-14	0.0855153	498	10.3777	10.3392	0.477322	52	9.78047	9.82475	0.319136
ANXA2P3	2.61277e-14	-0.944201	498	1.52448	1.422	0.983235	52	2.93329	2.49135	1.27827
OGFRL1	2.6135e-14	-0.150236	498	6.99335	7.0351	0.660561	52	7.76088	7.8232	0.463853
ITGA2	2.61691e-14	-0.238842	498	8.33794	8.48545	1.10862	52	9.83915	9.97155	0.933654
FBXL7	2.61885e-14	-0.13524	498	8.44025	8.4844	0.656045	52	9.26972	9.25515	0.515757
PDLIM5	2.63194e-14	0.180777	498	14.4418	14.5999	1.19542	52	12.7409	12.5246	1.02261
AHNAK2	2.63792e-14	-0.254863	498	8.91804	9.02295	1.25311	52	10.6412	10.7515	1.28929
SSX2IP	2.66631e-14	-0.0950347	498	8.77815	8.8013	0.420476	52	9.37586	9.27485	0.48904
SLC2A9	2.66783e-14	-0.485121	498	5.15933	5.19435	1.01185	52	7.22153	6.931	1.46747
NMRAL1	2.67759e-14	0.10416	498	10.7521	10.6901	0.592704	52	10.0032	10.0047	0.42575
NCS1	2.69959e-14	-0.158557	498	9.83613	9.84	0.797484	52	10.9788	10.8944	0.894303
ATP13A1	2.72143e-14	0.0738247	498	10.9646	10.962	0.355172	52	10.4177	10.4827	0.482243
ZIC2	2.76044e-14	2.04395	498	5.13948	5.6389	2.41081	52	1.24632	0.51965	1.6822
NRG2	2.77011e-14	-0.654764	498	3.87961	4.02665	1.52687	52	6.1079	6.2776	0.872732
CDH23	2.77334e-14	-0.419908	498	4.75978	4.7168	1.1395	52	6.36784	6.31215	1.27034
PPP3CB	2.78931e-14	-0.0659839	498	10.2778	10.322	0.32445	52	10.7588	10.7385	0.342296
TGFBR3	2.80673e-14	-0.222304	498	9.12686	9.26375	0.947711	52	10.6473	10.4471	1.03069
PDGFD	2.81145e-14	-0.224532	498	7.82094	7.8769	0.958284	52	9.13798	9.15535	0.771264
ZNF846	2.8199e-14	-0.137026	498	6.51224	6.5298	0.485193	52	7.16109	7.2638	0.603626
NAV2	2.82703e-14	-0.280764	498	7.69319	7.82125	1.21689	52	9.34598	9.3756	0.812873
RAP1GAP	2.86758e-14	0.249851	498	11.4542	11.416	0.789801	52	9.63282	10.2303	1.97
EPR1	2.88443e-14	0.6493	498	5.86925	5.84545	1.46958	52	3.74218	3.63565	1.4817
SPRY2	2.91416e-14	-0.147733	498	8.30612	8.408	0.702772	52	9.20175	9.19775	0.449282
ST6GALNAC2	2.92834e-14	-0.376535	498	6.35856	6.55655	1.3983	52	8.25481	8.2337	0.829631
DAB1	2.95642e-14	-0.872396	498	3.0097	3.00835	1.72069	52	5.50987	5.61555	1.23473
RPS2P32	2.96207e-14	-0.553037	498	2.33818	2.30065	0.817915	52	3.4305	3.4598	0.672555
RGS22	3.0049e-14	-0.504708	498	3.8082	3.95575	1.19945	52	5.40321	5.42365	1.19531
FXC1	3.02902e-14	-0.0582195	498	9.92603	9.95045	0.310549	52	10.3348	10.3261	0.244948
ROR2	3.03138e-14	-0.264609	498	8.25849	8.5062	1.34562	52	9.92102	9.8841	0.50202
CLEC18A	3.05584e-14	0.671362	498	4.25722	4.312	1.16066	52	2.67317	2.6533	1.05968
GGA2	3.08191e-14	-0.06183	498	10.7731	10.7519	0.34095	52	11.2449	11.3468	0.388296
SVOPL	3.14981e-14	-1.03273	498	1.46787	1.3737	1.06928	52	3.0031	2.8833	1.01146
PTP4A3	3.1561e-14	0.223212	498	10.7277	10.6626	1.06914	52	9.18994	9.19905	1.11319
MYH11	3.17729e-14	-0.175502	498	15.3054	15.6211	1.54437	52	17.2853	17.2477	1.27231
FAM83B	3.18494e-14	-0.77852	498	3.63442	3.8149	1.79291	52	6.23438	6.5165	1.29773
BAI3	3.21334e-14	-0.704107	498	2.72455	2.7827	1.20871	52	4.43867	4.49135	1.02134
SYNPO2	3.24325e-14	-0.218871	498	12.308	12.4978	1.44603	52	14.3243	14.3132	1.19867
ITGB1	3.24821e-14	-0.0701047	498	12.8172	12.8491	0.465461	52	13.4554	13.4499	0.500114
SLC16A4	3.30532e-14	-0.28095	498	5.78319	5.873	0.915696	52	7.02654	7.0242	0.82202
TPRXL	3.38035e-14	-0.78458	498	2.49722	2.43335	1.2987	52	4.30169	4.39265	1.12303
SYNM	3.41239e-14	-0.224088	498	11.9283	12.1635	1.44662	52	13.9327	14.0123	1.29499
ACSF2	3.41468e-14	-0.277271	498	7.66892	7.7822	1.19487	52	9.29397	9.11715	0.95354
KCNAB1	3.43465e-14	-0.310777	498	7.31498	7.2336	1.28999	52	9.07332	9.39015	1.1921
EIF2B4	3.43473e-14	0.0703339	498	10.4708	10.4183	0.39165	52	9.97254	9.97285	0.293969
RANGAP1	3.44093e-14	0.0789916	498	11.2425	11.1647	0.482506	52	10.6435	10.5184	0.401762
TM7SF3	3.45005e-14	-0.0857241	498	10.0794	10.1145	0.466759	52	10.6964	10.7141	0.422972
NPR2	3.47427e-14	-0.206632	498	7.45108	7.59585	0.898932	52	8.59848	8.7598	0.788735
ADM2	3.50309e-14	0.219894	498	9.47959	9.5189	0.889928	52	8.13945	8.4429	1.14524
MEIS2	3.50578e-14	-0.239087	498	8.72947	8.89195	1.23027	52	10.3029	10.562	0.973726
TPRG1	3.51129e-14	-0.469577	498	3.59423	3.6494	1.05058	52	4.97693	4.93455	0.839186
ZNF660	3.51536e-14	-0.495227	498	3.31418	3.4386	1.04557	52	4.67147	4.80425	0.722778
TMEM161A	3.5361e-14	0.0942027	498	9.95105	9.9245	0.505502	52	9.32204	9.33735	0.431216
MYOCD	3.55613e-14	-0.417356	498	6.96038	7.18735	1.71434	52	9.29543	9.53925	1.31513
NARF	3.57014e-14	0.0874975	498	9.90169	9.8237	0.500861	52	9.31901	9.27945	0.31051
PRKCA	3.57469e-14	-0.192459	498	9.08642	9.12905	0.994519	52	10.3831	10.2651	0.813377
RABEP2	3.59261e-14	0.133553	498	11.025	11.0102	0.749743	52	10.0502	9.9752	0.61738
FAM54B	3.60551e-14	-0.0568719	498	10.4615	10.4561	0.286943	52	10.8821	10.8429	0.365605
ABCC4	3.62477e-14	0.215032	498	13.3872	13.5422	1.15777	52	11.5335	11.9545	1.59018
PAQR6	3.66272e-14	0.460758	498	7.19627	7.2289	1.47756	52	5.22884	5.0742	1.02897
METTL7A	3.67517e-14	-0.154499	498	10.5121	10.6556	0.828184	52	11.7003	11.6584	0.536772
APOF	3.70746e-14	0.680643	498	6.79551	7.0584	1.83326	52	4.23963	4.606	1.95497
PCDH7	3.7284e-14	-0.327483	498	8.20995	8.3761	1.3799	52	10.302	10.2104	0.956601
TSHZ3	3.76751e-14	-0.182378	498	8.29168	8.3932	0.864286	52	9.40901	9.5809	0.633276
ITFG2	3.78338e-14	-0.098762	498	8.57157	8.6398	0.491032	52	9.1789	9.16445	0.246417
TNS1	3.78852e-14	-0.175318	498	12.507	12.643	1.18347	52	14.1231	14.1446	0.847968
CD200	3.81121e-14	-0.270858	498	6.88844	6.93125	1.09231	52	8.31107	8.47235	0.797194
CERK	3.81798e-14	-0.204681	498	8.10092	8.205	0.882236	52	9.33576	9.244	0.818683
ZNF814	3.82525e-14	0.124696	498	9.03164	9.0006	0.549176	52	8.2838	8.3524	0.568119
FOXO1	3.84189e-14	-0.124869	498	8.89894	9.00045	0.617677	52	9.70348	9.7268	0.468737
VAMP4	3.85015e-14	-0.0712764	498	8.3098	8.3169	0.316302	52	8.73066	8.7034	0.321232
FASN	3.86973e-14	0.148575	498	14.5568	14.5825	1.01994	52	13.1323	12.9886	1.05809
SLC12A8	3.89862e-14	0.194792	498	8.79448	8.8103	0.588077	52	7.68373	7.8926	1.01674
OTX1	3.95511e-14	0.728143	498	5.73645	5.58245	1.55894	52	3.46298	3.85625	2.10569
LASS1	3.98052e-14	0.564006	498	5.7812	5.7314	1.40001	52	3.91053	3.8773	0.918869
GPRASP1	3.99271e-14	-0.207357	498	8.38891	8.5492	1.00043	52	9.68559	9.84585	0.655756
PHLDB3	4.00293e-14	0.132972	498	9.42755	9.4543	0.589462	52	8.59747	8.75535	0.666832
MDFIC	4.00929e-14	-0.17439	498	8.16366	8.29365	0.854758	52	9.21258	9.1361	0.541573
KCNJ8	4.02864e-14	-0.243828	498	7.30227	7.3973	1.05771	52	8.64684	8.61245	0.831489
NUDT10	4.05049e-14	-0.241899	498	7.71787	7.7234	1.09965	52	9.12675	9.17475	0.869458
SLC12A7	4.05386e-14	0.0768842	498	10.7205	10.7234	0.414249	52	10.1642	10.1738	0.409731
LPCAT1	4.06675e-14	0.0977559	498	10.3484	10.3208	0.533163	52	9.67042	9.70525	0.409886
TTC28	4.0733e-14	-0.164389	498	8.54342	8.5895	0.778053	52	9.57454	9.5073	0.686513
GPM6B	4.07675e-14	-0.217884	498	7.7966	7.8683	0.915538	52	9.06766	9.11035	0.835048
CCDC54	4.10892e-14	-1.12442	498	0.745832	0.69425	0.602182	52	1.62602	1.41815	0.847551
C3orf70	4.14168e-14	-0.259331	498	7.51014	7.67845	1.12082	52	8.98906	9.0121	0.953621
KIAA1614	4.14212e-14	-0.359666	498	4.99409	5.10025	1.08161	52	6.40806	6.4847	1.03159
CPEB1	4.18618e-14	-0.671404	498	3.19452	3.31995	1.33896	52	5.08767	5.11725	1.17289
BNIPL	4.19386e-14	-0.48724	498	5.39517	5.29975	1.61328	52	7.56274	7.57765	1.46631
SLC8A1	4.2014e-14	-0.263065	498	8.57354	8.7309	1.30332	52	10.2885	10.2986	0.982218
VWA5A	4.20227e-14	-0.244276	498	8.0256	8.1822	1.10866	52	9.50631	9.5793	0.653603
C12orf73	4.23303e-14	0.146647	498	7.49498	7.46385	0.557969	52	6.77057	6.75655	0.338957
SGK269	4.24362e-14	-0.207267	498	8.50689	8.5591	0.983939	52	9.82119	9.81925	0.887106
P2RX6	4.25341e-14	-0.732104	498	2.70086	2.5942	1.29209	52	4.48629	4.6213	1.30643
IQCA1	4.27811e-14	-0.552284	498	4.12344	4.1942	1.35135	52	6.04664	6.1351	0.764418
ACSS1	4.29644e-14	0.10724	498	11.6248	11.648	0.531315	52	10.7921	10.7786	0.56058
PLCL1	4.34704e-14	-0.326023	498	7.10922	7.23505	1.37953	52	8.91178	8.80785	1.10402
CAPG	4.35971e-14	-0.203353	498	9.35527	9.3578	1.06948	52	10.7714	10.7571	0.827683
CA12	4.4303e-14	-0.285521	498	7.23243	7.22535	1.1535	52	8.81524	8.83205	1.12701
RPP40	4.45271e-14	0.168202	498	6.64907	6.6869	0.549054	52	5.91734	5.8713	0.422532
SSPN	4.48612e-14	-0.186739	498	8.83091	8.9738	0.96218	52	10.0512	10.0973	0.706191
UCK2	4.53219e-14	0.144213	498	8.45745	8.46295	0.560081	52	7.65292	7.52675	0.593417
STX7	4.55498e-14	-0.0703879	498	9.75506	9.80775	0.554268	52	10.2428	10.2326	0.347955
GAB1	4.58522e-14	-0.134145	498	8.40189	8.4525	0.630319	52	9.22059	9.14635	0.53288
IRAK3	4.5899e-14	-0.239513	498	6.94185	7.0335	0.966093	52	8.19551	8.16125	0.823534
TRIP13	4.59236e-14	0.362812	498	6.10033	6.02	0.922176	52	4.7439	4.77535	1.0672
MNX1	4.60289e-14	1.25908	498	4.70174	4.95115	1.97326	52	1.96443	1.15835	2.1288
BRP44	4.64492e-14	0.12526	498	11.9326	11.9284	0.674373	52	10.9403	11.0987	0.878771
PVT1	4.652e-14	0.242699	498	6.82653	6.75965	0.841948	52	5.76953	5.7414	0.54726
TRPV3	4.696e-14	-1.37151	498	0.654152	0.53805	0.704415	52	1.69256	1.62215	0.991604
ASPHD1	4.75509e-14	0.39587	498	6.68547	6.6582	1.10847	52	5.08116	5.21185	0.954799
RBMS1	4.80989e-14	-0.135612	498	9.14722	9.2462	0.759385	52	10.0488	10.0053	0.412368
NOP56	4.82517e-14	0.0643712	498	10.9699	10.9449	0.363853	52	10.4912	10.4544	0.235535
ITGA3	4.95886e-14	-0.131852	498	10.2429	10.3383	0.80016	52	11.2232	11.1593	0.462727
FAT2	4.98108e-14	-0.451793	498	6.51617	6.5879	1.78685	52	8.91242	9.04215	1.49004
NEK7	5.08652e-14	-0.0986973	498	9.85006	9.9147	0.548782	52	10.5475	10.5252	0.52027
ITPRIPL1	5.09194e-14	-0.513405	498	4.07313	4.11985	1.28533	52	5.81405	5.96465	0.805592
EVPLL	5.11724e-14	-0.937825	498	2.15384	2.0041	1.45231	52	4.12598	4.30945	1.20111
NCAM1	5.19367e-14	-0.389595	498	6.96604	7.0215	1.67246	52	9.1257	9.14425	1.24366
RIMKLA	5.25343e-14	0.201058	498	7.83617	7.85455	0.70793	52	6.81678	6.89215	0.81429
KCNMB1	5.25978e-14	-0.251793	498	9.00015	9.14565	1.33481	52	10.7164	10.7794	1.08536
CENPF	5.28816e-14	0.366782	498	7.35395	7.30315	1.25626	52	5.70307	5.43775	1.21393
C8orf31	5.32165e-14	-0.685037	498	2.25622	2.20555	0.97755	52	3.62743	3.73805	0.827863
B3GALT2	5.3381e-14	-0.429935	498	5.29282	5.4889	1.43927	52	7.13034	7.215	1.0409
MESTIT1	5.34358e-14	-0.964552	498	1.30691	1.2951	0.87841	52	2.55039	2.5771	1.07625
TEAD1	5.35915e-14	-0.142266	498	9.87637	9.98085	0.761711	52	10.8999	10.7954	0.632295
LOC100129387	5.36396e-14	0.174345	498	7.11238	7.11145	0.589031	52	6.30278	6.24625	0.450669
ABCG4	5.36929e-14	-0.78769	498	1.60965	1.5753	0.834636	52	2.77875	2.7529	0.976921
RAB11FIP2	5.41544e-14	-0.157965	498	8.84324	8.8743	0.515537	52	9.86651	9.58355	0.934816
MPP6	5.45621e-14	0.272309	498	6.92713	6.8869	0.873127	52	5.73562	5.9677	0.832757
DCBLD2	5.55049e-14	-0.121355	498	9.09631	9.176	0.658277	52	9.89456	9.90645	0.391561
MATK	5.64079e-14	0.552986	498	6.88453	6.9124	1.67099	52	4.69255	4.83555	1.18082
TRAP1	5.65506e-14	0.072191	498	11.0092	10.979	0.428243	52	10.4719	10.4253	0.306974
SYT10	5.66002e-14	-1.08343	498	1.67819	1.5359	1.28876	52	3.5562	3.3646	1.75876
MGC14436	5.79214e-14	1.13098	498	3.10293	3.2362	1.27227	52	1.41681	1.3641	0.843818
SPON1	5.85085e-14	-0.269038	498	8.22164	8.38035	1.33627	52	9.90711	9.95005	1.2498
KIF20A	5.8801e-14	0.573778	498	5.75151	5.69075	1.43044	52	3.86418	3.7748	1.38878
TCN2	5.89835e-14	-0.162751	498	8.23982	8.2854	0.743356	52	9.22382	9.1745	0.726239
KLK15	5.91992e-14	0.649417	498	6.3812	6.4386	1.59918	52	4.06826	4.5122	1.84763
RRS1	5.92967e-14	0.124785	498	9.14927	9.0925	0.602249	52	8.39117	8.3352	0.515782
KIFC1	5.96847e-14	0.351231	498	6.64921	6.53715	1.03658	52	5.21241	5.3208	1.08681
APBB1	5.98e-14	-0.129089	498	9.36851	9.41905	0.695119	52	10.2454	10.2403	0.436305
KIAA0020	6.0137e-14	0.0799172	498	9.11239	9.10695	0.363007	52	8.62134	8.61915	0.305904
RGL2	6.03835e-14	0.0989433	498	11.4161	11.4605	0.57794	52	10.6594	10.6556	0.510197
ARPM1	6.09155e-14	-0.234481	498	4.52993	4.5535	0.632276	52	5.32939	5.34765	0.56332
PPAN	6.10972e-14	0.116046	498	9.1839	9.1622	0.575542	52	8.47411	8.42475	0.380651
ACACB	6.11309e-14	-0.181902	498	8.52142	8.56625	0.854742	52	9.66651	9.72815	0.824191
NONO	6.15758e-14	0.0432284	498	12.9905	12.9846	0.287171	52	12.607	12.5266	0.294425
MEIS1	6.16842e-14	-0.22712	498	8.01245	8.15725	1.1095	52	9.37854	9.3114	0.775592
CHST2	6.17478e-14	-0.267799	498	7.63221	7.65315	1.15461	52	9.18895	9.2334	0.782758
ENAH	6.17666e-14	-0.0829943	498	11.2746	11.3394	0.530961	52	11.9422	11.8925	0.426595
ALDH1A2	6.21556e-14	-0.301404	498	7.99059	8.2345	1.40645	52	9.84715	9.9357	1.07191
GNB2	6.29259e-14	0.0731645	498	13.1482	13.1264	0.506747	52	12.498	12.5526	0.435748
CHST3	6.35426e-14	-0.195072	498	8.5478	8.71345	0.967192	52	9.78535	9.84045	0.757667
ITGB8	6.38118e-14	-0.246968	498	8.50397	8.6772	1.23136	52	10.0917	10.0999	0.67679
APOBEC3D	6.40021e-14	-0.364204	498	5.05874	5.08135	1.1413	52	6.51147	6.6699	0.86011
SORBS1	6.4111e-14	-0.214011	498	10.9005	11.1065	1.33096	52	12.6436	12.6473	1.06996
C11orf45	6.42033e-14	-0.465881	498	4.56193	4.652	1.10058	52	6.30076	6.16465	1.1242
LENG9	6.42706e-14	0.186726	498	9.28096	9.2049	0.840917	52	8.15423	8.07395	0.795597
MYO19	6.45563e-14	0.117983	498	8.85891	8.88385	0.503428	52	8.16326	8.1864	0.508264
G0S2	6.59774e-14	-0.340068	498	6.17632	6.17105	1.02256	52	7.81808	7.6486	1.50178
CCBE1	6.61959e-14	-0.753713	498	3.49497	3.64835	1.64815	52	5.89297	5.82585	1.22717
PKN1	6.68599e-14	0.0975575	498	11.9844	11.9268	0.615543	52	11.2008	11.1365	0.48825
QSOX1	6.68602e-14	-0.143696	498	10.311	10.3445	0.839481	52	11.3909	11.3184	0.732347
CYP3A5	6.70624e-14	-0.615388	498	5.27329	5.13155	2.05416	52	8.07853	7.9927	1.65333
LY6G6D	6.71165e-14	-1.00316	498	2.1115	1.91535	1.52245	52	4.23226	4.28625	1.07636
ITIH5	6.79285e-14	-0.198364	498	9.23185	9.34315	1.08442	52	10.5926	10.6149	0.837829
PIGW	6.82516e-14	0.135931	498	7.65467	7.64895	0.53168	52	6.96638	6.941	0.451839
ZSCAN4	6.89303e-14	-1.36636	498	0.958816	0.7818	1.02139	52	2.47202	2.44675	1.48421
AVPI1	6.93224e-14	-0.214527	498	7.55794	7.512	0.902682	52	8.76966	8.7401	0.833109
LOC100133612	6.94359e-14	0.491446	498	3.77517	3.79585	0.816479	52	2.68533	2.6814	0.631224
SLC24A5	7.0583e-14	0.628852	498	4.21487	4.31435	1.09893	52	2.72572	2.86095	1.27397
PGM5	7.07541e-14	-0.258706	498	10.5755	10.8514	1.57708	52	12.6526	12.7462	1.06869
DZIP1	7.07787e-14	-0.222716	498	7.29273	7.48325	0.994812	52	8.51009	8.3632	0.815452
MRAP2	7.08423e-14	-0.270035	498	6.44227	6.537	1.09168	52	7.76833	7.74165	0.579584
TLN1	7.13594e-14	-0.0855973	498	12.8793	12.902	0.565596	52	13.6665	13.5902	0.695462
CCND2	7.15564e-14	-0.197703	498	9.50614	9.6252	1.07561	52	10.9023	10.803	0.894279
BHMT2	7.19244e-14	-0.337034	498	6.07017	6.29525	1.24008	52	7.66758	7.7633	1.08185
DGKD	7.2314e-14	0.111023	498	10.4084	10.4559	0.552547	52	9.63744	9.6509	0.603192
C19orf46	7.29826e-14	0.156326	498	9.33964	9.32545	0.64737	52	8.38053	8.5415	0.810111
PDGFC	7.32762e-14	-0.185518	498	8.67713	8.83345	1.0156	52	9.86785	9.818	0.599151
BEND5	7.44097e-14	-0.308072	498	5.46409	5.5289	1.03293	52	6.76483	6.70245	0.514908
CLVS2	7.49497e-14	-0.854599	498	2.76901	2.81525	1.6246	52	5.00707	5.21615	1.7278
LPPR2	7.55979e-14	0.0965424	498	10.6966	10.7133	0.491656	52	10.0043	10.0191	0.485442
DPH3	7.62835e-14	-0.078235	498	8.78319	8.79325	0.332949	52	9.27264	9.22715	0.379797
C1orf25	7.63139e-14	-0.0864106	498	8.47254	8.50325	0.400109	52	8.99551	8.95665	0.290733
NIT2	7.65516e-14	0.0821609	498	9.67147	9.6152	0.427493	52	9.13607	9.107	0.383036
DGKG	7.69957e-14	-0.49435	498	4.31923	4.32975	1.37216	52	6.08444	6.15775	1.15329
MOSC1	7.72759e-14	0.128418	498	11.1891	11.186	0.695345	52	10.2361	10.2734	0.824118
C7orf58	7.7378e-14	-0.260365	498	8.47022	8.66315	1.37026	52	10.1455	10.0521	0.992448
FZD1	7.77906e-14	-0.115637	498	9.80487	9.80305	0.632369	52	10.6231	10.6879	0.557131
SFXN4	7.8398e-14	0.117996	498	9.47438	9.3858	0.580849	52	8.73033	8.7075	0.403125
CPAMD8	7.94548e-14	-0.217178	498	9.51507	9.64065	1.248	52	11.0609	11.1417	0.783122
CCDC78	7.96634e-14	0.790569	498	5.4359	5.42125	1.76437	52	3.14258	3.0656	1.26603
LIPE	7.99998e-14	-0.271357	498	5.82123	5.89585	0.957403	52	7.0259	7.06455	0.587574
M6PR	8.03892e-14	-0.0518532	498	10.9625	11.0026	0.328275	52	11.3637	11.3729	0.183573
TRAF3IP2	8.05824e-14	-0.15463	498	8.8758	8.95655	0.833437	52	9.87997	9.7979	0.577157
COL10A1	8.07019e-14	1.02444	498	6.05344	6.1818	2.22526	52	2.97587	2.50285	2.10631
SOX7	8.09156e-14	-0.260813	498	6.90424	6.86755	1.0232	52	8.27234	8.1904	0.906457
RBM38	8.18634e-14	-0.154597	498	8.81213	8.8048	0.732176	52	9.80888	9.71225	0.601881
PDIA5	8.19366e-14	0.121033	498	10.9967	11.0473	0.623145	52	10.1117	10.2951	0.826931
CDKN3	8.21379e-14	0.573437	498	4.84057	4.69045	1.19578	52	3.25293	3.1185	1.27393
GSTM5	8.26092e-14	-0.301945	498	7.16301	7.30845	1.37153	52	8.83059	8.7937	1.07141
TNNI3K	8.28849e-14	-0.566459	498	2.88375	2.9826	1.05801	52	4.2705	4.3972	0.929987
LOC644538	8.34106e-14	-0.273511	498	6.4195	6.5429	1.0538	52	7.75955	7.82725	0.813126
TCEAL2	8.36868e-14	-0.326546	498	7.14923	7.29025	1.44529	52	8.9652	9.01575	0.831516
DUOXA2	8.37213e-14	-0.899805	498	2.69428	2.64895	1.66747	52	5.02702	4.6061	1.94038
FKBP9L	8.50183e-14	-0.250957	498	5.14875	5.25305	0.764302	52	6.127	6.14745	0.630917
ANK2	8.57831e-14	-0.288023	498	7.04994	7.19675	1.24685	52	8.60774	8.47665	1.04536
C18orf34	8.62611e-14	-0.526748	498	3.96752	4.124	1.3399	52	5.71592	5.80595	1.22682
TRPC1	8.66866e-14	-0.254393	498	6.40363	6.5258	0.973925	52	7.63846	7.6224	0.78847
GSTM2	8.74884e-14	-0.321341	498	8.32272	8.38635	1.40713	52	10.3992	10.3217	1.34291
SCRIB	8.75567e-14	0.0941563	498	11.0328	11.0274	0.542596	52	10.3358	10.359	0.430886
FBXO46	8.75941e-14	0.0884463	498	9.16589	9.1272	0.43307	52	8.62084	8.5483	0.385186
CYTH2	8.76272e-14	0.0707687	498	10.8705	10.8605	0.408044	52	10.3501	10.3139	0.2878
GLI3	8.81006e-14	-0.210553	498	7.77656	7.8645	0.951838	52	8.9985	9.03955	0.619822
E2F5	8.85519e-14	0.194168	498	7.60547	7.61535	0.729329	52	6.64776	6.5422	0.559572
LRRC45	8.87298e-14	0.139393	498	8.9168	8.8556	0.682572	52	8.09557	8.0441	0.485745
ZAK	8.93354e-14	-0.161533	498	10.3701	10.4825	0.921851	52	11.5987	11.5381	0.807348
B4GALNT4	8.98519e-14	0.33228	498	8.51937	8.54645	1.26879	52	6.76677	6.686	0.863715
DOCK3	9.03134e-14	-0.340801	498	5.39061	5.3463	1.04618	52	6.82699	6.7318	1.16227
DCUN1D5	9.08888e-14	0.0926016	498	8.69277	8.66755	0.420553	52	8.15234	8.09245	0.358652
RASSF5	9.13557e-14	-0.201602	498	8.04272	8.0761	0.93644	52	9.24893	9.2225	0.802418
ARFIP2	9.2083e-14	0.0774221	498	11.6101	11.6115	0.442532	52	11.0034	11.0831	0.522847
RAVER2	9.25086e-14	-0.0940077	498	8.94318	8.9924	0.467493	52	9.54533	9.60415	0.365618
COL17A1	9.35564e-14	-0.43311	498	7.75072	8.22975	2.27897	52	10.4646	10.7075	1.4147
SCRN1	9.5769e-14	-0.149614	498	10.0635	10.1757	0.898938	52	11.1631	11.2439	0.427492
TXN	9.58167e-14	0.103166	498	11.3765	11.3369	0.606677	52	10.5914	10.5793	0.49076
PCGF5	9.61156e-14	-0.0846564	498	10.022	10.0707	0.484924	52	10.6277	10.5328	0.409666
FFAR2	9.65512e-14	0.486898	498	7.48334	7.74455	1.47891	52	5.3398	5.65145	1.95043
FAM124A	9.69699e-14	-0.310844	498	5.446	5.49985	1.03064	52	6.7554	6.82805	0.795036
WBP4	9.72395e-14	-0.099226	498	8.10426	8.1699	0.446193	52	8.68127	8.6654	0.322561
FAM55C	9.74498e-14	-0.152958	498	8.15945	8.20715	0.709866	52	9.07206	8.94795	0.720399
RPS6KA4	9.76041e-14	0.099543	498	9.70144	9.67015	0.523341	52	9.05463	9.035	0.320774
MSI1	9.77869e-14	0.21751	498	8.30997	8.30295	0.705731	52	7.14698	7.22665	0.962325
ZNF415	9.8263e-14	-0.0996836	498	7.58524	7.6525	0.538941	52	8.12787	8.18565	0.407363
RND3	9.83686e-14	-0.224196	498	8.78069	8.83535	1.18651	52	10.257	10.2453	0.773506
SPOP	9.86254e-14	-0.0619423	498	10.8088	10.8359	0.290569	52	11.283	11.2027	0.475264
NCRNA00115	1.00222e-13	0.312139	498	5.66576	5.72065	0.839532	52	4.56347	4.43695	0.824783
TRO	1.01223e-13	-0.299521	498	6.18185	6.3083	1.11845	52	7.60823	7.6711	0.733771
CCDC89	1.02122e-13	-0.425107	498	3.75648	3.87565	1.00107	52	5.04372	4.93935	0.916407
MANEAL	1.02138e-13	0.164032	498	9.02796	9.0243	0.745216	52	8.0577	8.05385	0.513702
SGCE	1.02759e-13	-0.209397	498	7.65388	7.84855	0.993062	52	8.84946	8.9137	0.721049
CTSB	1.0283e-13	-0.0947089	498	13.1869	13.2277	0.680744	52	14.0816	14.0931	0.409906
IDS	1.0302e-13	-0.0716413	498	11.1442	11.2174	0.485731	52	11.7116	11.6999	0.381229
KSR1	1.0318e-13	-0.229836	498	7.14241	7.21725	0.965032	52	8.37591	8.299	0.812003
ST6GALNAC4	1.03343e-13	-0.287256	498	6.83241	6.8656	0.892745	52	8.3377	8.07685	1.11894
EEF1E1	1.03773e-13	0.0977095	498	8.40043	8.41055	0.426073	52	7.85033	7.827	0.377813
LYVE1	1.03779e-13	-0.50539	498	4.70263	4.6804	1.39612	52	6.67542	6.63155	1.69777
CDHR1	1.05586e-13	-0.534366	498	4.29679	4.30115	1.38459	52	6.22306	6.03765	1.25541
NEIL3	1.05671e-13	1.2309	498	2.7275	2.679	1.28611	52	1.16205	1.04405	0.937172
C9orf69	1.0704e-13	0.0711738	498	9.96984	9.93265	0.38472	52	9.48992	9.45845	0.260791
FAM111A	1.07771e-13	0.12446	498	10.781	10.744	0.648526	52	9.8899	9.98605	0.643687
NLRP12	1.08297e-13	0.935941	498	4.74215	4.9521	1.7172	52	2.47873	2.47065	1.27111
FOLR1	1.1094e-13	-0.803282	498	3.24322	3.30385	1.81644	52	5.65963	5.3379	1.64174
CCT3	1.11164e-13	0.058939	498	12.7309	12.7155	0.404214	52	12.2213	12.1832	0.312815
PRDM5	1.11413e-13	-0.316956	498	5.10376	5.25075	1.01262	52	6.35776	6.40225	0.826067
DBF4	1.12406e-13	0.135643	498	7.46061	7.41325	0.534954	52	6.79113	6.7952	0.517732
SPOCK3	1.12655e-13	-0.260574	498	8.7345	8.93985	1.4805	52	10.4635	10.3152	1.15117
PJA1	1.1343e-13	-0.124268	498	9.10606	9.20205	0.476479	52	9.92519	9.74565	0.724356
FXYD6	1.13497e-13	-0.226608	498	9.07371	9.0894	1.16387	52	10.617	10.5564	1.28023
HNRNPAB	1.13908e-13	0.0653235	498	11.507	11.5117	0.385993	52	10.9976	10.8229	0.421782
ZNF98	1.14113e-13	-1.11179	498	1.06659	1.0095	0.881599	52	2.30505	2.34605	0.962601
KLHDC5	1.14557e-13	-0.0956996	498	9.46284	9.498	0.447712	52	10.1118	10.0573	0.543098
NNT	1.14716e-13	-0.138512	498	9.48686	9.58325	0.732407	52	10.4428	10.3907	0.36613
AIFM2	1.15212e-13	-0.156655	498	7.74014	7.71585	0.660034	52	8.62793	8.4766	0.579875
CPNE6	1.1562e-13	-0.857013	498	3.98718	4.2337	2.38608	52	7.22192	7.4032	1.5484
C13orf26	1.15826e-13	-1.38601	498	0.561186	0.4757	0.629772	52	1.46668	1.4656	0.91307
PAQR8	1.16077e-13	-0.311781	498	7.28798	7.38105	0.974547	52	9.04612	8.6388	1.47803
HMGCLL1	1.17187e-13	-0.705312	498	3.18785	3.15885	1.53193	52	5.19778	5.18355	1.68071
ANXA2	1.17414e-13	-0.137379	498	11.8465	11.9079	0.903908	52	13.03	13.0509	0.521032
UNC5B	1.18991e-13	-0.250777	498	8.6732	8.73835	0.982243	52	10.3198	10.1961	1.50314
MTHFD2L	1.20158e-13	0.128313	498	9.09748	9.1238	0.559583	52	8.32329	8.37645	0.685327
EHD2	1.20232e-13	-0.161832	498	10.2416	10.3514	0.965125	52	11.4573	11.3849	0.818236
LPHN3	1.20348e-13	-0.516322	498	4.25	4.3814	1.43029	52	6.07879	6.13945	1.14496
RGN	1.20452e-13	-0.308157	498	6.34671	6.54505	1.26159	52	7.85802	7.8355	0.816282
CLDN19	1.21275e-13	-1.29586	498	1.02374	0.8434	0.91996	52	2.51352	2.18635	1.45963
SND1	1.22354e-13	0.0619817	498	13.0541	13.0863	0.417165	52	12.5051	12.5294	0.398306
HECTD2	1.22423e-13	-0.16618	498	8.16147	8.239	0.737111	52	9.15785	9.1003	0.721608
NLGN3	1.22511e-13	-0.270028	498	6.88186	6.9293	1.12998	52	8.29836	8.4587	0.946479
LDB3	1.226e-13	-0.350336	498	7.89785	8.02345	1.60082	52	10.0686	10.1942	1.35974
C12orf52	1.23925e-13	0.0763732	498	9.28936	9.30225	0.367901	52	8.81039	8.80275	0.336942
OXSM	1.23995e-13	0.0974861	498	8.08386	8.08745	0.405668	52	7.55566	7.59205	0.412634
ZFAND5	1.24003e-13	-0.0812918	498	11.5952	11.6037	0.495425	52	12.2673	12.2782	0.537345
METTL3	1.25527e-13	0.07862	498	9.91337	9.9256	0.403745	52	9.38759	9.3887	0.309533
EEF2	1.2613e-13	0.0530917	498	16.5	16.5007	0.457503	52	15.9039	15.8643	0.357628
KCNH4	1.26501e-13	-0.809442	498	1.76254	1.7101	0.978663	52	3.0889	3.28065	1.08097
SPATA18	1.28084e-13	-0.315575	498	6.66023	6.95	1.35642	52	8.28871	8.3885	0.554324
POU5F1B	1.28299e-13	0.357942	498	5.74272	5.71665	0.959078	52	4.48091	4.4966	0.847222
PGR	1.30461e-13	-0.308893	498	7.08171	7.2052	1.33198	52	8.77251	8.6684	1.01176
PTRH2	1.31013e-13	0.109783	498	9.08208	9.01365	0.538595	52	8.41661	8.3995	0.419643
NDE1	1.31751e-13	-0.135842	498	8.31062	8.36725	0.63966	52	9.13116	9.1319	0.558301
FHIT	1.35201e-13	0.311814	498	6.28959	6.29115	0.918154	52	5.06707	5.125	0.816373
PITPNM3	1.36793e-13	-0.210742	498	7.67158	7.7538	0.925676	52	8.87819	8.9701	0.601343
PCDH9	1.36863e-13	-0.431817	498	4.85421	4.9415	1.26836	52	6.54799	6.6302	0.903979
AAAS	1.38284e-13	0.0576085	498	9.75044	9.74155	0.298674	52	9.36877	9.3497	0.305147
P2RY12	1.38647e-13	-0.576638	498	3.07954	3.1424	1.19822	52	4.59273	4.54415	1.01386
DCAF13	1.39024e-13	0.0876617	498	9.64014	9.58075	0.46936	52	9.07182	8.9841	0.376177
AKR1A1	1.40567e-13	0.0652759	498	11.8139	11.7638	0.405779	52	11.2912	11.3055	0.38188
C9orf3	1.40742e-13	-0.147961	498	8.78506	8.7681	0.755848	52	9.73386	9.79105	0.501626
LOC400804	1.40929e-13	-1.37565	498	0.656873	0.53995	0.671419	52	1.70449	1.50485	1.15813
FAM46B	1.4206e-13	-0.347298	498	6.812	6.95755	1.47891	52	8.66607	8.528	1.13486
PCYT1B	1.42463e-13	-0.519528	498	4.09649	4.2735	1.39481	52	5.87226	6.05425	1.07388
RHOB	1.431e-13	-0.130218	498	12.6843	12.6828	0.922547	52	13.8825	13.9031	0.740996
SNHG8	1.44314e-13	0.134415	498	10.8796	10.8253	0.778457	52	9.91178	10.0366	0.658428
ACTN4	1.46172e-13	-0.051835	498	12.8488	12.8541	0.363205	52	13.3188	13.3225	0.347125
ARHGEF9	1.46642e-13	-0.100358	498	9.0372	9.0666	0.456649	52	9.68824	9.61845	0.574387
ZNF442	1.46737e-13	-0.167268	498	5.05004	5.0738	0.483614	52	5.67083	5.7126	0.447636
CDK5R1	1.47107e-13	0.255983	498	6.27288	6.2539	0.806859	52	5.25301	5.3181	0.652844
NRXN3	1.4746e-13	-0.302443	498	6.83946	6.8618	1.19112	52	8.43463	8.18685	0.993769
RAP1A	1.48067e-13	-0.0754781	498	10.2153	10.259	0.407163	52	10.764	10.7216	0.521163
PJA2	1.50492e-13	-0.0836282	498	11.6715	11.7844	0.62555	52	12.3681	12.3641	0.385374
RPL22L1	1.51987e-13	0.190045	498	9.79632	9.70755	0.910661	52	8.58724	8.48105	0.697291
H3F3C	1.52002e-13	-0.105758	498	8.16209	8.14195	0.49721	52	8.7829	8.70045	0.303418
TBCD	1.52644e-13	0.0630982	498	11.0943	11.0532	0.39988	52	10.6195	10.6263	0.341667
ADCY5	1.53664e-13	-0.285193	498	7.56278	7.74865	1.40526	52	9.2158	9.2951	1.11147
PTPLA	1.54709e-13	-0.261405	498	6.21453	6.3284	1.03812	52	7.44902	7.51045	0.818773
GALR1	1.55339e-13	-0.923376	498	2.01259	2.0188	1.32529	52	3.81697	3.72665	1.18047
CORO1B	1.55972e-13	0.0826639	498	12.6681	12.66	0.558032	52	11.9626	12.0239	0.512272
ATP1B1	1.56068e-13	-0.164445	498	10.0365	10.0986	0.958058	52	11.2482	11.2525	0.78199
PLSCR4	1.57152e-13	-0.207025	498	7.57478	7.78695	1.01349	52	8.74361	8.69835	0.50867
PDLIM1	1.62656e-13	-0.149396	498	10.2052	10.2274	0.893612	52	11.3186	11.259	0.607184
SLC37A1	1.63296e-13	0.128224	498	10.8425	10.8125	0.66329	52	9.92039	10.0592	0.857734
RABIF	1.64026e-13	0.074923	498	8.32477	8.31545	0.324677	52	7.90348	7.9397	0.369602
HIF3A	1.6418e-13	-0.434424	498	5.70789	5.83235	1.57255	52	7.71348	7.7952	1.10496
WDR82	1.65572e-13	-0.0541942	498	11.2717	11.3346	0.367045	52	11.7031	11.6421	0.216933
TSPAN13	1.65883e-13	0.115522	498	11.908	11.968	0.665761	52	10.9917	10.9563	0.920864
GPM6A	1.67531e-13	-0.442799	498	5.62563	5.76295	1.53424	52	7.64658	7.745	1.50827
P4HTM	1.68132e-13	0.0810322	498	10.5747	10.609	0.446293	52	9.99708	10.1003	0.414454
CHP2	1.69802e-13	-0.819786	498	3.71929	3.8062	2.11133	52	6.56508	6.90085	1.73108
RUSC1	1.70319e-13	0.0838131	498	10.5918	10.5741	0.4674	52	9.99398	9.90055	0.587458
PRDM8	1.70403e-13	-0.340734	498	7.77833	7.7303	1.64036	52	9.85048	9.88085	1.30894
GPR172B	1.70679e-13	-0.658869	498	3.46251	3.53615	1.56109	52	5.46676	5.58005	1.10129
NIPAL4	1.70893e-13	-0.590485	498	3.56452	3.5814	1.37034	52	5.36729	5.2356	1.33144
TMEM86A	1.71554e-13	0.152468	498	7.87919	7.8531	0.589814	52	7.08899	7.14435	0.455264
SAC3D1	1.72151e-13	0.169535	498	7.85103	7.7499	0.737695	52	6.98058	6.9437	0.452942
ZNF804A	1.72592e-13	-0.522318	498	3.88081	3.99835	1.31035	52	5.57385	5.84075	1.15767
NEK5	1.73109e-13	0.918923	498	4.21472	4.28745	1.54409	52	2.22918	2.1962	1.33842
MOBKL2B	1.73178e-13	-0.216836	498	6.58947	6.642	0.83031	52	7.65817	7.504	0.68648
CANT1	1.73819e-13	0.0813763	498	13.0626	13.1404	0.5155	52	12.3462	12.4444	0.628466
TUT1	1.73905e-13	0.0777534	498	9.97964	9.97125	0.404313	52	9.45603	9.4706	0.342287
KIAA1543	1.74077e-13	0.113416	498	10.459	10.4856	0.514523	52	9.66825	9.796	0.743377
GRSF1	1.74132e-13	0.0448996	498	11.2391	11.2334	0.281045	52	10.8947	10.8771	0.202904
ANGPTL1	1.75367e-13	-0.434816	498	5.53185	5.7024	1.53675	52	7.47762	7.38785	1.60256
VAV3	1.75376e-13	-0.292113	498	6.5429	6.5627	1.12881	52	8.01134	8.12245	0.978919
FAM113A	1.75505e-13	0.122522	498	9.87176	9.86975	0.610967	52	9.06801	9.0951	0.491343
TMEM51	1.76448e-13	-0.146507	498	7.86629	7.88065	0.648503	52	8.70709	8.66315	0.699389
GJB5	1.76553e-13	-0.650538	498	4.24695	4.46525	1.88865	52	6.66667	6.68975	1.39403
IRF7	1.7684e-13	0.167852	498	9.28076	9.22235	0.799476	52	8.26143	8.2445	0.672415
FOXJ2	1.76923e-13	-0.0704591	498	9.39145	9.446	0.387645	52	9.86149	9.88625	0.323387
ACOT11	1.78901e-13	-0.337263	498	5.51268	5.63575	1.18009	52	6.96448	7.0425	0.854286
ANKZF1	1.79004e-13	0.109311	498	9.73961	9.75165	0.535217	52	9.02892	9.00035	0.480409
FOXI1	1.79703e-13	-1.09553	498	2.8029	2.3664	2.39775	52	5.98957	6.1958	2.14165
PRKG1	1.82978e-13	-0.550364	498	4.62808	4.886	1.68154	52	6.77762	6.76215	1.33536
LOC399959	1.83435e-13	-0.229571	498	7.77657	7.93265	1.09985	52	9.11792	9.1435	0.893971
FAM76A	1.83436e-13	-0.0823519	498	7.73139	7.7387	0.341288	52	8.18555	8.1618	0.352241
UBE2R2	1.84983e-13	0.0432237	498	11.0873	11.0744	0.251328	52	10.76	10.7404	0.267288
EFHC2	1.851e-13	-0.367014	498	4.65574	4.69875	1.09995	52	6.00442	6.06475	0.882972
MBNL1	1.85244e-13	-0.0791616	498	11.1766	11.1846	0.461919	52	11.807	11.7689	0.4778
FGF7	1.86123e-13	-0.280906	498	7.03461	7.0451	1.19612	52	8.54675	8.38165	1.08705
ELF1	1.86476e-13	-0.11598	498	9.82456	9.9752	0.743905	52	10.647	10.6572	0.330726
ASPN	1.86964e-13	0.377634	498	7.64014	7.74035	1.34819	52	5.88061	5.9592	1.29395
CRYZ	1.87082e-13	-0.132295	498	9.16618	9.2105	0.596004	52	10.0465	9.98285	0.702595
HLF	1.87697e-13	-0.212072	498	8.23967	8.47005	1.08093	52	9.54442	9.5707	0.851078
P2RY2	1.89594e-13	-0.541487	498	3.87946	3.87075	1.31409	52	5.64645	5.72745	1.23815
PRIMA1	1.92206e-13	-0.345997	498	6.22881	6.2848	1.4195	52	7.917	7.92625	0.975417
KCNMA1	1.94688e-13	-0.19874	498	9.95234	10.074	1.12883	52	11.4223	11.4611	0.986539
FUT3	1.95172e-13	-0.898103	498	2.79	2.63385	1.47542	52	5.19948	4.99095	2.63144
TTC23	1.96301e-13	-0.0955013	498	8.20774	8.2683	0.465939	52	8.76945	8.80535	0.349443
STK33	1.9643e-13	-0.34585	498	5.31622	5.51425	1.25194	52	6.75638	6.75435	0.981388
PPP1R12B	1.96719e-13	-0.158461	498	11.8422	11.8758	1.00699	52	13.217	13.2415	0.893178
GIPC2	1.97721e-13	-0.366397	498	4.72462	4.79725	1.09506	52	6.09065	6.1571	0.883098
FHL1	1.98374e-13	-0.21148	498	11.1174	11.1732	1.37575	52	12.8726	12.9103	1.1795
CCNB2	1.98474e-13	0.381339	498	6.79835	6.70715	0.996639	52	5.21926	5.53845	1.34394
PRELID2	1.99465e-13	-0.393939	498	3.76146	3.8718	0.955248	52	4.94247	5.07565	0.718983
KCNF1	1.99548e-13	-0.798946	498	2.11847	2.04025	1.11143	52	3.68577	3.4198	1.37051
FILIP1	1.99896e-13	-0.435444	498	5.13063	5.15165	1.40024	52	6.93829	6.8456	1.25621
LOC441869	2.00108e-13	-0.215187	498	7.5648	7.5952	1.00736	52	8.78163	8.7202	0.609524
TAF7L	2.00493e-13	-0.798716	498	1.88128	1.82125	0.985387	52	3.27259	3.5502	1.51252
LOC554202	2.02085e-13	-0.826547	498	2.46201	2.5778	1.41009	52	4.36622	4.41995	1.33559
ALG6	2.03377e-13	0.115861	498	8.44661	8.4455	0.503445	52	7.7948	7.8392	0.380414
IQGAP1	2.03778e-13	-0.0793481	498	11.719	11.7812	0.556289	52	12.3816	12.3726	0.365904
GLIS1	2.05079e-13	-0.405564	498	5.55484	5.7255	1.4851	52	7.35798	7.44465	1.0788
KCNB1	2.06289e-13	-0.491133	498	4.42532	4.5314	1.38473	52	6.22	6.3981	1.19178
KCTD14	2.06447e-13	-0.396303	498	6.35748	6.5135	1.39715	52	8.36728	8.13715	1.12697
EPS8	2.0683e-13	-0.138683	498	8.86474	8.95725	0.708298	52	9.75919	9.75185	0.722843
RGAG4	2.06838e-13	-0.17753	498	7.48103	7.54335	0.776686	52	8.46064	8.53955	0.488871
C7orf31	2.06938e-13	-0.277174	498	5.4606	5.55545	0.958796	52	6.61725	6.64615	0.393776
NDP	2.09345e-13	-0.465229	498	5.152	5.2663	1.55936	52	7.11252	7.2154	1.19645
RRAS	2.12118e-13	-0.146552	498	9.9794	9.9578	0.825031	52	11.0464	11.0097	0.626638
LOC283392	2.12307e-13	-0.636393	498	2.82483	2.87535	1.22482	52	4.39102	4.5277	1.18345
TRIB1	2.12652e-13	0.180916	498	12.025	11.9803	1.10306	52	10.6077	10.4717	1.12509
BAIAP3	2.12715e-13	0.170722	498	9.45696	9.4909	0.796874	52	8.40154	8.4157	0.787339
KIT	2.13457e-13	-0.309205	498	6.85639	6.9298	1.24237	52	8.49523	8.4185	1.25272
ZNF598	2.16179e-13	0.0755891	498	9.7936	9.77385	0.394293	52	9.29368	9.2843	0.316141
NOX4	2.16228e-13	0.852129	498	4.67031	4.74975	1.57995	52	2.5872	2.59035	1.40358
MFSD3	2.16821e-13	0.153976	498	9.65763	9.62925	0.791389	52	8.67999	8.8078	0.683073
NCRNA00087	2.18505e-13	-0.291865	498	5.83235	5.8599	1.03881	52	7.14009	7.31445	0.772439
ZNF185	2.19438e-13	-0.256126	498	9.19473	9.2445	1.09726	52	10.981	10.6446	1.18248
FHOD3	2.19812e-13	-0.204809	498	8.653	8.75845	1.09039	52	9.97288	10.1001	1.01512
MRPL12	2.20032e-13	0.118934	498	10.5762	10.4947	0.725009	52	9.73927	9.69795	0.490827
OVCH2	2.23072e-13	-1.51395	498	0.847202	0.6329	0.878947	52	2.41953	1.98635	1.76272
ARHGDIG	2.2311e-13	1.12182	498	4.82607	4.88945	2.01165	52	2.21765	2.11985	1.56282
ZFP36L1	2.23232e-13	-0.118533	498	12.0928	12.1082	0.812046	52	13.1283	13.1458	0.705498
BCL2	2.24821e-13	-0.19458	498	8.59436	8.68005	1.0107	52	9.83531	9.87075	0.7379
TMEM47	2.24976e-13	-0.162756	498	9.52279	9.61235	0.893638	52	10.66	10.6852	0.696437
S100A16	2.26568e-13	-0.21131	498	8.58892	8.62975	1.07486	52	9.94373	9.88935	0.721778
FZD8	2.2824e-13	0.257608	498	8.19893	7.94895	1.0582	52	6.85819	6.78015	0.737856
FAM53A	2.29654e-13	0.277814	498	5.04038	5.0236	0.687631	52	4.15751	4.11775	0.533429
ASXL3	2.30296e-13	-0.511805	498	3.91604	4.0143	1.27329	52	5.58362	5.5916	0.922322
PIAS1	2.30985e-13	-0.125376	498	8.44756	8.48905	0.62801	52	9.21453	9.24055	0.517866
OAT	2.32304e-13	-0.146762	498	10.2321	10.3743	0.941979	52	11.3277	11.2698	0.487142
SPG20	2.33345e-13	-0.179065	498	9.45014	9.54355	0.969548	52	10.699	10.6892	0.491404
SH3GL3	2.34005e-13	-0.826399	498	1.89929	1.84445	1.12264	52	3.36792	3.5294	1.19731
PTRF	2.34007e-13	-0.131386	498	12.4195	12.511	0.939107	52	13.6036	13.5573	0.780383
RGS10	2.35121e-13	0.174396	498	10.6535	10.652	0.703096	52	9.4405	9.56625	0.940879
C1QTNF1	2.35252e-13	-0.208696	498	8.95534	9.0204	1.04672	52	10.3492	10.2136	1.3235
SEMA3A	2.37973e-13	-0.462216	498	4.69582	4.7241	1.40276	52	6.46922	6.5705	1.44533
OR7C1	2.39463e-13	-1.08103	498	1.33337	1.1876	1.09248	52	2.82082	2.65345	1.38078
PRPH2	2.42035e-13	-0.482864	498	3.59328	3.5704	1.145	52	5.02166	5.1497	0.964309
NECAB3	2.42357e-13	0.106987	498	11.0127	11.0432	0.585711	52	10.2255	10.3544	0.710769
CAPN6	2.43968e-13	-0.496672	498	5.96592	6.19335	1.99644	52	8.41765	8.26335	1.54617
HOXA7	2.49128e-13	-0.288905	498	6.06513	6.1211	1.07622	52	7.40984	7.38425	0.672712
MMP26	2.4954e-13	1.72766	498	3.77871	3.88735	1.94132	52	1.14095	0.7651	1.29769
ZNF483	2.52121e-13	-0.305398	498	4.58968	4.6324	0.873151	52	5.67174	5.7792	0.758887
5-Sep	2.5339e-13	0.15357	498	9.51364	9.468	0.728187	52	8.55298	8.697	0.749511
HMGB3	2.53669e-13	0.113558	498	9.38588	9.36195	0.550491	52	8.67542	8.62835	0.560284
AP4S1	2.537e-13	-0.11495	498	6.07535	6.07295	0.38197	52	6.57922	6.5928	0.390761
CD40	2.53732e-13	-0.231602	498	7.60429	7.7003	1.05846	52	8.92849	8.98785	0.579428
NTF3	2.58771e-13	-0.421184	498	4.12305	4.2476	1.14723	52	5.52087	5.5101	0.531657
SNORA8	2.5981e-13	0.18236	498	7.81909	7.86115	0.729557	52	6.89065	6.8883	0.693815
GPRC6A	2.60877e-13	-1.76745	498	0.662231	0	1.03481	52	2.25458	1.9776	1.49604
GPD1L	2.62051e-13	-0.106807	498	10.8512	10.796	0.625896	52	11.6851	11.7789	0.742444
CCDC158	2.62099e-13	-0.698528	498	2.02943	2.0814	0.978805	52	3.29345	3.33255	0.927423
SCARA5	2.62133e-13	-0.76539	498	3.41001	3.3547	1.8314	52	5.79643	5.96195	2.09317
DMC1	2.64507e-13	-0.659563	498	2.12658	2.08115	0.883275	52	3.35915	3.3618	0.90671
LUZP2	2.64643e-13	0.465055	498	8.77687	9.1199	1.68562	52	6.35834	6.88745	2.32901
AGPS	2.65184e-13	-0.151132	498	8.298	8.40895	0.804488	52	9.21443	9.1761	0.473156
C1orf182	2.65601e-13	0.859649	498	2.6546	2.62205	0.97352	52	1.46292	1.4752	0.680813
TEPP	2.6561e-13	-1.09604	498	1.4684	1.1421	1.27905	52	3.13896	3.4276	1.27283
LOC339674	2.66025e-13	1.29619	498	2.0484	1.98885	0.981375	52	0.83411	0.8061	0.717223
APOE	2.67843e-13	0.252066	498	10.6703	10.6315	1.28018	52	8.95979	8.9869	1.37603
SNAPC4	2.68103e-13	0.110413	498	8.93337	8.9097	0.509451	52	8.27518	8.2847	0.350017
GPC2	2.69932e-13	0.606863	498	4.18285	4.1994	1.16849	52	2.74655	2.67705	0.805989
TRPM3	2.72849e-13	-1.06867	498	1.57728	1.52145	1.05546	52	3.30834	2.934	1.80702
HAGHL	2.74789e-13	0.544665	498	6.25272	6.2535	1.5474	52	4.28656	4.0074	1.29881
HMG20B	2.84614e-13	0.102075	498	12.1253	12.0856	0.680391	52	11.297	11.3287	0.548414
BOLA2	2.86236e-13	0.115248	498	9.79327	9.71725	0.63559	52	9.04138	9.08665	0.392757
ANKRD45	2.87755e-13	-0.60682	498	2.7498	2.70265	1.10231	52	4.18767	4.1209	1.38692
PNMA1	2.88859e-13	-0.141671	498	9.94293	9.9365	0.79432	52	10.9689	11.001	0.808765
C6orf134	2.89451e-13	0.119784	498	8.47375	8.49795	0.526779	52	7.79861	7.80635	0.52046
ADRA1B	2.92009e-13	-0.762045	498	2.18414	2.0575	1.18491	52	3.70406	3.79305	1.18753
DYRK1B	2.92932e-13	0.0871975	498	9.46501	9.4692	0.447938	52	8.90988	8.8777	0.368625
ATAD3A	2.936e-13	0.103086	498	9.59019	9.55095	0.52218	52	8.92884	8.85075	0.47721
LOC100126784	2.94317e-13	-0.356459	498	4.51939	4.5767	1.03604	52	5.78608	5.8431	0.805822
GPR87	2.95131e-13	-0.562151	498	5.15801	5.56695	2.06976	52	7.61564	7.70985	1.37854
GJB4	2.95833e-13	-0.727966	498	3.29006	3.3537	1.65356	52	5.44934	5.2624	1.55055
RNF126P1	2.99664e-13	-0.858203	498	1.31559	1.31105	0.72563	52	2.38488	2.372	1.08269
EPB41L3	3.05194e-13	-0.222731	498	7.80804	7.90085	1.09776	52	9.11152	9.2317	0.574231
MAP1LC3B2	3.05633e-13	-0.0984994	498	7.40088	7.4584	0.429096	52	7.92382	7.95485	0.396571
APBA2	3.05737e-13	0.269016	498	7.87516	7.91825	0.977991	52	6.53548	6.69715	1.27941
TTC33	3.11106e-13	-0.0844137	498	8.4788	8.5364	0.448475	52	8.98971	8.97185	0.354471
ZNF488	3.13776e-13	-0.699054	498	2.60377	2.61265	1.23775	52	4.22707	4.71635	1.42879
RPL36	3.16881e-13	0.0936684	498	13.8906	13.8094	0.750534	52	13.0174	12.9668	0.562047
DSE	3.17608e-13	-0.101712	498	8.60117	8.61165	0.625029	52	9.22945	9.2263	0.471787
TRIM11	3.18647e-13	0.0869127	498	9.54966	9.53	0.4538	52	8.99134	8.9446	0.383217
FAM163A	3.2314e-13	-1.1192	498	1.36007	1.16575	1.15425	52	2.95443	2.99025	1.63142
OCA2	3.2812e-13	-0.89892	498	2.01431	1.9174	1.28154	52	3.75603	3.74295	1.47127
MARVELD1	3.28933e-13	-0.1638	498	9.15109	9.25525	0.934553	52	10.2514	10.2486	0.672623
SMOC1	3.29642e-13	-0.332517	498	8.16673	8.43625	1.82089	52	10.2836	10.3355	1.16123
CDKL1	3.36155e-13	-0.387495	498	4.39958	4.56585	1.11697	52	5.75518	5.9248	0.84865
FARSA	3.36294e-13	0.0575704	498	10.7045	10.7127	0.329525	52	10.2858	10.28	0.306361
C4orf35	3.37427e-13	-2.3405	498	0.338442	0	0.768205	52	1.71413	1.45385	1.34565
KCNS2	3.37705e-13	-0.791441	498	1.90798	1.88465	1.07782	52	3.30233	3.57375	1.23857
RBM15B	3.39277e-13	0.0524862	498	11.1432	11.1453	0.306332	52	10.7451	10.7652	0.273304
SESTD1	3.39964e-13	-0.105035	498	8.76918	8.81945	0.54411	52	9.43143	9.36705	0.460861
LOC285768	3.40542e-13	-1.32312	498	0.576433	0.4858	0.630761	52	1.44228	1.55015	0.87324
IRAK1	3.42072e-13	0.0710314	498	11.7351	11.7267	0.47026	52	11.1713	11.1723	0.33035
RSU1	3.43923e-13	-0.0832133	498	9.74575	9.7961	0.485152	52	10.3244	10.3522	0.475683
ATP1A2	3.44577e-13	-0.329182	498	8.43527	8.7421	1.72523	52	10.5972	10.6913	1.23829
TP63	3.45908e-13	-0.424331	498	7.87805	8.3207	2.29647	52	10.572	10.7366	1.30814
SOX4	3.48231e-13	0.12615	498	11.1959	11.2376	0.662744	52	10.2585	10.2908	0.868569
RBM4	3.50281e-13	0.0502983	498	11.661	11.6212	0.328377	52	11.2615	11.2876	0.31367
PRTFDC1	3.51176e-13	-0.302715	498	5.40215	5.5352	1.05652	52	6.66336	6.72785	0.819651
RBPMS	3.51818e-13	-0.16521	498	10.0465	10.1325	1.00155	52	11.2654	11.264	0.755925
HES4	3.52027e-13	0.328143	498	7.57259	7.57885	1.20612	52	6.03203	6.3252	1.09533
SOX12	3.52584e-13	0.104795	498	9.75816	9.76045	0.554787	52	9.07448	8.9771	0.491839
HIST3H2BB	3.5276e-13	0.853075	498	3.18489	3.156	1.16776	52	1.76317	1.7057	0.804254
TAF1D	3.53103e-13	0.105485	498	9.39903	9.3927	0.539224	52	8.73633	8.7346	0.455488
?|10357	3.53234e-13	-0.120608	498	6.6119	6.64315	0.477399	52	7.18841	7.17615	0.368831
CELSR2	3.5453e-13	-0.153878	498	8.94679	9.0366	0.780221	52	9.95381	9.8339	0.838563
NEXN	3.55176e-13	-0.22214	498	9.06457	9.2322	1.25273	52	10.5735	10.5411	1.15127
F12	3.56234e-13	0.50295	498	5.6365	5.63785	1.33715	52	3.97746	4.0846	0.950752
P4HB	3.5697e-13	0.0670598	498	15.4475	15.501	0.539306	52	14.7459	14.76	0.537467
NCRNA00092	3.60573e-13	-0.349641	498	4.93994	4.9889	1.15753	52	6.29468	6.30325	0.697071
WDFY2	3.61771e-13	-0.12973	498	7.26134	7.29965	0.519689	52	7.94455	7.9084	0.536258
ADRA2B	3.63252e-13	-0.455952	498	3.65878	3.6182	1.02634	52	5.01871	5.0912	1.1501
TMEM40	3.64733e-13	-0.798234	498	3.30905	3.43815	1.90916	52	5.75434	5.7415	1.46544
INPPL1	3.67725e-13	0.0491785	498	11.4607	11.4731	0.29235	52	11.0766	11.0767	0.251991
RPGRIP1	3.69108e-13	0.712899	498	3.39411	3.26535	1.10223	52	2.07072	2.12375	0.812934
ST14	3.7042e-13	0.0849714	498	12.6034	12.6209	0.476762	52	11.8825	11.93	0.708671
EDNRA	3.73035e-13	-0.206835	498	9.03561	9.1823	1.0962	52	10.4285	10.5544	0.988365
RAB40AL	3.78889e-13	-0.565793	498	2.78379	2.7058	0.998523	52	4.12056	4.1261	1.25622
CAND2	3.79645e-13	-0.255258	498	6.50692	6.5929	0.992434	52	7.76633	7.77255	0.665309
C11orf70	3.83694e-13	-0.435109	498	4.33055	4.46935	1.25384	52	5.85496	5.8252	0.725155
MRPL37	3.84443e-13	0.0662164	498	10.6289	10.6157	0.398818	52	10.1521	10.1343	0.24932
PDE4A	3.87299e-13	-0.202846	498	7.66764	7.7504	0.954851	52	8.8252	8.91465	0.47903
TRIP6	3.8867e-13	-0.168629	498	9.229	9.22285	0.893913	52	10.3733	10.3436	0.558833
ALDH3A1	3.89114e-13	-0.696328	498	3.66211	3.7334	1.74662	52	5.934	6.04685	1.11362
ZNF695	3.89723e-13	0.721525	498	3.25703	3.151	1.04221	52	1.97525	1.8904	1.01463
ABHD6	3.90264e-13	-0.186394	498	7.23259	7.2819	0.487132	52	8.23008	8.0332	0.979333
SMYD3	3.90721e-13	0.132917	498	8.17885	8.17885	0.588055	52	7.45899	7.47625	0.411883
SFRS6	3.92179e-13	0.0611192	498	12.2084	12.2198	0.401474	52	11.702	11.7354	0.388619
PRC1	3.94921e-13	0.198608	498	7.77567	7.7065	0.813359	52	6.77565	6.7463	0.713445
RNASE12	3.98075e-13	-1.77702	498	0.564387	0	0.747303	52	1.93425	1.7019	1.69951
BIK	3.99446e-13	0.241537	498	9.07335	9.00415	0.701096	52	7.67463	8.027	1.3645
KIAA1826	4.01138e-13	-0.124045	498	7.8598	8.0059	0.692286	52	8.5655	8.61275	0.46334
LRCH2	4.03342e-13	-0.29275	498	7.02969	7.2872	1.34069	52	8.61118	8.74325	0.910925
NEK2	4.03395e-13	0.649108	498	4.94861	4.8418	1.42337	52	3.1556	2.772	1.376
FAM162B	4.05288e-13	-0.393928	498	4.25889	4.3448	1.09635	52	5.59603	5.7472	0.953179
PLXNB3	4.06325e-13	0.153183	498	9.89847	9.94285	0.665444	52	8.90134	8.98335	0.95946
PDCD5	4.22797e-13	0.0996271	498	9.42794	9.37845	0.514172	52	8.79886	8.78125	0.434268
PTP4A2	4.2455e-13	-0.0586244	498	10.5999	10.6128	0.354345	52	11.0396	11.0695	0.320087
AMDHD2	4.254e-13	0.12565	498	8.21032	8.19215	0.579585	52	7.5255	7.54555	0.372302
SCGB3A1	4.26589e-13	-0.74889	498	4.22217	4.1491	2.21753	52	7.09536	7.5996	2.28395
FUT10	4.28019e-13	-0.177834	498	6.16257	6.23525	0.666497	52	6.971	7.0878	0.473543
CBX8	4.29653e-13	0.141889	498	7.12192	7.11865	0.539753	52	6.45482	6.36955	0.544266
FGFR2	4.32995e-13	-0.300025	498	8.7117	8.9489	1.5441	52	10.7256	10.8034	0.688754
PKMYT1	4.36174e-13	0.480729	498	5.92044	5.7392	1.19707	52	4.24268	4.40185	1.45299
ARHGDIA	4.3925e-13	0.0612081	498	13.0465	13.0311	0.445037	52	12.5046	12.4334	0.320863
TUBA4A	4.40133e-13	-0.184963	498	9.08041	9.1615	1.02114	52	10.3225	10.3509	0.603322
GPX3	4.41494e-13	-0.200094	498	10.1421	10.2858	1.25759	52	11.6509	11.707	0.545887
MRVI1	4.42871e-13	-0.197005	498	9.72421	9.8968	1.19294	52	11.147	11.188	1.06009
FLNA	4.44034e-13	-0.145626	498	14.5887	14.7637	1.25734	52	16.1382	16.2275	1.15625
FAM84B	4.44408e-13	0.103999	498	10.4777	10.4778	0.597271	52	9.74894	9.7708	0.448729
ASB2	4.44978e-13	-0.281523	498	7.69861	7.8744	1.39148	52	9.35749	9.24675	1.08175
FBXL21	4.49418e-13	-1.43002	498	1.09944	0.6278	1.318	52	2.96244	3.1471	2.21098
CORO2B	4.52357e-13	-0.337258	498	4.97418	5.10445	1.02256	52	6.28414	6.2032	1.04123
SSTR2	4.55637e-13	-0.427463	498	4.1076	4.16975	1.14821	52	5.52418	5.4136	1.19823
OXR1	4.58724e-13	-0.130255	498	9.20852	9.2853	0.645841	52	10.0786	10.0318	0.68423
OR7A5	4.6133e-13	-1.08045	498	1.36452	1.2249	1.14901	52	2.88553	2.7028	1.2959
MAGI2	4.63947e-13	-0.137047	498	8.02732	8.0966	0.646561	52	8.82725	8.90255	0.608529
STOM	4.6549e-13	-0.131668	498	10.8649	10.9611	0.867795	52	11.9032	11.9477	0.566748
GNPNAT1	4.68201e-13	0.114258	498	10.8839	10.8941	0.529915	52	10.0552	10.2987	0.832773
GLYATL1	4.69263e-13	0.423037	498	9.85144	10.2639	1.75294	52	7.34773	7.82815	2.47053
VPS37A	4.7029e-13	-0.0910573	498	9.11396	9.1382	0.518866	52	9.70774	9.6978	0.295536
MLPH	4.70548e-13	0.108648	498	12.8361	12.8984	0.705647	52	11.9049	12.1306	0.812234
NRG1	4.75234e-13	-0.629049	498	3.56624	3.617	1.55334	52	5.51536	5.59735	0.920043
ZBTB7C	4.75949e-13	-0.294452	498	6.68647	6.73865	1.21073	52	8.20041	8.1511	0.931726
RARG	4.78034e-13	-0.17458	498	8.31104	8.3902	0.884581	52	9.38013	9.3271	0.677819
CCT2	4.79633e-13	0.0565431	498	11.4744	11.4693	0.349081	52	11.0334	11.0235	0.283778
RGNEF	4.87769e-13	-0.268785	498	6.96267	7.18955	1.21431	52	8.38858	8.4089	0.7511
PDPN	4.95147e-13	-0.235559	498	7.61955	7.7776	1.15457	52	8.97097	8.9839	0.410988
LRRK2	4.98972e-13	-0.301918	498	6.29494	6.37555	1.21077	52	7.76028	7.80055	0.961142
BDNF	4.99706e-13	-0.436772	498	4.65581	4.6864	1.34931	52	6.30197	6.4314	0.933251
ATP1A4	5.00391e-13	-1.23662	498	1.10293	0.9943	0.921381	52	2.59901	2.38355	1.87615
EFEMP2	5.00755e-13	-0.1786	498	9.30522	9.339	1.01567	52	10.5315	10.5172	0.555079
RCC2	5.03067e-13	0.0794015	498	11.3413	11.3044	0.466247	52	10.734	10.7362	0.476777
NFKB2	5.08785e-13	0.101599	498	10.289	10.2708	0.576862	52	9.58929	9.488	0.500048
KDELC2	5.13145e-13	-0.108497	498	9.80185	9.8918	0.694607	52	10.5674	10.6651	0.471086
ITM2B	5.17203e-13	-0.0676798	498	13.4586	13.5289	0.492132	52	14.105	13.9752	0.434487
ZDHHC18	5.17609e-13	0.073659	498	9.65258	9.6543	0.376353	52	9.17212	9.1827	0.370381
KIAA1310	5.23094e-13	-0.0481215	498	10.3302	10.3376	0.263774	52	10.6806	10.6684	0.312709
DNASE1	5.27103e-13	0.211525	498	7.53873	7.52245	0.690705	52	6.51063	6.77725	0.972954
LGALS3	5.29804e-13	-0.160156	498	10.7585	10.9077	1.07895	52	12.0216	12.106	0.470546
BTN2A1	5.31375e-13	-0.0830624	498	8.69584	8.70485	0.4343	52	9.21119	9.28305	0.376758
ZNF454	5.38065e-13	-0.39884	498	3.93293	3.9911	1.04176	52	5.18536	5.31495	0.589649
TAX1BP3	5.45041e-13	-0.0965141	498	10.3902	10.3886	0.591423	52	11.1091	10.9903	0.470421
FBXW9	5.46168e-13	0.119013	498	8.54618	8.5142	0.571622	52	7.86947	7.8538	0.414806
RAB40A	5.46577e-13	-0.53377	498	3.59065	3.5709	1.24501	52	5.19821	5.2852	1.45323
LOC339535	5.46648e-13	-1.24931	498	1.71481	1.1976	1.70258	52	4.07659	4.03525	2.44203
ZNF3	5.52485e-13	0.0667158	498	9.71799	9.71485	0.366879	52	9.27882	9.26345	0.273973
ADSL	5.53145e-13	0.0688095	498	10.0572	10.0257	0.374887	52	9.58876	9.52705	0.379539
PTCHD2	5.58234e-13	0.48898	498	5.35652	5.31975	1.11432	52	3.81668	3.8874	1.29039
SERPINB5	5.61621e-13	-0.491727	498	5.95174	6.1459	1.94207	52	8.3689	8.6571	1.87446
ID3	5.62584e-13	-0.186296	498	9.82781	9.869	1.10435	52	11.1825	11.1174	0.913761
SPATA6	5.64988e-13	-0.37409	498	5.11417	5.31595	1.26236	52	6.62808	6.85755	0.784701
ARL2BP	5.7096e-13	-0.0619267	498	9.93242	9.9595	0.354538	52	10.368	10.3598	0.332652
GPSM2	5.74149e-13	-0.143994	498	7.42519	7.39985	0.627798	52	8.20454	8.22245	0.500475
WIF1	5.74642e-13	-0.666515	498	4.6847	4.6789	2.20955	52	7.43572	7.52835	2.23878
TSPAN2	5.75689e-13	-0.228586	498	7.75493	7.9519	1.11814	52	9.08634	9.1427	0.733411
ACSM1	5.81543e-13	0.496974	498	9.66616	9.97525	2.21843	52	6.84936	6.33605	1.96861
OGT	5.83873e-13	0.108694	498	11.7013	11.7648	0.69624	52	10.8521	10.8463	0.542658
A2BP1	5.8753e-13	-0.790004	498	2.78082	2.81835	1.5907	52	4.80826	4.7937	1.3684
DKK3	5.94368e-13	-0.173273	498	10.2725	10.3689	1.05629	52	11.5834	11.7445	0.716364
WISP3	5.95638e-13	-1.02661	498	1.43014	1.2549	1.1341	52	2.91353	3.23415	1.43465
PHGR1	6.04113e-13	1.36418	498	4.45832	4.3852	2.21616	52	1.73185	1.5359	1.48406
BICD1	6.09927e-13	0.288765	498	8.20161	8.19545	1.20968	52	6.71386	6.7713	1.07887
TBC1D2	6.12268e-13	-0.144232	498	8.16856	8.1738	0.699298	52	9.02742	8.9889	0.584296
MRO	6.15676e-13	-0.684367	498	2.95837	2.96245	0.991054	52	4.75409	4.20625	1.89944
XKR5	6.15727e-13	-0.558753	498	3.07266	3.08195	1.17463	52	4.52602	4.79815	1.09125
DENND1A	6.24936e-13	0.0642375	498	10.0163	9.99075	0.368159	52	9.58013	9.5678	0.304817
LRP4	6.29163e-13	-0.251127	498	6.95168	7.05645	1.04543	52	8.27345	8.4008	0.846888
ZP3	6.33531e-13	0.236408	498	8.01684	8.014	0.985303	52	6.80514	6.8734	0.955854
C11orf75	6.33924e-13	0.108403	498	10.3424	10.3315	0.551387	52	9.5938	9.7538	0.724494
EMX2OS	6.36216e-13	-0.99844	498	3.10615	2.9568	1.55818	52	6.20559	5.6534	3.1032
SLC2A5	6.44188e-13	-0.426557	498	6.69678	6.53655	1.87305	52	9.00062	9.4328	1.77086
VARS2	6.50768e-13	0.0871861	498	9.30186	9.30295	0.441743	52	8.75638	8.75245	0.50563
C17orf96	6.5273e-13	0.219697	498	7.27337	7.2153	0.831251	52	6.24598	6.20775	0.705673
FAM176A	6.54188e-13	-0.625595	498	3.28396	3.35675	1.01078	52	5.06664	4.68435	1.67435
MOV10	6.54749e-13	0.0663363	498	10.5256	10.5401	0.370774	52	10.0526	10.1021	0.387093
DCHS2	6.61609e-13	-0.604986	498	3.83772	4.0568	1.40256	52	5.83703	5.84605	1.49838
CLIC6	6.63198e-13	-0.277116	498	7.21041	7.4295	1.33005	52	8.73736	8.61695	0.801007
TMEM106B	6.67285e-13	-0.0954318	498	10.4468	10.4836	0.615089	52	11.1612	11.1637	0.470361
HSPE1	6.69539e-13	0.088001	498	11.1049	11.0646	0.540139	52	10.4478	10.4193	0.532179
ADD1	6.69946e-13	-0.0381568	498	12.5278	12.5406	0.249604	52	12.8636	12.8521	0.33516
7-Sep	6.70835e-13	-0.061475	498	10.9631	10.9525	0.382306	52	11.4403	11.3642	0.418018
INSC	6.72433e-13	-0.855425	498	1.78872	1.71935	1.13005	52	3.23632	3.26025	1.23966
LEPRE1	6.72909e-13	0.0792428	498	9.27464	9.2268	0.419845	52	8.77895	8.78325	0.30066
C17orf62	6.72992e-13	0.0754861	498	10.7256	10.6776	0.474332	52	10.1788	10.2756	0.379046
HRNBP3	6.7381e-13	-0.444083	498	6.56566	7.00685	2.03975	52	8.93224	8.8189	1.31965
EVC2	6.77036e-13	-0.290511	498	5.95672	6.1939	1.15159	52	7.2855	7.3968	0.612677
CCNJL	6.90104e-13	-0.395082	498	4.60439	4.6805	1.14409	52	6.05485	5.93525	0.807198
RCAN2	6.92003e-13	-0.199918	498	8.40871	8.49205	1.08694	52	9.65852	9.7284	0.879701
GAS1	6.95319e-13	-0.261949	498	7.58294	7.66265	1.29015	52	9.09268	9.08595	0.907643
SLC24A3	6.9574e-13	-0.215202	498	7.95404	8.10305	1.11187	52	9.23357	9.19645	0.847102
RAB12	6.99402e-13	-0.102538	498	8.71389	8.75165	0.50905	52	9.35576	9.3628	0.491296
SPDYA	7.00746e-13	0.454144	498	3.90615	3.93305	0.8584	52	2.85127	2.65115	0.867027
STRA13	7.02965e-13	0.127629	498	10.4817	10.4311	0.728627	52	9.59426	9.7657	0.75013
NSUN2	7.18989e-13	0.0514044	498	10.4613	10.4606	0.307174	52	10.0951	10.0723	0.181546
DEPDC1B	7.22101e-13	0.625327	498	4.61313	4.45705	1.28232	52	2.99057	2.975	1.29987
FAM72B	7.22498e-13	0.459451	498	4.52786	4.38995	1.04595	52	3.29295	3.13	0.975007
PLCD3	7.26359e-13	-0.170173	498	8.29145	8.29155	0.827491	52	9.32949	9.39075	0.659951
PPP2R2B	7.2925e-13	-0.478813	498	3.83546	3.881	1.19626	52	5.34509	5.19625	1.04649
CCDC88A	7.29348e-13	-0.186327	498	7.60607	7.75285	0.891276	52	8.65467	8.7376	0.699269
SEMA5A	7.29989e-13	-0.249809	498	7.61952	7.6742	1.22132	52	9.05999	9.08675	0.770743
EFHA2	7.64103e-13	-0.256587	498	6.16673	6.4367	1.10137	52	7.36708	7.4364	0.556513
GPR126	7.64837e-13	-0.336706	498	6.9571	7.03015	1.53463	52	8.78591	8.8154	0.837027
ZNF350	7.70451e-13	0.130404	498	10.3643	10.4649	0.661178	52	9.46853	9.6608	0.854314
QTRT1	7.7605e-13	0.114401	498	9.82904	9.78275	0.649264	52	9.07973	9.11815	0.39355
PUS3	7.77114e-13	0.0812408	498	8.15451	8.16755	0.35906	52	7.708	7.65035	0.408693
FAM83C	7.77525e-13	-1.22671	498	1.34651	1.043	1.29029	52	3.15129	3.3464	2.14764
ZNF282	7.77671e-13	0.054529	498	10.0633	10.0719	0.299285	52	9.69005	9.6408	0.306028
S100A6	7.81082e-13	-0.164319	498	11.2398	11.1807	1.12561	52	12.5957	12.6382	0.784909
USP11	7.84765e-13	-0.0680006	498	10.4906	10.4807	0.414554	52	10.9969	10.9826	0.32947
OR51E2	7.91571e-13	0.386103	498	12.6469	13.3429	2.29494	52	9.6773	10.3369	2.61317
THRA	7.99758e-13	-0.080259	498	9.783	9.77545	0.467086	52	10.3427	10.3909	0.457483
C8orf45	8.01225e-13	0.243641	498	5.59699	5.5792	0.725967	52	4.72728	4.8	0.489358
FOXD1	8.1422e-13	1.19347	498	5.43538	6.10445	2.38731	52	2.37662	2.1693	1.63171
DNAJC27	8.15206e-13	-0.101039	498	7.05476	7.097	0.417068	52	7.56655	7.5809	0.350019
LRRC17	8.15737e-13	-0.272035	498	5.39638	5.3678	0.847109	52	6.51618	6.32855	1.09297
PDK4	8.15944e-13	-0.283543	498	9.85366	9.7994	1.49034	52	11.9937	11.8903	1.93674
STARD8	8.16052e-13	-0.233674	498	7.15937	7.24885	1.03901	52	8.41816	8.4221	1.057
MYL5	8.1776e-13	0.170097	498	8.39897	8.30865	0.821273	52	7.46486	7.4521	0.538252
STXBP5L	8.24298e-13	-0.423031	498	5.4995	5.6486	1.5968	52	7.37341	7.61985	0.984874
FAM71E1	8.28656e-13	0.188053	498	6.66647	6.63545	0.681662	52	5.85176	5.8901	0.64829
SOX5	8.30538e-13	-0.488853	498	3.70485	3.9258	1.24922	52	5.19913	5.0303	0.924682
ITGB3	8.35132e-13	-0.348831	498	6.24405	6.4451	1.41532	52	7.95198	8.0439	1.18165
CCDC64	8.36268e-13	0.194344	498	8.21633	8.20765	0.731523	52	7.18083	7.3501	0.968377
SDS	8.37382e-13	0.520225	498	5.74735	5.7843	1.35685	52	4.00741	4.1912	1.70392
PTPLAD2	8.40911e-13	-0.236298	498	6.59364	6.66875	0.952864	52	7.76708	7.84325	0.720118
ANXA4	8.43036e-13	-0.0678593	498	10.4557	10.5091	0.455752	52	10.9593	10.982	0.285365
SMYD4	8.43412e-13	-0.0827816	498	8.02637	8.06405	0.383672	52	8.50039	8.53595	0.385012
SAAL1	8.44767e-13	0.115769	498	7.87542	7.81935	0.50337	52	7.26814	7.2767	0.446422
SLC25A37	8.54631e-13	0.105856	498	10.3325	10.3181	0.604245	52	9.60151	9.65775	0.523156
GPX8	8.56665e-13	-0.200326	498	7.61583	7.7621	0.968475	52	8.75026	8.7179	0.77584
ROBO1	8.58015e-13	-0.181629	498	9.23142	9.33925	1.04569	52	10.4699	10.5312	0.910359
RGS11	8.75333e-13	0.295424	498	8.13444	8.0968	1.21856	52	6.6282	6.85635	1.06162
LSM11	8.83577e-13	-0.134639	498	7.65474	7.6817	0.551688	52	8.40351	8.36235	0.65978
GARS	8.84016e-13	0.0636937	498	10.7511	10.7144	0.396532	52	10.2868	10.2253	0.261421
PLXNA2	8.85937e-13	-0.146548	498	8.47742	8.52375	0.758999	52	9.38381	9.37895	0.667082
LRIG1	8.90361e-13	0.129193	498	12.7245	12.7357	0.587063	52	11.6346	11.9794	1.12165
LPCAT2	8.92951e-13	-0.255045	498	7.91933	8.048	0.945817	52	9.45071	9.1192	1.08686
NDOR1	8.99138e-13	0.0951608	498	10.2126	10.1901	0.547604	52	9.56071	9.52675	0.458185
GPR75	8.99243e-13	-0.403037	498	3.80829	3.96765	1.09925	52	5.03566	5.20195	0.86094
ILK	9.00655e-13	-0.0906568	498	11.7021	11.6948	0.559988	52	12.4611	12.3442	0.701978
MAML2	9.06886e-13	-0.2606	498	7.46521	7.74695	1.35149	52	8.94314	9.10795	0.82829
TRUB2	9.16697e-13	0.0761359	498	9.62717	9.6161	0.401215	52	9.13228	9.1516	0.309189
IGSF8	9.20037e-13	0.079273	498	11.0822	11.0708	0.483044	52	10.4897	10.4269	0.434436
PTCHD1	9.20627e-13	-0.45141	498	4.83296	5.04415	1.50666	52	6.60848	6.79045	1.07908
CALR	9.25924e-13	0.0558723	498	14.8223	14.8132	0.458432	52	14.2592	14.1979	0.433465
IL1R2	9.26333e-13	-0.568411	498	3.03131	3.04825	1.17763	52	4.4951	4.5792	0.939125
RNF165	9.38447e-13	-0.434531	498	4.81784	4.9456	1.38984	52	6.51118	6.772	0.935688
PMS2	9.40985e-13	0.062603	498	9.50811	9.4958	0.351214	52	9.10435	9.0658	0.203275
VPS26B	9.44275e-13	0.0561958	498	11.3425	11.342	0.361275	52	10.9091	10.9139	0.331606
ERC1	9.44599e-13	-0.0950085	498	9.99414	10.0792	0.545682	52	10.6745	10.7063	0.490271
ARHGEF17	9.46665e-13	-0.12031	498	9.84567	9.9149	0.734141	52	10.7019	10.7104	0.64349
TLR3	9.49729e-13	-0.303326	498	6.49089	6.70545	1.31389	52	8.00966	8.1205	0.726128
ATAD3C	9.51324e-13	-0.317818	498	5.69217	5.68555	1.15573	52	7.09497	7.0878	0.692158
GCNT1	9.53592e-13	0.249305	498	10.5091	10.6502	1.32646	52	8.84134	8.7919	1.16915
GLOD5	9.61876e-13	0.507474	498	3.81772	3.79975	0.911199	52	2.68559	2.77965	0.862522
SPARCL1	9.6346e-13	-0.132467	498	12.7128	12.8253	1.03737	52	13.9354	13.9354	0.840569
KRT18	9.68489e-13	0.0877564	498	14.0172	13.9268	0.621995	52	13.19	13.3362	0.682314
CAMK2N2	9.70522e-13	0.441419	498	5.23758	5.24145	1.17637	52	3.857	3.89665	0.806314
RNF219	9.72808e-13	-0.0948776	498	7.6083	7.693	0.448801	52	8.12548	8.1656	0.321805
SFXN3	9.74829e-13	-0.150568	498	8.50414	8.5745	0.772137	52	9.43965	9.51465	0.625197
TMEM139	9.78202e-13	-0.459402	498	3.9814	3.9886	1.13521	52	5.47431	5.4756	1.22606
MDM1	9.82702e-13	-0.094588	498	7.53738	7.60945	0.468042	52	8.04812	8.0404	0.321329
TH1L	9.90191e-13	0.0521644	498	10.8694	10.8648	0.325062	52	10.4834	10.5172	0.293923
VSNL1	9.9678e-13	-0.599273	498	4.34855	4.52085	1.81472	52	6.58785	7.18685	1.73715
MAPK8IP2	9.99967e-13	0.236177	498	8.45101	8.36275	1.01108	52	7.17484	7.44545	1.05572
PAPPA	1.00693e-12	-0.358604	498	4.89993	4.9904	1.1428	52	6.28261	6.2409	1.12616
CEMP1	1.01105e-12	0.142129	498	7.91553	7.85805	0.650821	52	7.17291	7.23225	0.392783
TNMD	1.01135e-12	-1.28287	498	1.41336	0.9752	1.42405	52	3.43902	2.81105	2.27985
EPHA2	1.01263e-12	-0.286958	498	7.60177	7.5655	1.24965	52	9.27466	8.9798	1.30815
BEND4	1.01394e-12	0.401139	498	9.65992	9.8902	1.3978	52	7.31507	8.03185	2.597
NOP2	1.02234e-12	0.0903432	498	9.4612	9.4829	0.47248	52	8.8869	8.8103	0.430034
CCDC154	1.0323e-12	0.433913	498	4.52962	4.58465	0.899598	52	3.35306	3.21635	1.1313
CDS2	1.03997e-12	-0.0566722	498	9.32279	9.33425	0.301668	52	9.6963	9.7069	0.281268
KRT27	1.04192e-12	-2.33724	498	0.197919	0	0.43368	52	1.00015	0.8842	1.00612
TMEM117	1.04441e-12	-0.133457	498	6.82873	6.87865	0.50482	52	7.49057	7.40135	0.570909
FLNC	1.04958e-12	-0.210178	498	11.6354	11.8724	1.57109	52	13.4602	13.3404	1.34454
ATG9B	1.05425e-12	0.436173	498	5.30215	5.204	1.19585	52	3.91878	3.8824	0.868891
C14orf37	1.05838e-12	-0.309786	498	5.00125	5.12645	1.03177	52	6.19917	6.2561	0.803992
LRRTM3	1.06456e-12	-1.3701	498	1.28762	0.89025	1.44082	52	3.32836	3.30985	2.2497
SS18L2	1.06839e-12	0.128147	498	9.27527	9.20435	0.69831	52	8.48692	8.4813	0.649894
ACTN1	1.08e-12	-0.097742	498	12.3081	12.3758	0.723034	52	13.1709	13.1423	0.68754
TCEAL7	1.08011e-12	-0.309933	498	5.46059	5.5314	1.08308	52	6.76922	6.75895	0.957229
C11orf80	1.09014e-12	0.131789	498	9.15463	9.0748	0.586229	52	8.35542	8.4354	0.758468
CDCA3	1.09335e-12	0.342258	498	5.61	5.43425	1.01203	52	4.4252	4.3008	0.819507
ACTG2	1.0971e-12	-0.188212	498	13.6195	13.8774	1.61925	52	15.5174	15.5131	1.36365
C14orf159	1.10161e-12	-0.172528	498	9.02775	9.2144	0.952819	52	10.1746	10.2267	0.528993
FBXO32	1.1194e-12	-0.125444	498	9.36146	9.3836	0.751058	52	10.2119	10.0519	0.640468
PBK	1.127e-12	0.60319	498	4.86262	4.77585	1.39879	52	3.20105	3.14315	1.35695
GALNT9	1.13095e-12	-0.787825	498	2.40002	2.30395	1.32585	52	4.14356	4.2141	1.2815
CACNA1D	1.13757e-12	0.34772	498	9.32191	9.22295	1.62462	52	7.32539	7.2446	1.11755
CAP1	1.14575e-12	-0.0391644	498	12.0407	12.064	0.274783	52	12.3721	12.3769	0.212931
ATRNL1	1.14734e-12	-0.385108	498	5.61364	5.61165	1.42325	52	7.33118	7.10555	1.49097
MECP2	1.14929e-12	-0.0556319	498	10.5726	10.575	0.330071	52	10.9882	10.9983	0.375431
GDF1	1.15081e-12	0.927982	498	3.65474	3.5617	1.48285	52	1.92091	1.92365	0.964344
GNG11	1.15424e-12	-0.166503	498	8.27029	8.308	0.83438	52	9.28203	9.2544	0.895556
C20orf132	1.15437e-12	-0.205963	498	5.02137	5.05055	0.65845	52	5.79193	5.7782	0.478007
C7orf41	1.16841e-12	-0.121176	498	9.95522	9.9811	0.718095	52	10.8275	10.6872	0.585279
FLJ10357	1.19345e-12	-0.179136	498	8.8248	8.8794	0.73936	52	9.99149	9.756	1.07885
NACAD	1.20459e-12	-0.26796	498	6.26945	6.39595	1.11883	52	7.54908	7.55455	0.713684
SECISBP2	1.20702e-12	0.0605972	498	10.351	10.3487	0.332471	52	9.92522	9.95435	0.366088
BNC2	1.20703e-12	-0.252877	498	6.89276	7.01245	1.11825	52	8.21327	8.214	0.91846
LAMB3	1.23776e-12	-0.320134	498	9.05999	9.43385	1.9852	52	11.3109	11.4222	1.43382
CNN1	1.24382e-12	-0.185987	498	12.4932	12.6589	1.4917	52	14.2122	14.1822	1.20893
ERCC6L	1.24463e-12	0.348138	498	4.69772	4.5692	0.895078	52	3.69051	3.71355	0.806729
FAM83A	1.24771e-12	-1.46513	498	1.29517	0.9909	1.25956	52	3.57583	2.5052	2.99366
SLCO4C1	1.255e-12	-1.489	498	1.28998	1.1003	1.1151	52	3.62091	3.1042	2.66882
JAK1	1.2795e-12	-0.075115	498	11.0374	11.0878	0.52122	52	11.6273	11.5775	0.36669
USP44	1.28409e-12	-0.652053	498	2.81046	2.91825	1.14204	52	4.41636	4.1624	0.982026
BICD2	1.28568e-12	-0.0830728	498	9.29133	9.3459	0.477626	52	9.84204	9.819	0.362208
MAP1B	1.30152e-12	-0.172303	498	10.5073	10.6469	1.11978	52	11.8402	11.8763	1.00008
CCNI2	1.3186e-12	-0.80725	498	2.39058	2.24715	1.36186	52	4.18321	3.93775	1.98873
PDDC1	1.33191e-12	0.0653057	498	10.8513	10.8447	0.41784	52	10.371	10.377	0.230075
ENO2	1.34114e-12	-0.16536	498	8.20255	8.21485	0.829308	52	9.19872	9.15125	0.832596
TMEM200B	1.34699e-12	-0.269786	498	7.33428	7.5171	1.30876	52	8.84242	8.80575	1.0679
ZNF187	1.36603e-12	-0.0718337	498	8.11193	8.12625	0.333265	52	8.52606	8.4839	0.336001
LOC100130238	1.38125e-12	-1.10394	498	1.35752	1.2733	0.975154	52	2.91787	2.66055	1.56356
GPR89A	1.38156e-12	0.0708064	498	9.63556	9.60565	0.386194	52	9.17407	9.2469	0.33838
ABCD3	1.3867e-12	-0.0780283	498	9.91501	9.9646	0.423503	52	10.466	10.4035	0.46186
TMEM186	1.39159e-12	0.0808594	498	8.28118	8.22835	0.416768	52	7.8298	7.8255	0.307022
PLEKHJ1	1.39519e-12	0.0924492	498	10.1522	10.0981	0.572968	52	9.52207	9.5958	0.436998
C4orf38	1.40763e-12	-0.454578	498	3.06962	3.1558	0.962015	52	4.20655	4.41165	0.762538
P2RX5	1.41167e-12	0.304974	498	6.04223	6.0247	0.955357	52	4.89092	4.94905	0.857067
CHCHD8	1.41278e-12	0.0707989	498	10.1704	10.1346	0.40802	52	9.68339	9.68935	0.342042
IL11	1.41389e-12	0.691584	498	3.57905	3.53655	1.11276	52	2.21605	1.99005	1.24261
PHYHIP	1.42151e-12	-0.319033	498	6.32035	6.41705	1.38266	52	7.88459	7.80295	1.01138
KLHL5	1.42294e-12	-0.148006	498	9.02364	9.09015	0.77168	52	9.99853	9.99905	0.86467
CLPTM1L	1.43053e-12	0.0499563	498	11.3133	11.2859	0.335431	52	10.9283	10.9018	0.287735
HEPH	1.43687e-12	-0.212028	498	8.24958	8.36385	1.13303	52	9.55562	9.4692	1.03729
C3orf18	1.44178e-12	-0.157225	498	7.2086	7.3064	0.700352	52	8.0386	8.05075	0.568338
C9orf91	1.45458e-12	0.0897038	498	10.7445	10.7703	0.418596	52	10.0968	10.2314	0.673125
HIST1H2BK	1.45898e-12	0.130715	498	11.3555	11.3393	0.79816	52	10.3719	10.4806	0.840806
ANKRD43	1.49859e-12	-0.330409	498	5.56416	5.5325	1.16445	52	6.99621	6.7226	1.36709
SOS2	1.50674e-12	-0.067923	498	9.76164	9.82755	0.425518	52	10.2322	10.2201	0.303154
HTR1B	1.50914e-12	-1.18606	498	0.811893	0.6637	0.819137	52	1.8473	1.82285	0.876816
BCAR3	1.5302e-12	-0.145295	498	8.03451	8.04545	0.708787	52	8.88581	8.9508	0.610384
C9orf140	1.53117e-12	0.241012	498	9.57265	9.5543	0.698656	52	8.09992	8.4307	1.60591
TM7SF2	1.53132e-12	0.129157	498	11.6265	11.5988	0.743668	52	10.6308	10.8796	1.12795
PEX3	1.5604e-12	-0.0750245	498	8.43902	8.49715	0.536344	52	8.88949	8.8727	0.328009
C1orf126	1.56143e-12	-0.299631	498	5.10989	5.15925	0.973366	52	6.28941	6.37085	0.898633
CDC45	1.56899e-12	0.631822	498	4.81914	4.75215	1.37116	52	3.11008	3.29455	1.48921
LOC255167	1.58015e-12	-0.509826	498	4.52628	4.612	1.55202	52	6.44488	6.5231	0.729622
HOXB2	1.60082e-12	-0.309531	498	6.01235	6.08015	1.07235	52	7.45114	7.03035	1.31295
INTS5	1.60138e-12	0.0564458	498	10.1952	10.1901	0.310462	52	9.804	9.81765	0.33539
NRD1	1.61742e-12	0.0437515	498	11.6526	11.6323	0.30417	52	11.3045	11.3214	0.183378
ZDHHC15	1.61748e-12	-0.334763	498	5.2164	5.41705	1.20182	52	6.57877	6.68355	0.651772
IP6K3	1.62908e-12	-0.581964	498	4.42398	4.5569	1.82206	52	6.62219	6.58615	1.45623
RGS7BP	1.63383e-12	-0.432734	498	5.18393	5.4371	1.54608	52	6.99721	7.1139	1.1448
CCDC41	1.6408e-12	0.125036	498	7.58918	7.59245	0.528744	52	6.95913	6.8884	0.435224
SH3BGRL	1.64104e-12	-0.121063	498	10.94	11.134	0.882464	52	11.8976	11.9337	0.602456
MRRF	1.66404e-12	0.0937014	498	8.83898	8.81395	0.478166	52	8.28315	8.18435	0.479234
ZNF692	1.67237e-12	0.158914	498	9.57088	9.61965	0.834461	52	8.57263	8.5372	0.719843
C11orf87	1.68338e-12	-1.56284	498	0.672749	0.3994	0.921566	52	1.98753	1.8427	1.46614
MLF1IP	1.68888e-12	0.243664	498	7.16569	7.04825	0.926714	52	6.05213	6.0662	1.03055
RABGGTB	1.69367e-12	0.0847017	498	9.91557	9.87175	0.485189	52	9.35018	9.3611	0.383337
FCHSD2	1.69379e-12	-0.122531	498	8.4803	8.54675	0.653033	52	9.23202	9.12385	0.533042
SLC25A42	1.69953e-12	0.11563	498	9.70518	9.71805	0.633911	52	8.95768	8.95865	0.371179
EFCAB4A	1.70415e-12	0.187434	498	10.5762	10.575	1.05972	52	9.28767	9.33375	1.06702
HELQ	1.70877e-12	-0.0649922	498	7.73523	7.7821	0.308436	52	8.09166	8.11175	0.322944
DPT	1.74332e-12	-0.400432	498	6.88185	7.0783	1.91832	52	9.08338	9.2539	1.51524
C17orf51	1.74917e-12	-0.119849	498	7.5123	7.584	0.58307	52	8.16302	8.22405	0.455398
CNNM3	1.75438e-12	0.060144	498	10.5371	10.5491	0.345255	52	10.1069	10.1723	0.349111
PRKCSH	1.76836e-12	0.0532504	498	13.063	13.054	0.378837	52	12.5896	12.6456	0.48335
ZFP1	1.77075e-12	-0.103568	498	7.05454	7.06	0.454609	52	7.57959	7.59435	0.410326
TARBP2	1.78356e-12	0.0825545	498	8.94049	8.8805	0.435579	52	8.44326	8.47225	0.37067
SFPQ	1.78957e-12	0.041019	498	12.1943	12.1576	0.289988	52	11.8525	11.846	0.319526
GPR109B	1.79659e-12	-0.570372	498	3.68352	3.7758	1.43878	52	5.46968	5.3531	1.77098
LCLAT1	1.80127e-12	0.0966343	498	9.73663	9.7496	0.533947	52	9.10581	9.0475	0.367871
BCL2L12	1.81004e-12	0.112368	498	8.2616	8.27495	0.523377	52	7.64254	7.64895	0.382309
ARPP19	1.81904e-12	-0.0503704	498	11.1168	11.1587	0.347884	52	11.5118	11.516	0.267556
MGC72080	1.83302e-12	0.17334	498	6.87785	6.8507	0.668835	52	6.09919	6.15145	0.553357
DYNC1I1	1.84765e-12	-0.268016	498	6.32342	6.38625	1.10272	52	7.61435	7.62695	1.05168
CEND1	1.85639e-12	-0.455656	498	4.39061	4.42715	1.32154	52	6.02131	6.0162	1.29701
FZD7	1.90364e-12	-0.155121	498	9.19298	9.3109	0.905709	52	10.2365	10.3459	0.812685
ELF4	1.90746e-12	-0.217065	498	7.16576	7.22415	1.00014	52	8.32924	8.345	0.694041
GDF10	1.90832e-12	-0.749761	498	2.8898	2.79405	1.60249	52	4.85925	4.9367	1.76077
UAP1	1.92189e-12	0.108846	498	11.5291	11.5724	0.692131	52	10.6913	10.6149	0.67856
IQSEC3	1.96359e-12	-0.519632	498	3.90365	3.96245	1.41765	52	5.59623	5.75	1.36832
PLD1	1.97041e-12	-0.227708	498	6.68953	6.7475	0.995182	52	7.83326	7.7795	0.643115
C10orf140	1.97171e-12	-0.386638	498	3.52562	3.5594	0.922267	52	4.60919	4.8056	0.77629
GJC1	1.97256e-12	-0.214512	498	7.52988	7.667	1.00473	52	8.73701	8.68145	0.987394
2-Sep	1.9738e-12	-0.0381105	498	12.8898	12.913	0.301174	52	13.2348	13.1898	0.283529
MAMSTR	1.98557e-12	-0.363145	498	4.12004	4.0276	0.940308	52	5.29931	5.1959	0.786488
AHDC1	1.99662e-12	-0.105331	498	8.9012	8.92405	0.581426	52	9.57539	9.60205	0.541199
DOT1L	2.0105e-12	0.105259	498	9.22766	9.2524	0.518329	52	8.57838	8.6144	0.528919
OPTC	2.01717e-12	-1.77236	498	0.299299	0	0.504694	52	1.02244	0.76005	0.78762
HRH2	2.02866e-12	-0.484123	498	3.72575	3.8752	1.26375	52	5.21133	5.1184	0.985063
SLC44A4	2.0381e-12	0.102667	498	13.7042	13.766	0.617169	52	12.7629	13.0683	1.06723
SNRPA1	2.05957e-12	0.0891707	498	8.66625	8.6153	0.440808	52	8.14682	8.15985	0.368418
F2RL2	2.08833e-12	0.735471	498	4.52786	4.5641	1.50546	52	2.71953	2.8664	1.303
C1orf106	2.08926e-12	-0.353392	498	6.75529	6.9867	1.64136	52	8.6303	8.45155	1.05068
FAM69B	2.09838e-12	0.142491	498	8.75786	8.7543	0.675651	52	7.93422	8.00345	0.67256
SLC40A1	2.11183e-12	-0.134429	498	10.3441	10.4256	0.87228	52	11.3543	11.4351	0.709443
ZNF511	2.11564e-12	0.113845	498	9.85308	9.80875	0.650304	52	9.10545	9.08165	0.437458
WFIKKN2	2.12697e-12	-0.494554	498	3.2147	3.3428	1.14269	52	4.52914	4.6013	0.941756
TMEM154	2.14437e-12	-0.33628	498	5.13332	5.1713	1.1553	52	6.4808	6.52635	0.81803
GYPE	2.157e-12	-0.727125	498	1.50585	1.5198	0.826591	52	2.49269	2.46465	0.785677
AGPAT3	2.16016e-12	0.0577351	498	11.2705	11.2606	0.346415	52	10.8283	10.8502	0.376953
PRODH	2.16826e-12	-0.450773	498	4.49057	4.40085	1.39207	52	6.13758	6.0526	1.09527
MTMR11	2.19556e-12	-0.225455	498	6.2924	6.354	0.937238	52	7.35674	7.3815	0.679536
LASS3	2.22447e-12	-0.79471	498	2.35379	2.2131	1.37249	52	4.08318	4.04125	1.53037
GEFT	2.23159e-12	-0.175203	498	8.85594	8.92725	0.974524	52	9.99945	10.0352	0.904732
BTG3	2.2348e-12	-0.146028	498	8.23086	8.2417	0.737346	52	9.1076	9.1144	0.549586
CRIP3	2.23712e-12	-0.66373	498	3.34074	3.27355	1.65097	52	5.29231	5.2941	1.16734
ABCG2	2.27498e-12	-0.305131	498	7.35028	7.41335	1.02938	52	9.0815	8.99785	1.78832
PRRG1	2.27645e-12	-0.182738	498	6.99598	7.14795	0.851424	52	7.94069	7.89035	0.650548
FOXRED2	2.27958e-12	0.0964472	498	10.1342	10.1243	0.571667	52	9.47884	9.4409	0.449867
QPCTL	2.28511e-12	0.103951	498	9.00026	8.9936	0.540683	52	8.37458	8.401	0.448925
C16orf13	2.32855e-12	0.132927	498	10.0268	9.94765	0.79272	52	9.14425	9.10035	0.598147
SLC10A5	2.36634e-12	0.455143	498	4.29746	4.1701	1.06087	52	3.13473	3.2182	0.682567
CDC25A	2.38363e-12	0.222725	498	6.44593	6.4949	0.796559	52	5.52381	5.4415	0.668089
ARL10	2.38533e-12	-0.393006	498	3.84055	3.96715	1.03389	52	5.04313	5.0047	0.78523
FAM5B	2.39338e-12	-1.22043	498	0.923567	0.69475	0.933089	52	2.15205	1.87185	1.38219
PPAP2B	2.40212e-12	-0.127229	498	10.6997	10.8041	0.868702	52	11.6862	11.6672	0.698712
RAB11FIP3	2.40638e-12	0.0636121	498	10.5892	10.5813	0.390509	52	10.1325	10.1538	0.328249
UNKL	2.42316e-12	0.0916177	498	9.11691	9.1254	0.479232	52	8.55594	8.5317	0.351674
FBXL22	2.42575e-12	-0.224154	498	6.27137	6.3031	0.890633	52	7.32553	7.3596	0.881911
TMOD2	2.4274e-12	-0.165534	498	7.63637	7.66205	0.700424	52	8.56481	8.35015	0.917791
ITGB1BP2	2.4317e-12	-0.41995	498	4.54075	4.6044	1.28618	52	6.07499	5.97795	1.15069
KCNS1	2.46694e-12	-0.754322	498	3.42217	3.47755	1.87164	52	5.77265	5.4564	2.03265
FADS1	2.47829e-12	-0.178161	498	9.05437	9.0484	1.04509	52	10.2445	10.2377	0.646832
RAPGEFL1	2.51858e-12	-0.219105	498	7.25896	7.18545	0.912468	52	8.44951	8.18985	1.22605
TOR1B	2.52179e-12	0.085952	498	9.76108	9.68405	0.535449	52	9.19652	9.20715	0.245366
COL21A1	2.54118e-12	-0.334486	498	5.45129	5.57765	1.22094	52	6.87368	6.8836	1.14316
NKIRAS1	2.5443e-12	-0.0857314	498	7.62553	7.636	0.358357	52	8.09241	8.00565	0.500228
C10orf55	2.56281e-12	-0.644873	498	2.05891	2.0709	0.98081	52	3.21932	3.2602	0.865917
ACTA2	2.56281e-12	-0.139635	498	14.0364	14.1778	1.23464	52	15.4628	15.5655	1.09806
FAM167A	2.56947e-12	-0.454646	498	5.20834	5.33185	1.40427	52	7.13775	6.70525	1.98582
CELF2	2.57667e-12	-0.181065	498	8.68093	8.84765	1.0459	52	9.84175	9.73695	0.760374
TMEM106A	2.58086e-12	-0.282591	498	5.1864	5.28475	0.959647	52	6.30862	6.4637	0.776918
HNRNPL	2.62858e-12	0.0349602	498	12.4489	12.4386	0.24802	52	12.1509	12.1276	0.257386
WFDC2	2.62932e-12	-0.369434	498	8.51719	8.9377	2.10214	52	11.0029	10.8484	1.28876
LOC728855	2.63263e-12	0.147275	498	8.81584	8.81385	0.710071	52	7.9603	7.9803	0.640422
DDIT4	2.64104e-12	-0.152492	498	10.587	10.5655	0.981293	52	11.7673	11.8033	1.02931
CHST15	2.64319e-12	-0.195772	498	8.20425	8.3386	1.01593	52	9.39663	9.4757	0.528273
PERP	2.65253e-12	-0.0675904	498	11.9996	12.043	0.710305	52	12.5752	12.6152	0.511499
KLHL14	2.6759e-12	-0.668098	498	3.98074	4.1033	1.22967	52	6.3253	5.71635	2.2792
CNO	2.6775e-12	0.0771404	498	8.62965	8.6231	0.384712	52	8.18034	8.15175	0.291356
KIAA1377	2.68254e-12	-0.235934	498	6.21122	6.31115	0.967557	52	7.31476	7.2973	0.692316
KLHL35	2.69465e-12	0.504559	498	4.96383	5.017	1.22353	52	3.49888	3.4748	0.762066
TK1	2.69493e-12	0.223599	498	8.04876	7.928	0.998993	52	6.89317	6.76885	0.900889
CYBASC3	2.71119e-12	0.104277	498	11.0282	10.886	0.761921	52	10.2592	10.1443	0.461304
PPP4R1L	2.71407e-12	-0.315356	498	4.29756	4.3546	0.925607	52	5.34754	5.53405	0.766729
ZNF697	2.72889e-12	0.156346	498	9.26255	9.26185	0.733653	52	8.31124	8.41585	0.967651
TGM1	2.77062e-12	-0.444693	498	4.72268	4.70695	1.43571	52	6.42768	6.48535	1.19063
ANKRD57	2.77204e-12	-0.102761	498	8.75585	8.77005	0.486701	52	9.40227	9.31815	0.576935
FGF10	2.77813e-12	-0.875864	498	2.01088	2.0685	1.33211	52	3.69018	3.62465	1.53298
PHF19	2.80471e-12	-0.110861	498	8.42851	8.43825	0.543478	52	9.10172	9.0032	0.6385
C3orf54	2.86083e-12	-0.37202	498	4.83746	4.75665	1.21174	52	6.26047	6.26375	0.79396
KIAA1644	2.87168e-12	-0.330067	498	6.51608	6.8176	1.50543	52	8.19118	8.38105	1.14621
RELL2	2.87762e-12	0.239218	498	6.41415	6.4256	0.844426	52	5.4341	5.5422	0.643481
PRKCE	2.87884e-12	-0.113349	498	7.15257	7.2292	0.533413	52	7.7372	7.6864	0.428876
SLC22A23	2.90813e-12	0.121109	498	11.3453	11.3775	0.657106	52	10.4318	10.5928	1.0627
CREB3L4	2.91354e-12	0.129248	498	12.5551	12.5837	0.574397	52	11.4792	11.9599	1.32725
DRD2	2.91517e-12	-0.662604	498	2.66084	2.51345	1.23532	52	4.21195	4.2723	1.50475
PAQR5	2.93492e-12	-0.382579	498	4.1557	4.1275	0.865924	52	5.41766	5.2802	1.34959
LIX1	2.93777e-12	-0.778105	498	3.55078	3.5733	2.08827	52	6.08915	6.1415	1.44978
AQP2	2.95981e-12	-2.38297	498	0.901422	0.4339	1.45367	52	4.70189	3.42245	4.77106
ZNF750	3.00833e-12	-0.375869	498	6.5337	6.94945	1.80767	52	8.47827	8.39	1.32778
ZNF25	3.01203e-12	-0.086275	498	8.16914	8.21195	0.420595	52	8.67257	8.62475	0.461694
NTN4	3.02306e-12	-0.178141	498	9.9709	10.1486	1.17771	52	11.2813	11.3744	0.556733
DST	3.02639e-12	-0.139222	498	11.05	11.147	1.09021	52	12.1694	12.1848	0.691195
ODZ2	3.04113e-12	-0.336256	498	5.9037	5.9588	1.34797	52	7.45328	7.36375	1.19799
TYK2	3.04769e-12	0.0542998	498	10.3813	10.4161	0.321275	52	9.99785	9.97845	0.285198
SEC61G	3.10032e-12	0.0959016	498	10.5054	10.452	0.608604	52	9.82976	9.82395	0.448283
RUSC2	3.10632e-12	-0.120305	498	9.03748	9.06825	0.665409	52	9.82342	9.7991	0.68798
BRF1	3.15874e-12	0.061422	498	9.88997	9.8889	0.362217	52	9.47774	9.4736	0.296655
NR2F6	3.16283e-12	0.0894697	498	10.2432	10.2002	0.543252	52	9.62722	9.62935	0.465559
C14orf132	3.18573e-12	-0.201635	498	8.14202	8.25105	1.03044	52	9.36332	9.2037	1.01544
IL33	3.19895e-12	-0.196739	498	8.3081	8.4499	1.09761	52	9.52195	9.51715	0.923373
DAZAP1	3.21614e-12	0.0612266	498	10.6556	10.6632	0.383151	52	10.2129	10.1868	0.294196
SERPINB1	3.21634e-12	-0.219782	498	7.7466	7.78415	1.07468	52	9.02136	9.14145	0.907567
CYB5R3	3.22264e-12	-0.0634083	498	12.3281	12.346	0.404784	52	12.8821	12.7718	0.5272
PPP2R5C	3.22334e-12	-0.0394839	498	10.7169	10.7218	0.264809	52	11.0142	11.0013	0.198827
IMPDH1	3.23417e-12	0.0783961	498	10.7785	10.7531	0.505223	52	10.2085	10.197	0.398624
FOXQ1	3.2583e-12	-0.363639	498	6.10524	6.15075	1.46374	52	7.85541	7.801	1.55027
ZNF219	3.25862e-12	-0.14093	498	8.82329	8.8674	0.737101	52	9.72869	9.60065	0.820982
PPP1R2P3	3.27269e-12	-0.132992	498	5.61628	5.67175	0.504404	52	6.15862	6.1848	0.379506
FAM47E	3.29726e-12	0.137443	498	7.32642	7.34405	0.568358	52	6.66066	6.5626	0.447942
SLC12A4	3.29728e-12	-0.116237	498	9.76906	9.8825	0.745127	52	10.5887	10.6697	0.503042
DES	3.30598e-12	-0.172425	498	14.1029	14.2701	1.67172	52	15.8932	15.7293	1.2185
SEMG1	3.3202e-12	-1.66603	498	2.39478	1.59985	2.77498	52	7.59959	5.0359	6.93139
STK36	3.33723e-12	0.0922998	498	9.21812	9.2102	0.48943	52	8.64684	8.62535	0.384362
VEZF1	3.34795e-12	-0.0639498	498	10.2426	10.2546	0.396792	52	10.7069	10.7501	0.364009
DCAF12L1	3.37933e-12	-1.13229	498	1.32813	1.183	1.07641	52	2.91134	2.6053	1.95304
TELO2	3.41689e-12	0.0948864	498	9.98086	9.9879	0.547556	52	9.34554	9.27885	0.38412
PRPF19	3.49781e-12	0.0423199	498	12.1115	12.1085	0.29845	52	11.7614	11.8019	0.29545
NOTCH1	3.51562e-12	-0.126734	498	9.66666	9.72155	0.770004	52	10.5542	10.6356	0.770351
UBE2S	3.51562e-12	0.156918	498	8.15659	8.0439	0.754801	52	7.31597	7.33735	0.574305
MCAT	3.52755e-12	0.0918941	498	9.03159	8.98525	0.522729	52	8.47425	8.51365	0.329292
DERA	3.54189e-12	-0.0898097	498	8.07424	8.1209	0.456582	52	8.59284	8.52955	0.307329
FOLH1	3.56225e-12	0.32079	498	13.2255	13.4344	1.47138	52	10.5887	11.4725	2.92618
ACAA2	3.57602e-12	-0.147632	498	8.73537	8.73625	0.82029	52	9.6766	9.72465	0.671889
PLCB1	3.57903e-12	-0.136488	498	8.71537	8.78465	0.753848	52	9.58016	9.4686	0.636347
YPEL5	3.59444e-12	-0.0435869	498	11.3502	11.331	0.286355	52	11.6984	11.6497	0.311886
ARHGEF19	3.60233e-12	-0.210568	498	7.49187	7.5705	1.07481	52	8.66917	8.67385	0.673162
C21orf91	3.65365e-12	-0.106263	498	7.85476	7.8799	0.530947	52	8.45515	8.43765	0.484175
FGF2	3.67787e-12	-0.243615	498	7.40581	7.52025	1.15218	52	8.76815	8.65935	0.876071
LOC572558	3.69949e-12	-0.526693	498	5.55342	5.95205	2.17614	52	8.00038	8.01495	1.34269
COMP	3.70792e-12	0.518001	498	8.95556	9.212	2.24717	52	6.25402	6.2232	2.28726
ITGB6	3.73279e-12	-0.347118	498	6.93072	7.16125	1.7033	52	8.81599	8.8921	1.30844
FABP7	3.73583e-12	-1.53151	498	0.988735	0.6993	1.24709	52	2.85832	2.7072	1.69171
NRK	3.74196e-12	-0.418432	498	5.44988	5.53105	1.60233	52	7.28362	7.3081	1.53258
MOBKL2C	3.74303e-12	-0.0951935	498	8.46692	8.46795	0.507476	52	9.04444	9.07755	0.437494
LOC100134713	3.75146e-12	0.22395	498	4.21052	4.20235	0.525141	52	3.60513	3.56715	0.488808
SHCBP1	3.75191e-12	0.483467	498	4.71233	4.5846	1.16908	52	3.37053	3.4104	1.13623
C19orf54	3.76314e-12	0.0814242	498	8.41425	8.41955	0.395471	52	7.95251	7.99495	0.401008
ATP6V0D2	3.76626e-12	-0.700146	498	3.02668	2.9733	1.55212	52	4.91735	4.96955	1.84331
BPHL	3.78088e-12	0.111585	498	8.86724	8.85575	0.568769	52	8.20725	8.20455	0.468314
B3GNTL1	3.78289e-12	0.164133	498	6.78049	6.72135	0.649224	52	6.05135	6.08845	0.394209
EZH1	3.81986e-12	-0.0681144	498	9.59852	9.62955	0.399037	52	10.0626	10.1096	0.413431
DMKN	3.81992e-12	-0.347834	498	6.64498	6.86315	1.71957	52	8.45673	8.58335	0.742654
TGFB1I1	3.83169e-12	-0.191493	498	9.4122	9.4632	1.14857	52	10.7482	10.7037	1.07081
NCAPH	3.838e-12	0.481676	498	5.26287	5.11625	1.2756	52	3.76898	3.62465	1.18521
EFS	3.83864e-12	-0.240603	498	8.61358	8.76135	1.31856	52	10.1768	10.3334	0.699418
LGI3	3.84543e-12	-0.499639	498	4.19261	4.35635	1.49402	52	5.92777	5.9813	1.10255
SMAD3	3.84693e-12	-0.082495	498	9.86722	9.9014	0.509074	52	10.4479	10.446	0.436888
CRB1	3.86958e-12	-0.958319	498	1.01452	0.9909	0.763537	52	1.97126	2.0242	0.740592
CYorf15B	3.87026e-12	0.260507	498	8.3073	8.4137	1.11424	52	6.93489	6.87605	0.992099
EIF4E3	3.89892e-12	-0.0973266	498	9.33091	9.38425	0.516486	52	9.98211	9.99235	0.692673
RGS13	3.91502e-12	-0.655608	498	2.80594	2.80295	1.27179	52	4.42015	4.6197	1.24967
CALCOCO2	3.91616e-12	-0.0372843	498	10.9445	10.9598	0.251077	52	11.2311	11.2241	0.171648
KIAA0101	3.93411e-12	0.359015	498	6.1194	5.9888	1.05273	52	4.77128	4.8434	1.34173
JPH2	3.93978e-12	-0.244039	498	8.70823	8.85465	1.42484	52	10.3132	10.3017	1.20951
ADRA1D	3.94673e-12	-0.547588	498	4.53786	4.59225	1.81089	52	6.63271	6.7769	1.34969
TPD52	4.00208e-12	0.104195	498	13.0854	13.0684	0.64788	52	12.1737	12.4883	1.00456
GPSM1	4.07353e-12	0.119632	498	9.17613	9.16205	0.605071	52	8.44592	8.4235	0.718686
SKIV2L	4.0743e-12	0.0493631	498	10.2622	10.264	0.294913	52	9.917	9.94205	0.272323
METTL12	4.11063e-12	0.153482	498	7.21232	7.1958	0.625893	52	6.48443	6.41295	0.568437
ROPN1B	4.17679e-12	0.669444	498	4.67537	4.72265	1.48726	52	2.93963	2.9821	1.33376
ASB12	4.26465e-12	-0.820635	498	1.69598	1.7561	1.06059	52	2.99542	3.0262	0.805348
KLHL10	4.28617e-12	-0.528545	498	1.98382	1.97595	0.736931	52	2.86161	2.7943	0.878506
FAM20B	4.2895e-12	-0.0483516	498	10.436	10.4414	0.295889	52	10.7917	10.7576	0.31712
EFHD1	4.29745e-12	-0.214961	498	7.43855	7.50525	1.02103	52	8.63372	8.57485	1.12233
BCAM	4.33053e-12	0.103377	498	14.2902	14.3352	0.800873	52	13.3021	13.3329	0.791465
NOS1	4.33209e-12	-0.775807	498	3.10875	3.1553	1.84511	52	5.32264	5.9228	1.90135
PRICKLE1	4.43211e-12	-0.211214	498	6.8639	6.94725	0.953376	52	7.94608	7.93205	0.77341
DHRS11	4.4345e-12	0.0951039	498	8.07704	8.09455	0.444073	52	7.56176	7.5682	0.393561
NUDT9	4.44211e-12	0.0819711	498	10.6357	10.5983	0.522864	52	10.0483	9.9872	0.373187
LAYN	4.45428e-12	-0.205119	498	7.17528	7.27265	0.989671	52	8.27153	8.23525	0.668135
EDAR	4.45535e-12	-0.637557	498	3.44098	3.39875	1.64956	52	5.35311	5.27415	1.47487
PDE4D	4.4665e-12	-0.124435	498	9.58515	9.67185	0.769698	52	10.4486	10.5258	0.53634
SCUBE3	4.49037e-12	-0.391036	498	5.00117	5.00595	1.32483	52	6.55821	6.6291	1.31501
MYL9	4.49048e-12	-0.158033	498	13.7276	13.8172	1.37958	52	15.3168	15.2594	1.12818
SRF	4.50347e-12	-0.0806711	498	10.7988	10.7584	0.685063	52	11.4198	11.2902	0.598347
SC4MOL	4.53696e-12	-0.110736	498	10.1808	10.1404	0.645454	52	10.993	10.9307	0.937436
DSCAML1	4.55553e-12	-0.602119	498	2.279	2.27395	0.980636	52	3.4594	3.62525	1.13847
CHST11	4.58776e-12	-0.289991	498	5.64153	5.65915	0.945715	52	6.89751	6.67205	1.15712
NME2	4.60377e-12	0.0798129	498	12.8458	12.7866	0.632463	52	12.1545	12.1413	0.458293
MTHFD2	4.63559e-12	0.102707	498	9.89787	9.93995	0.583849	52	9.21773	9.23585	0.518367
GALNT6	4.67167e-12	-0.295933	498	5.41767	5.45805	1.00885	52	6.65117	6.6103	0.97273
NCL	4.68403e-12	0.0369183	498	13.5681	13.568	0.278886	52	13.2253	13.2088	0.258992
PABPC4L	4.68722e-12	-0.256417	498	5.85122	5.89215	1.02896	52	6.98933	7.12105	0.712804
C21orf57	4.70043e-12	0.132775	498	8.43143	8.349	0.670917	52	7.6901	7.6976	0.477512
MYBBP1A	4.70049e-12	0.0741666	498	10.3907	10.4175	0.420982	52	9.87006	9.9284	0.452903
SNRNP70	4.71101e-12	0.096322	498	12.0425	12.0697	0.668334	52	11.2647	11.2572	0.426875
ABCG1	4.74429e-12	0.122749	498	9.56641	9.6036	0.661177	52	8.78613	8.78015	0.51488
MAST2	4.77366e-12	0.0859431	498	10.7143	10.6408	0.538672	52	10.0947	9.9986	0.413199
MOV10L1	4.77499e-12	0.787642	498	4.8207	4.75835	1.71055	52	2.79258	2.90135	1.3091
DIAPH3	4.79752e-12	0.57877	498	4.20373	4.1442	1.16252	52	2.81454	2.76545	1.33033
AKT1S1	4.80345e-12	0.0621084	498	10.5729	10.5327	0.40455	52	10.1274	10.1121	0.324106
SIK3	4.8134e-12	-0.0751758	498	9.31618	9.3428	0.466702	52	9.8145	9.81485	0.363004
LRGUK	4.8281e-12	0.741775	498	3.31316	3.2092	1.17041	52	1.98128	2.05055	0.933968
MAN2B1	4.83057e-12	0.0742052	498	11.3594	11.3629	0.483817	52	10.7899	10.7159	0.459535
KLHL21	4.86269e-12	-0.0755985	498	10.2651	10.2732	0.468697	52	10.8173	10.7974	0.503644
CCDC110	4.86889e-12	0.241983	498	6.42484	6.51175	0.84897	52	5.43273	5.3686	0.65867
DNM3	4.87526e-12	-0.21773	498	5.16041	5.2196	0.720142	52	6.00106	5.787	0.839351
SPTLC3	4.91247e-12	-0.218076	498	6.99192	7.08755	1.09932	52	8.13287	8.25095	0.647371
JAK2	4.92889e-12	-0.127463	498	7.77541	7.87635	0.647288	52	8.49363	8.4416	0.510768
C10orf137	4.94006e-12	0.121364	498	9.21301	9.18035	0.655911	52	8.46969	8.52275	0.413364
TWIST1	4.941e-12	0.402683	498	7.16428	7.3187	1.52211	52	5.41942	5.68055	1.10699
CLIP2	5.01384e-12	-0.136162	498	8.56941	8.62585	0.765275	52	9.41758	9.4562	0.631424
RNF175	5.03339e-12	-0.542041	498	3.29883	3.40585	1.315	52	4.80319	4.86385	0.925282
NOP58	5.07289e-12	0.058937	498	10.316	10.2904	0.355958	52	9.90309	9.83505	0.330808
HIST1H4E	5.08043e-12	0.925157	498	3.76882	3.7297	1.55363	52	1.98475	1.8651	1.24402
WDR47	5.09556e-12	-0.0995574	498	7.9574	8.0673	0.551048	52	8.52592	8.4324	0.37807
FBRSL1	5.10091e-12	0.0771838	498	9.89562	9.8889	0.451249	52	9.38012	9.38755	0.346529
TWSG1	5.10404e-12	-0.0936078	498	10.4164	10.4184	0.557981	52	11.1147	11.0346	0.645864
LPP	5.12706e-12	-0.200796	498	8.86347	8.88075	1.12629	52	10.1871	10.0814	1.0062
SH3PXD2A	5.15216e-12	-0.126558	498	9.86986	10.0193	0.81975	52	10.7748	10.788	0.56037
MAP7D3	5.16472e-12	-0.202798	498	6.2487	6.4042	0.898672	52	7.1918	7.1021	0.788833
C8orf38	5.1888e-12	0.123751	498	7.43883	7.34865	0.567651	52	6.82734	6.82935	0.353162
MUC15	5.20833e-12	-0.635427	498	4.00782	4.22515	1.82083	52	6.22574	6.13775	1.95031
CEP55	5.21223e-12	0.485544	498	5.21011	5.10425	1.2136	52	3.7212	3.8405	1.37164
NMUR1	5.29794e-12	-0.394276	498	4.44307	4.4869	1.20243	52	5.83945	5.8832	1.10457
TEF	5.29972e-12	-0.114144	498	9.41154	9.44295	0.663166	52	10.1864	10.1764	0.632353
KDM4B	5.32029e-12	0.0647577	498	11.2484	11.2615	0.418426	52	10.7546	10.7264	0.444637
FAM96A	5.32978e-12	0.082034	498	9.81759	9.7902	0.464739	52	9.27492	9.2757	0.543274
REC8	5.33622e-12	-0.260588	498	6.42066	6.5099	1.09794	52	7.69174	7.4431	1.03781
ANKRD40	5.38194e-12	-0.0529099	498	10.0372	10.0681	0.309314	52	10.4122	10.3496	0.348264
B3GAT1	5.39055e-12	0.346542	498	8.94635	9.289	1.54556	52	7.03601	7.4647	1.81493
PPP1R3B	5.39633e-12	-0.0956498	498	10.102	10.1583	0.610196	52	10.7945	10.8062	0.487385
TMEM57	5.43654e-12	0.0618935	498	10.4893	10.481	0.382418	52	10.0488	10.0131	0.337486
RERG	5.43961e-12	-0.190536	498	7.60849	7.68935	0.892501	52	8.68272	8.52175	0.92882
KDSR	5.44414e-12	-0.0608255	498	10.1649	10.2098	0.397234	52	10.6026	10.6418	0.208561
SMG6	5.46411e-12	-0.0511885	498	10.2562	10.2956	0.344562	52	10.6266	10.6529	0.314058
MRPL41	5.51893e-12	0.136085	498	10.7028	10.648	0.876761	52	9.73941	9.71325	0.526755
HS3ST3A1	5.52297e-12	-0.339832	498	5.00456	5.1426	1.20458	52	6.33382	6.3786	0.968865
PCSK2	5.52691e-12	-0.746688	498	3.03737	3.02915	1.70184	52	5.09651	5.0705	1.53287
RBPMS2	5.5886e-12	-0.196802	498	7.82009	7.9114	0.97107	52	8.96303	8.9506	1.08149
C15orf51	5.66715e-12	-0.735733	498	1.86662	1.87535	1.04755	52	3.10838	3.11225	1.06733
PNPLA7	5.69162e-12	0.142686	498	10.683	10.7461	0.737052	52	9.67704	9.9751	1.13756
MXD3	5.69294e-12	0.20269	498	7.27549	7.23145	0.829842	52	6.32188	6.1518	0.569084
NAT9	5.74104e-12	0.0849625	498	9.7224	9.72205	0.484782	52	9.16637	9.1901	0.396083
STK24	5.75226e-12	-0.0443822	498	11.1093	11.1427	0.302211	52	11.4564	11.4229	0.250298
ATRIP	5.76782e-12	0.0804239	498	8.23161	8.1834	0.419842	52	7.78529	7.77715	0.308915
FOXA1	5.82809e-12	0.196019	498	13.2635	13.3323	0.494113	52	11.5785	12.4584	2.50012
TUBG2	5.82912e-12	-0.124298	498	7.99378	7.9911	0.628774	52	8.71304	8.64035	0.508125
ZBTB7B	5.88725e-12	0.0740436	498	11.3412	11.2979	0.500131	52	10.7738	10.7444	0.386403
KRT23	5.97236e-12	-0.472486	498	6.68104	7.0482	2.40027	52	9.26994	9.4159	1.48711
FLJ12825	6.03411e-12	1.01426	498	2.60648	2.5544	1.17883	52	1.29042	1.2486	0.841688
ZBTB42	6.05131e-12	0.0898488	498	10.0071	10.0111	0.505801	52	9.40287	9.36855	0.571838
LHFPL2	6.07718e-12	-0.140527	498	8.38716	8.4623	0.74203	52	9.24523	9.19995	0.763463
PPM1G	6.08343e-12	0.0492362	498	11.3274	11.2972	0.329762	52	10.9473	10.8497	0.356136
HS3ST5	6.08798e-12	-1.87456	498	0.724399	0.49235	0.935081	52	2.65629	1.9272	2.63412
SIX4	6.16427e-12	0.128127	498	8.67618	8.6918	0.611393	52	7.93887	8.03495	0.705706
OLFML2A	6.17069e-12	-0.192825	498	8.21286	8.24575	1.02951	52	9.3873	9.42215	0.755204
TRIM16	6.21139e-12	-0.130601	498	7.9525	7.9089	0.577669	52	8.706	8.48955	0.835395
MSN	6.21445e-12	-0.110317	498	11.2936	11.4265	0.828015	52	12.191	12.1104	0.58409
ARHGAP24	6.22218e-12	-0.202123	498	6.52514	6.6183	0.853598	52	7.50646	7.4251	0.71669
GLIS3	6.30323e-12	-0.298938	498	6.68635	6.76235	0.999264	52	8.22581	7.86115	1.44225
KRT5	6.31911e-12	-0.321199	498	10.3805	11.0688	2.7119	52	12.969	13.2102	1.58749
LHX6	6.34906e-12	0.251477	498	6.29521	6.3439	0.776558	52	5.28821	5.3167	0.902143
NLRP14	6.37886e-12	-1.01886	498	0.874949	0.8308	0.743488	52	1.77293	1.941	0.827916
DENND5A	6.42306e-12	-0.0769754	498	9.98271	10.0639	0.4898	52	10.5298	10.5076	0.464471
HNRNPA2B1	6.42545e-12	0.0390473	498	13.6859	13.6987	0.311306	52	13.3204	13.2897	0.300303
CHURC1	6.43705e-12	-0.0584768	498	10.0329	10.0313	0.345458	52	10.4479	10.4691	0.40237
VIPAR	6.44013e-12	-0.0500583	498	8.69619	8.72515	0.26948	52	9.00322	8.98235	0.254042
SNAP25	6.4811e-12	-0.509237	498	4.89798	5.0866	1.2983	52	6.97128	6.45585	1.8819
WDR5	6.48242e-12	0.0556606	498	9.99258	9.94945	0.356311	52	9.61439	9.60835	0.22388
TECPR2	6.52028e-12	-0.0579721	498	9.526	9.55065	0.337954	52	9.91658	9.9489	0.367199
AXIN1	6.5221e-12	0.0623725	498	9.8122	9.81145	0.363005	52	9.39702	9.33945	0.303981
BMP8A	6.53961e-12	0.162769	498	7.78359	7.7703	0.729823	52	6.95315	6.899	0.70682
MYO3A	6.55649e-12	-1.0124	498	1.17117	1.0266	1.01443	52	2.36256	2.43365	0.904165
ANXA1	6.59941e-12	-0.142915	498	11.0285	11.1129	1.02771	52	12.1769	12.2223	0.807713
CNOT10	6.60553e-12	0.0426554	498	9.1714	9.16885	0.235532	52	8.9042	8.90525	0.208541
LIG3	6.61098e-12	0.0807801	498	10.1851	10.1861	0.512285	52	9.63051	9.59945	0.264262
KCNA2	6.61588e-12	-0.8635	498	1.32854	1.24675	0.875001	52	2.41721	2.3934	0.96259
ANXA2P1	6.63719e-12	-0.313042	498	4.4123	4.47695	0.937157	52	5.4815	5.4947	0.875048
PECI	6.64675e-12	0.0929632	498	10.9239	10.9393	0.594665	52	10.2422	10.212	0.389157
HAAO	6.75367e-12	-0.291349	498	6.51169	6.58585	1.2991	52	7.96891	8.0565	0.743977
VEPH1	6.76932e-12	-0.654586	498	2.98673	2.8169	1.41612	52	4.7016	4.55175	1.39053
SLC9A4	6.78558e-12	-1.75805	498	0.565741	0.36595	0.759129	52	1.91357	1.53	1.73842
WWC3	6.87287e-12	-0.132422	498	9.75725	9.8135	0.470745	52	10.6952	10.3941	1.0347
KIAA0368	6.87372e-12	0.046883	498	12.0134	11.9801	0.340619	52	11.6293	11.6361	0.237132
TRIM29	6.99412e-12	-0.318117	498	9.33221	9.8468	2.24829	52	11.6345	11.6768	1.31565
MPO	7.06628e-12	-0.666428	498	1.72511	1.68545	0.876704	52	2.73798	2.6422	0.85259
CHMP1B	7.17779e-12	-0.0665742	498	10.4919	10.5172	0.356957	52	10.9874	10.8356	0.54096
TRIM35	7.18696e-12	-0.111117	498	8.24413	8.2857	0.516391	52	8.90418	8.80615	0.551447
FEZ2	7.20075e-12	-0.0698759	498	9.1646	9.19395	0.375908	52	9.61941	9.6112	0.473837
LOC388796	7.25982e-12	0.146063	498	8.72907	8.70405	0.747684	52	7.88858	7.891	0.547015
CCL18	7.26218e-12	0.747266	498	5.22088	5.24095	1.82005	52	3.11024	3.0448	2.08699
SLC25A39	7.40856e-12	0.0817443	498	11.9506	11.9424	0.584551	52	11.2923	11.2743	0.49247
PSMD3	7.41632e-12	0.0441992	498	11.4891	11.4727	0.368949	52	11.1424	11.1359	0.232313
C7orf60	7.42148e-12	-0.0858906	498	8.06556	8.0777	0.42925	52	8.56033	8.53185	0.384867
PDCD6	7.43371e-12	0.055615	498	10.8639	10.8494	0.36299	52	10.453	10.4696	0.342564
CTNND2	7.51262e-12	0.313321	498	8.18192	8.23105	1.00538	52	6.58471	6.767	1.62608
LEMD2	7.55507e-12	0.0578594	498	10.0144	10.0167	0.348548	52	9.62073	9.5979	0.248112
RBMS2	7.55813e-12	-0.100748	498	9.04723	9.0688	0.589953	52	9.7016	9.7338	0.405242
ARMCX1	7.57979e-12	-0.264671	498	8.17266	8.2587	1.30663	52	9.81832	9.86995	0.545569
DOM3Z	7.58349e-12	0.085495	498	8.94698	8.94645	0.450332	52	8.43218	8.43255	0.368222
WDR90	7.61633e-12	0.116322	498	9.07227	9.0626	0.625285	52	8.3695	8.2973	0.485877
TOP2A	7.66298e-12	0.322174	498	7.9347	7.86275	1.38465	52	6.34667	6.31485	1.45618
STRADB	7.67243e-12	0.120203	498	8.48251	8.4442	0.575214	52	7.80441	7.77325	0.628573
KRT16	7.67776e-12	-0.647413	498	4.31964	4.3298	2.10146	52	6.76609	6.33345	2.06368
ATP13A2	7.69571e-12	0.0777772	498	10.4579	10.4754	0.452284	52	9.90905	9.963	0.523063
INMT	7.72887e-12	-0.196082	498	8.79074	8.8926	1.14641	52	10.0705	10.1372	0.99106
CDH18	7.74113e-12	-1.21998	498	1.01955	0.77035	1.0625	52	2.37496	2.53885	1.48829
KLHDC1	7.75104e-12	-0.166904	498	5.87947	5.935	0.656469	52	6.60056	6.71145	0.458518
TLE3	7.79436e-12	0.0530849	498	11.3446	11.3367	0.341737	52	10.9348	10.9612	0.404653
HNRNPF	7.79609e-12	0.0500689	498	12.4144	12.4444	0.365196	52	11.9909	11.963	0.378331
B4GALT6	7.82472e-12	-0.164572	498	7.16631	7.18825	0.727892	52	8.03224	8.03835	0.962581
RNF157	7.96799e-12	0.301403	498	8.48069	8.3473	1.52498	52	6.88177	6.6967	1.1039
EIF3I	7.97213e-12	0.0549042	498	12.3808	12.3578	0.411235	52	11.9185	11.8694	0.354116
DUSP18	7.97326e-12	-0.161922	498	5.7225	5.7893	0.619476	52	6.4022	6.48295	0.477764
REEP1	8.1448e-12	-0.235052	498	7.08631	7.1527	1.10437	52	8.34023	8.19975	0.943264
CHST4	8.21919e-12	-0.987458	498	0.951019	0.90055	0.753856	52	1.88558	1.9878	0.983521
RAB34	8.22097e-12	-0.16214	498	9.31357	9.3869	1.02041	52	10.4214	10.4326	0.429508
SLC25A17	8.22717e-12	0.079303	498	9.69983	9.64445	0.464524	52	9.18104	9.146	0.473575
AMOT	8.23929e-12	-0.192956	498	8.93725	8.95335	1.01364	52	10.2162	9.9205	1.21212
ASNS	8.25942e-12	0.0998689	498	9.26437	9.19385	0.56427	52	8.64475	8.55065	0.39745
LOC149837	8.27664e-12	-0.398281	498	4.01251	4.0849	1.12721	52	5.28823	5.28015	1.08765
SLC16A2	8.28845e-12	-0.158311	498	8.11568	8.26105	0.865885	52	9.05694	9.23545	0.700451
ZYG11B	8.3785e-12	-0.072211	498	9.73207	9.7556	0.438919	52	10.2316	10.2138	0.437768
PPP2R5A	8.38118e-12	-0.0538547	498	9.98768	10.0121	0.347139	52	10.3676	10.3435	0.291303
DLG4	8.46204e-12	-0.1763	498	7.40803	7.51115	0.865282	52	8.37094	8.4528	0.635062
TMSB15A	8.47255e-12	0.364152	498	9.1975	9.27825	1.2329	52	7.14577	7.7402	2.32956
ACTR3B	8.48441e-12	0.0962825	498	7.8111	7.7968	0.424208	52	7.30682	7.2411	0.459431
PLIN4	8.50294e-12	-0.21357	498	8.52628	8.6012	1.22842	52	9.88668	9.9793	1.0322
CDK3	8.55095e-12	0.173379	498	8.11003	8.1915	0.793265	52	7.19168	7.243	0.740219
DTNA	8.56336e-12	-0.208814	498	8.15905	8.2951	1.19446	52	9.42972	9.437	1.24092
COL23A1	8.63714e-12	-0.386662	498	5.30767	5.3381	1.43504	52	6.93906	6.92915	1.16119
LOC100144604	8.6462e-12	0.581661	498	5.35272	5.394	1.57925	52	3.57665	3.52245	1.40539
C21orf58	8.65989e-12	0.188053	498	6.50402	6.447	0.721939	52	5.70916	5.65255	0.557723
ARHGAP10	8.76828e-12	-0.135156	498	8.70602	8.76565	0.764834	52	9.56106	9.55915	0.730823
ZNF696	8.78008e-12	0.103083	498	8.14092	8.06275	0.521495	52	7.57953	7.6326	0.378041
ISYNA1	8.7812e-12	-0.165284	498	9.04711	9.0166	0.902012	52	10.1453	9.8447	1.00888
PIP5K1C	8.80877e-12	-0.0647044	498	10.581	10.5983	0.392967	52	11.0664	10.9651	0.578321
MYH6	8.81492e-12	-1.3976	498	1.90911	1.0844	2.52046	52	5.02979	4.68805	2.98541
NRP2	8.87884e-12	-0.201085	498	8.26912	8.3261	1.08089	52	9.50587	9.5994	1.03016
ITPR1	8.89848e-12	-0.188243	498	10.0096	10.1445	1.2997	52	11.4047	11.2426	1.0101
ANKRD53	8.91333e-12	-0.451146	498	3.38055	3.4211	1.10193	52	4.62163	4.7486	0.801416
TP53AIP1	8.9506e-12	-0.485121	498	3.40534	3.33225	1.17197	52	4.76647	4.8215	1.27961
BYSL	8.96242e-12	0.110379	498	8.90252	8.9279	0.572171	52	8.2468	8.2054	0.383916
PNKP	8.97785e-12	0.0970306	498	9.81255	9.76955	0.582246	52	9.17429	9.1901	0.415743
NHLH2	9.02304e-12	-1.06007	498	1.18352	1.0169	1.06425	52	2.46768	2.32135	1.06698
SPC24	9.04068e-12	0.991077	498	2.59029	2.4979	1.17906	52	1.30318	1.23615	0.927648
MBOAT2	9.0756e-12	0.153522	498	10.8657	10.9184	0.911467	52	9.76886	9.89395	1.06461
PMS2L1	9.15251e-12	0.0790237	498	8.06387	8.01955	0.391276	52	7.63405	7.58815	0.308559
CAMK1G	9.15675e-12	-0.412352	498	4.27329	4.30205	1.21701	52	5.68713	5.73935	1.36805
SPRED1	9.28056e-12	-0.136393	498	8.59404	8.65845	0.796945	52	9.44617	9.4587	0.511099
C19orf45	9.3106e-12	1.0793	498	3.41428	3.2637	1.58974	52	1.61584	1.42455	1.09623
ABO	9.31486e-12	-0.694368	498	3.54833	3.482	1.91423	52	5.74183	5.8609	1.42305
THBS4	9.32252e-12	0.334362	498	9.86169	9.9267	1.69724	52	7.82165	7.9194	1.92169
PRKD3	9.33417e-12	-0.0982751	498	9.13179	9.203	0.589663	52	9.77551	9.7521	0.484362
TMEM52	9.36472e-12	0.335518	498	5.66229	5.6403	1.04742	52	4.48737	4.3971	0.895292
9-Mar	9.39628e-12	0.0794258	498	8.86772	8.8597	0.424464	52	8.39272	8.3255	0.357275
MRTO4	9.50346e-12	0.0700392	498	9.85545	9.8126	0.433697	52	9.38842	9.35915	0.328802
FAM72D	9.50749e-12	0.625937	498	3.34594	3.2521	1.07919	52	2.16816	2.05585	1.00582
SP6	9.53426e-12	-0.269695	498	6.2556	6.24275	0.906729	52	7.54145	7.29325	1.50752
FBXL6	9.56782e-12	0.134539	498	8.58169	8.5236	0.688735	52	7.81758	7.8717	0.585389
PPP2R3A	9.61957e-12	-0.111775	498	8.23455	8.24425	0.534141	52	8.8979	8.78285	0.445437
SH3RF1	9.65941e-12	0.146637	498	11.2348	11.2523	0.941345	52	10.149	10.1794	0.672369
GAS5	9.6599e-12	0.122922	498	11.4798	11.4162	0.843064	52	10.5422	10.5944	0.633513
SGSH	9.76319e-12	0.066572	498	10.7388	10.7644	0.420369	52	10.2545	10.1402	0.377998
PKIB	9.77928e-12	0.295955	498	8.24377	8.18815	1.27088	52	6.71483	6.7164	1.03474
SLC20A2	9.78849e-12	-0.0933118	498	9.33005	9.40375	0.570818	52	9.95345	9.98115	0.414153
GLUL	9.91038e-12	-0.0687952	498	12.7605	12.7605	0.563457	52	13.3838	13.3689	0.490423
CTTN	9.95758e-12	0.0353049	498	12.3808	12.3922	0.272943	52	12.0815	12.1004	0.251878
VIT	9.95935e-12	-0.548746	498	4.12704	4.252	1.69251	52	6.03708	6.07395	1.55608
C20orf200	1.00509e-11	-0.438013	498	4.63397	4.83075	1.48475	52	6.27781	6.38065	1.23212
ZNF285	1.01126e-11	0.12174	498	6.84606	6.86435	0.479315	52	6.29207	6.28975	0.463421
PRR19	1.02276e-11	0.246233	498	5.31364	5.34325	0.66978	52	4.4799	4.40515	0.648015
FAM169A	1.0259e-11	-0.141388	498	7.8338	7.90815	0.744706	52	8.64041	8.74445	0.506667
XPO6	1.03334e-11	0.0832387	498	11.3324	11.2027	0.593549	52	10.697	10.7121	0.239748
RAB3IP	1.03505e-11	0.0871899	498	10.1645	10.2034	0.465607	52	9.56839	9.7024	0.591326
ECE2	1.05298e-11	0.155207	498	7.50317	7.4673	0.680882	52	6.73787	6.7265	0.663784
RAI2	1.05461e-11	-0.11228	498	9.05249	9.15235	0.757203	52	9.78515	9.62525	0.539793
DEAF1	1.05469e-11	0.0844845	498	10.2845	10.275	0.537274	52	9.69949	9.7058	0.364431
ITPRIP	1.05667e-11	-0.121456	498	9.08053	9.13465	0.72487	52	9.87808	9.84965	0.565316
BAT3	1.06035e-11	0.031923	498	12.3247	12.3261	0.229121	52	12.055	12.0955	0.260318
ZNF853	1.0612e-11	-0.153657	498	7.91647	7.98035	0.810191	52	8.80617	8.8775	0.614447
ULBP1	1.06197e-11	0.958833	498	2.87711	2.77515	1.28109	52	1.48019	1.55225	0.759481
IP6K2	1.07074e-11	0.0516831	498	11.2017	11.1789	0.334227	52	10.8075	10.8812	0.373096
UFSP1	1.07095e-11	0.235716	498	5.98804	5.9434	0.824232	52	5.08543	5.10925	0.544009
KIAA1671	1.07365e-11	-0.0825877	498	10.4072	10.4449	0.548616	52	11.0203	11.0541	0.530435
MAK	1.07544e-11	0.564706	498	4.56281	4.52805	1.34111	52	3.08489	2.9435	1.00181
C7orf27	1.08351e-11	0.0739531	498	10.7532	10.7265	0.499849	52	10.2158	10.1422	0.378077
HPX	1.09229e-11	0.420156	498	5.15345	5.14445	1.13142	52	3.8514	4.0972	1.09223
NEAT1	1.09586e-11	0.153165	498	14.0231	14.1432	1.1978	52	12.6106	12.4807	1.32442
APLF	1.10229e-11	-0.249842	498	4.87353	4.9462	0.835823	52	5.795	5.8318	0.566186
TIMM16	1.11152e-11	0.157359	498	8.02871	7.9223	0.763944	52	7.19907	7.17685	0.55207
CHD9	1.12368e-11	-0.114488	498	9.60122	9.6684	0.724717	52	10.3942	10.4725	0.530944
SNX8	1.13722e-11	0.0984938	498	7.88492	7.83095	0.474565	52	7.36458	7.3502	0.414406
SLC16A7	1.1401e-11	-0.531124	498	3.16739	3.2389	1.24996	52	4.57705	4.49155	1.04069
FKBP7	1.15645e-11	-0.111955	498	7.39485	7.3989	0.509804	52	7.99156	7.95335	0.616254
MPHOSPH8	1.16224e-11	-0.0792915	498	9.72437	9.8249	0.52891	52	10.2738	10.3043	0.401753
FTO	1.16421e-11	-0.0799938	498	9.63964	9.7368	0.505113	52	10.1892	10.1389	0.293639
EIF2B5	1.17179e-11	0.043114	498	10.599	10.566	0.28821	52	10.2869	10.3195	0.26672
GPX7	1.17236e-11	-0.249438	498	6.5931	6.7583	1.13632	52	7.83752	7.8081	0.473187
ACTB	1.17465e-11	-0.050439	498	15.925	15.9134	0.47247	52	16.4916	16.4129	0.57039
PTGS2	1.1763e-11	-0.3149	498	8.73729	8.7746	1.77308	52	10.8685	10.3397	2.128
FAAH	1.1956e-11	0.118974	498	11.6122	11.6356	0.738575	52	10.693	11.0455	1.06747
SLC25A6	1.1968e-11	0.0682668	498	14.2128	14.1602	0.609964	52	13.556	13.5533	0.409096
LAPTM4A	1.19877e-11	-0.0724419	498	12.5427	12.5597	0.273	52	13.1886	12.9279	0.857662
ZMYND11	1.20049e-11	-0.0554048	498	11.1455	11.2279	0.405308	52	11.5819	11.5464	0.296366
LRFN5	1.20092e-11	-0.376253	498	4.93488	5.11535	1.33392	52	6.4053	6.449	1.10162
NAB1	1.20443e-11	-0.0996299	498	8.95666	8.98175	0.569681	52	9.59705	9.56305	0.43013
TAGLN	1.21482e-11	-0.135208	498	14.4679	14.603	1.27581	52	15.8894	15.8592	1.15341
LPCAT4	1.22063e-11	-0.136963	498	7.691	7.7707	0.699841	52	8.45693	8.41825	0.540079
TERT	1.22217e-11	2.27093	498	1.67392	1.61785	1.14998	52	0.346829	0	0.648612
YRDC	1.22914e-11	0.0761218	498	8.79007	8.8073	0.397037	52	8.3383	8.3045	0.381428
FAM90A1	1.24039e-11	-0.600164	498	2.40303	2.41175	1.11123	52	3.64272	3.61185	0.743196
HPCAL4	1.24208e-11	-0.840659	498	1.88672	1.79235	1.19068	52	3.37887	3.39115	1.79734
FAM111B	1.24941e-11	0.377402	498	6.37498	6.33845	1.24604	52	4.9076	5.07785	1.40882
TRH	1.25186e-11	-1.80877	498	0.49329	0.29745	0.733069	52	1.72821	1.24625	1.64474
RABGAP1	1.25424e-11	-0.0560888	498	10.7662	10.8072	0.371835	52	11.193	11.2224	0.252358
CHD5	1.25751e-11	-0.409944	498	4.59949	4.5855	1.29145	52	6.11104	6.0738	1.25268
AMPH	1.26488e-11	-0.38777	498	4.0169	4.0826	1.04434	52	5.2556	5.371	1.19556
EDC3	1.28043e-11	0.0480783	498	9.92951	9.94	0.294433	52	9.60406	9.65085	0.25913
PRDM12	1.29017e-11	1.19256	498	1.92127	1.86465	0.985392	52	0.840606	0.7196	0.672387
SLC6A2	1.29755e-11	-0.921423	498	1.37996	1.3948	0.949136	52	2.61362	2.5309	1.33237
INPP1	1.2994e-11	-0.180494	498	7.50785	7.63935	0.919274	52	8.50843	8.57455	0.645672
PPP1R1A	1.29947e-11	-0.460319	498	4.99141	5.0948	1.68333	52	6.86741	6.80435	1.28858
CCNB1	1.30208e-11	0.15845	498	7.7462	7.64795	0.757872	52	6.9405	6.8525	0.595311
LOC100287718	1.30483e-11	1.89054	498	2.12303	2.0292	1.34694	52	0.572592	0.46145	0.687954
WNT10A	1.31082e-11	-0.395062	498	4.63062	4.55775	1.28652	52	6.08927	6.28515	1.30995
ZNF75A	1.3138e-11	0.0684437	498	8.82911	8.81725	0.369797	52	8.42002	8.48275	0.307538
ODZ3	1.31743e-11	-0.26802	498	6.90168	7.09135	1.26602	52	8.31069	8.39965	1.00005
GAS6	1.31895e-11	-0.12332	498	10.8517	10.8453	0.874451	52	11.8201	11.7463	0.754369
POLH	1.32565e-11	-0.0700031	498	8.51737	8.53255	0.520883	52	8.94084	8.93135	0.382021
CHERP	1.32803e-11	0.0397425	498	10.6122	10.6226	0.248254	52	10.3239	10.3495	0.260088
WSCD2	1.32947e-11	-0.349475	498	6.14347	6.2637	1.53963	52	7.82737	7.804	1.31299
CA11	1.33294e-11	-0.224503	498	7.07978	7.10935	1.11928	52	8.27184	8.2878	0.643393
C14orf176	1.33739e-11	-0.537083	498	2.74244	2.6927	0.839555	52	3.97938	3.43705	1.46757
TIMM8A	1.35174e-11	0.0996664	498	6.96836	6.93	0.425783	52	6.50322	6.47255	0.325504
FAM48B2	1.36001e-11	-1.06366	498	0.830602	0.71425	0.762176	52	1.73615	1.7515	0.887581
PSMB5	1.3603e-11	0.0535476	498	11.3105	11.2757	0.389213	52	10.8984	10.8918	0.330695
SNHG10	1.36485e-11	0.234312	498	6.69534	6.84805	0.884253	52	5.69165	5.64665	0.697616
SFRS9	1.36541e-11	0.0460984	498	11.5351	11.5392	0.312489	52	11.1723	11.1942	0.340037
KIAA0430	1.37691e-11	-0.0553384	498	10.7328	10.7331	0.376919	52	11.1525	11.1849	0.276211
RPS6KA5	1.3802e-11	-0.177686	498	7.00042	7.13165	0.893514	52	7.91796	7.85665	0.538798
PNPLA1	1.38537e-11	-1.27039	498	0.513181	0.5	0.519359	52	1.23793	1.1963	0.939791
WDR48	1.39906e-11	-0.0549541	498	9.88216	9.90505	0.265742	52	10.2658	10.2162	0.394553
PTBP1	1.4014e-11	0.0365827	498	12.2564	12.2302	0.251583	52	11.9495	11.9744	0.328128
DOLPP1	1.40529e-11	0.0670589	498	9.39011	9.3962	0.34885	52	8.96363	9.03885	0.519101
PLN	1.40621e-11	-0.237552	498	7.96267	8.1214	1.33679	52	9.38791	9.36475	1.23998
ISX	1.42062e-11	0.552925	498	5.4658	5.3832	1.42453	52	3.72569	3.8019	2.01742
OPCML	1.42111e-11	-1.08046	498	1.47755	1.4068	1.06834	52	3.12458	2.7156	1.82016
LRSAM1	1.42964e-11	0.0676448	498	9.72097	9.70135	0.415523	52	9.27569	9.26015	0.293546
DENND2C	1.43283e-11	-0.309614	498	5.0054	5.18045	1.11444	52	6.20358	6.37045	1.01795
SCD5	1.43693e-11	-0.156327	498	8.66388	8.7862	0.950558	52	9.65542	9.59495	0.546926
RGL1	1.43937e-11	-0.150311	498	8.47328	8.5406	0.846135	52	9.40372	9.386	0.762193
KIF26B	1.44187e-11	-0.350383	498	5.02736	4.9355	1.17158	52	6.40938	6.43325	1.56899
PUS1	1.4636e-11	0.110281	498	8.45303	8.4066	0.577561	52	7.83095	7.8095	0.431516
KLHL2	1.47448e-11	-0.100144	498	8.08321	8.1672	0.559243	52	8.66424	8.6715	0.33707
XKR4	1.47494e-11	-0.960852	498	1.36284	1.2716	1.08904	52	2.65271	2.87605	1.16406
ARHGEF4	1.47595e-11	-0.151718	498	7.83595	7.91795	0.807679	52	8.70489	8.6631	0.677056
ITGA9	1.50291e-11	-0.301108	498	6.88083	7.10195	1.44671	52	8.4778	8.65615	1.20807
SLC37A3	1.51357e-11	0.0885851	498	9.82002	9.7978	0.538617	52	9.23518	9.36325	0.330586
MASP1	1.51782e-11	-0.250111	498	8.89937	8.9256	1.6092	52	10.584	10.9315	1.34997
FRAT2	1.52363e-11	0.0948947	498	8.88179	8.9047	0.501405	52	8.31638	8.33775	0.461144
RASGRF1	1.52684e-11	-0.599886	498	3.07101	2.9444	1.27919	52	4.65441	4.57065	1.61964
C15orf50	1.54648e-11	1.42698	498	2.15388	2.15425	1.21258	52	0.801048	0.6946	0.741731
DDX54	1.55022e-11	0.0539142	498	11.001	10.9915	0.364096	52	10.5974	10.5948	0.311997
ID2	1.57015e-11	-0.136543	498	10.0605	10.117	0.927601	52	11.0592	11.07	0.607057
C4orf14	1.57775e-11	0.0719909	498	9.71873	9.7254	0.425758	52	9.24566	9.2242	0.325613
PTPN14	1.5863e-11	-0.184473	498	7.16504	7.17485	0.856207	52	8.14237	8.4144	0.888131
PRR16	1.59049e-11	0.38456	498	8.38006	8.44755	1.64474	52	6.41923	6.78495	1.84115
CCT5	1.59379e-11	0.0498798	498	11.6856	11.6559	0.375462	52	11.2885	11.2535	0.269995
DFNA5	1.5974e-11	-0.182738	498	6.73499	6.8265	0.854072	52	7.64445	7.5596	0.711126
IRAK1BP1	1.59831e-11	-0.189919	498	5.20865	5.29655	0.731862	52	5.94151	6.0153	0.543941
PPP1R9A	1.61046e-11	0.122753	498	9.11904	9.16145	0.607775	52	8.37523	8.2993	0.655811
RNF152	1.61061e-11	-0.308158	498	4.58124	4.6112	0.974053	52	5.67216	5.73935	0.821098
NXPH2	1.62264e-11	-1.70156	498	0.41775	0	0.583968	52	1.35874	0.98865	1.30852
RPP14	1.62358e-11	-0.0459748	498	8.76797	8.78465	0.24527	52	9.05188	9.01105	0.204934
EMX2	1.62995e-11	-1.20926	498	2.22512	2.0805	1.42584	52	5.14488	4.45265	3.37632
CCDC27	1.63105e-11	-1.54157	498	0.317927	0	0.455514	52	0.925519	0.85345	0.736266
DDB2	1.63251e-11	-0.118017	498	8.34475	8.34805	0.663826	52	9.05607	9.07825	0.478272
SCHIP1	1.63577e-11	-0.232262	498	6.9547	7.02505	1.0845	52	8.16952	8.0218	0.878691
PAPPA2	1.64804e-11	-1.17401	498	1.00416	0.85155	0.964419	52	2.26576	2.23285	1.51397
SLFN12	1.65094e-11	-0.338032	498	4.52329	4.5505	1.09674	52	5.71758	6.0349	0.956489
WWTR1	1.65185e-11	-0.169933	498	8.23193	8.41075	0.977498	52	9.26097	9.2235	0.736599
TRMT2A	1.66235e-11	0.0795655	498	9.86489	9.84695	0.497759	52	9.33556	9.3653	0.33693
C16orf5	1.66477e-11	-0.125934	498	9.03093	9.13505	0.782853	52	9.85468	9.9454	0.560066
MIER1	1.67161e-11	-0.0708331	498	9.59125	9.6637	0.482699	52	10.0739	10.0351	0.368061
CNPY2	1.68234e-11	0.0650543	498	11.0217	10.9919	0.435666	52	10.5357	10.5985	0.454969
QARS	1.69701e-11	0.0518543	498	12.313	12.2696	0.396656	52	11.8783	11.8552	0.319073
ANO1	1.69935e-11	-0.266439	498	8.92737	9.0081	1.03017	52	10.7382	10.2481	1.63075
EIF4A1	1.70133e-11	0.058705	498	13.42	13.4192	0.478173	52	12.8849	12.8426	0.402447
KIAA1210	1.70293e-11	-0.469707	498	6.52041	6.836	2.23181	52	9.02964	9.0866	1.37247
WNT7A	1.71116e-11	-0.947061	498	1.43485	1.3766	1.08929	52	2.76631	3.14165	1.64067
ADCY9	1.71367e-11	-0.128277	498	8.28384	8.3592	0.683382	52	9.05413	9.02375	0.794638
SMTN	1.73773e-11	-0.144756	498	11.4299	11.4547	1.03783	52	12.6362	12.4875	1.0595
RAB26	1.74938e-11	0.251792	498	7.51349	7.47155	1.06621	52	6.31022	6.3951	1.02017
CDK16	1.74961e-11	0.0431885	498	10.7729	10.7579	0.288053	52	10.4552	10.4602	0.349041
TBL2	1.75202e-11	0.0540897	498	10.6109	10.603	0.338527	52	10.2204	10.2401	0.381508
SMG5	1.765e-11	0.0493733	498	11.5027	11.4789	0.349242	52	11.1157	11.1358	0.266508
CAP2	1.7678e-11	-0.186022	498	8.1656	8.2999	1.04677	52	9.28937	9.29845	0.988139
GGT6	1.76978e-11	-0.363422	498	6.57829	6.87565	1.84183	52	8.46279	8.537	1.07935
BDH2	1.7914e-11	-0.174007	498	8.15598	8.23975	0.957853	52	9.20147	9.2792	0.590123
MYRIP	1.81362e-11	0.213288	498	8.38284	8.44215	0.933553	52	7.23078	7.34435	1.21917
HTR1E	1.8375e-11	-1.71925	498	0.465456	0	0.750365	52	1.53259	1.23615	1.38534
PMPCA	1.8402e-11	0.0601943	498	10.4992	10.4586	0.406472	52	10.0701	10.0229	0.270591
DAPL1	1.84311e-11	-0.9646	498	2.83123	2.48465	2.28062	52	5.5252	5.9504	2.22207
SLC46A2	1.85011e-11	-0.889035	498	2.02599	1.94365	1.06242	52	3.75201	3.0539	2.53554
ESRP1	1.85798e-11	0.0904448	498	11.2046	11.1617	0.555094	52	10.5237	10.5329	0.625263
HMGXB3	1.88567e-11	0.0575762	498	11.1468	11.1542	0.379083	52	10.7107	10.7273	0.436762
SLC35C2	1.90221e-11	0.0537585	498	10.6522	10.6146	0.365726	52	10.2626	10.3496	0.374823
C2orf67	1.90649e-11	-0.0801412	498	8.93938	8.9657	0.450052	52	9.45002	9.45265	0.342467
ATP6AP1	1.90987e-11	0.05416	498	12.8203	12.8233	0.392962	52	12.3479	12.3983	0.492053
TDRD1	1.91538e-11	1.28245	498	6.4896	7.17995	3.02225	52	2.66786	2.16285	2.03758
LRMP	1.91994e-11	-0.36456	498	4.97219	5.00215	1.22054	52	6.40164	6.44265	1.33693
TLE2	1.92732e-11	-0.115543	498	9.46792	9.48715	0.722137	52	10.2574	10.1342	0.652289
MMP9	1.93482e-11	0.457131	498	7.35223	7.50025	1.7444	52	5.35561	5.0033	2.10642
CYLD	1.94592e-11	-0.071737	498	9.80262	9.83995	0.457391	52	10.3024	10.2716	0.385996
[truncated: 18,531 more rows]

## Sheet: Sheet2
Symbol	p value	Log2FoldChange	PCa Count	PCa Mean	PCa Median	PCa StdDev	BPH Count	BPH Mean	BPH Median	BPH StdDev
SNORA40	0.0401689	4.54021	498	0.126089	0	0.288821	52	0.00541923	0	0.0390786
SNORA72	0.00120729	4.53879	498	0.376955	0	0.543018	52	0.0162173	0	0.0840311
LOC284661	0.0307205	4.21998	498	0.189079	0	0.482356	52	0.0101462	0	0.073165
OR51L1	0.0041764	4.0185	498	0.248489	0	0.436813	52	0.0153327	0	0.0787297
SNORA76	2.30037e-05	3.8096	498	0.666144	0.48225	0.743857	52	0.0475077	0	0.194291
HOXC12	0.0225556	3.77551	498	0.380623	0	0.869467	52	0.0277942	0	0.113819
VAX1	0.000670361	3.67223	498	0.770609	0	1.20532	52	0.0604481	0	0.199409
OR51G1	0.00691801	3.55555	498	0.195428	0	0.381645	52	0.0166212	0	0.0839285
APOC1P1	0.00931894	3.50107	498	0.186597	0	0.381118	52	0.0164808	0	0.0832112
LOC727677	0.0002589	3.47493	498	0.5519	0	0.936325	52	0.0496365	0	0.230562
NF1P1	0.0276936	3.35805	498	0.196454	0	0.476272	52	0.0191596	0	0.0968055
OR51F1	0.000217509	3.34245	498	0.403196	0	0.567803	52	0.03975	0	0.142604
ABCG8	0.0070751	3.28161	498	0.170438	0	0.333285	52	0.0175269	0	0.0885118
OR51G2	0.00644919	3.24509	498	0.230487	0	0.445595	52	0.0243096	0	0.100539
OR2H1	0.000822875	3.24307	498	0.348844	0	0.572131	52	0.0368442	0	0.130966
OR51A4	0.0193775	3.19402	498	0.131713	0	0.298944	52	0.0143923	0	0.0732827
NEUROG2	0.00509006	3.18175	498	0.238299	0	0.490789	52	0.0262615	0	0.107351
SNORA71A	0.0288282	3.16874	498	0.152961	0	0.416801	52	0.0170096	0	0.0869942
SNORA18	0.0165547	3.13158	498	0.142532	0	0.309701	52	0.0162635	0	0.0832578
ANKRD30A	0.0115945	3.12593	498	1.06885	0	2.10717	52	0.122438	0	0.389318
SNORA10	0.00188846	3.04599	498	0.280208	0	0.495457	52	0.0339269	0	0.171315
PRDM13	0.0245636	3.04554	498	0.199983	0	0.499138	52	0.0242212	0	0.12789
FEZF2	0.0165386	3.02049	498	0.44887	0	1.1301	52	0.0553173	0	0.211397
SP9	0.011059	3.00931	498	0.418522	0	0.859263	52	0.0519788	0	0.190911
OR51A7	0.000492407	2.96673	498	0.449799	0	0.692246	52	0.0575365	0	0.248569
LHX3	0.012101	2.96145	498	0.219727	0	0.559487	52	0.0282096	0	0.115514
OR51S1	2.44889e-06	2.92768	498	0.799049	0.5873	0.850703	52	0.105015	0	0.282486
EFNA2	1.76488e-05	2.92575	498	0.88617	0.5194	1.11607	52	0.116621	0	0.267567
SNORA34	0.0219147	2.90385	498	0.155268	0	0.392185	52	0.0207462	0	0.108052
SNORA45	0.0213755	2.89986	498	0.13542	0	0.314078	52	0.0181442	0	0.0931417
SNORD22	0.0011066	2.89526	498	0.389287	0	0.647705	52	0.052325	0	0.190066
OR4Q3	0.0305803	2.89425	498	0.119697	0	0.294403	52	0.0161	0	0.0813887
SNORA62	0.0368923	2.85624	498	0.100835	0	0.2534	52	0.013925	0	0.0706618
FABP2	0.0387022	2.78498	498	0.113842	0	0.337886	52	0.0165173	0	0.0834151
C6orf10	0.0143443	2.76019	498	0.522093	0	1.23062	52	0.0770635	0	0.263188
OR4N3P	0.00503019	2.69148	498	0.493748	0	0.933049	52	0.0764346	0	0.257649
KRT72	0.0002412	2.68029	498	0.804374	0.4332	1.27129	52	0.12549	0	0.306599
C14orf183	0.0237301	2.67646	498	0.108555	0	0.24979	52	0.0169808	0	0.0887206
SNORA52	0.0154843	2.66971	498	0.154878	0	0.347978	52	0.0243404	0	0.0993925
DYTN	0.00123302	2.63086	498	1.14902	0	1.74255	52	0.185506	0	0.668649
FOXG1	0.0310248	2.62124	498	0.413835	0	1.13947	52	0.0672596	0	0.199814
HELT	0.00522913	2.56975	498	0.38866	0	0.747312	52	0.0654635	0	0.213806
SNORA12	0.00964638	2.55883	498	0.222955	0	0.455239	52	0.0378385	0	0.132897
KRTAP20-4	0.0377738	2.54658	498	0.193735	0	0.509979	52	0.0331596	0	0.183287
FOXB2	3.07702e-06	2.53899	498	1.9668	1.3931	1.98091	52	0.338413	0	0.66732
BASE	0.0102685	2.4641	498	0.392318	0	0.864923	52	0.0711	0	0.188571
SNORA21	0.0115562	2.45869	498	0.199547	0	0.429884	52	0.0363	0	0.150875
KRT73	0.000242623	2.45758	498	0.581587	0	0.901929	52	0.105879	0	0.216225
ZIC5	4.07789e-10	2.45651	498	3.71408	4.16595	2.45163	52	0.676656	0.1887	1.26099
SNORA61	0.00828774	2.44796	498	0.160021	0	0.317971	52	0.0293269	0	0.105209
OR13G1	0.000635896	2.37006	498	0.313598	0	0.471588	52	0.0606615	0	0.175368
OR4N4	0.000847213	2.36617	498	1.0732	0	1.56238	52	0.208158	0	0.396923
C18orf62	0.00120737	2.3568	498	0.491222	0	0.835718	52	0.0958981	0	0.239916
NKX2-3	7.29699e-17	2.34744	498	4.36557	4.65115	1.73155	52	0.857812	0.4872	1.14456
PAGE2B	0.00573379	2.32111	498	0.268222	0	0.527319	52	0.053675	0	0.156933
NKX6-1	1.26535e-06	2.30619	498	1.9119	1.5693	1.84579	52	0.386573	0	0.731272
TERT	1.22217e-11	2.27093	498	1.67392	1.61785	1.14998	52	0.346829	0	0.648612
NLRP13	7.20621e-06	2.25723	498	1.01956	0.64235	1.16406	52	0.213265	0	0.496224
SLC22A9	0.0128291	2.25415	498	0.291176	0	0.645523	52	0.0610365	0	0.180008
SNORA24	0.00141553	2.25235	498	0.36746	0	0.616637	52	0.0771231	0	0.207834
TMEM89	0.000141569	2.24333	498	0.421815	0	0.608354	52	0.0890865	0	0.219097
FRMPD2L1	0.0124457	2.23792	498	0.361952	0	0.730982	52	0.0767308	0	0.27452
HIST1H3J	9.22929e-07	2.23774	498	0.744547	0.617	0.749638	52	0.157858	0	0.373406
SNORA6	0.00951284	2.23562	498	0.193195	0	0.378039	52	0.0410212	0	0.174365
RNF151	0.000926236	2.21069	498	0.314414	0	0.477394	52	0.0679231	0	0.185723
BARHL1	0.0394369	2.20121	498	0.147396	0	0.510324	52	0.0320519	0	0.113986
POTEB	0.00594252	2.18928	498	0.834252	0	1.51118	52	0.182919	0	0.427232
IL1F10	0.000746248	2.1786	498	0.406919	0	0.612877	52	0.0898846	0	0.187472
KISS1R	1.56596e-07	2.17126	498	1.09854	0.855	1.14524	52	0.243894	0	0.323454
CCDC83	2.06822e-11	2.15068	498	1.87508	1.7168	1.38251	52	0.422281	0.1631	0.55086
OR52R1	1.41618e-08	2.14051	498	1.48474	1.262	1.22406	52	0.336738	0	0.497354
ACTL8	0.000529425	2.14011	498	0.553595	0	0.81198	52	0.12559	0	0.444024
OTP	1.10545e-06	2.13645	498	0.966885	0.76	0.93667	52	0.219908	0	0.569051
ADAM2	2.56768e-08	2.13538	498	3.1871	3.10765	2.46963	52	0.725408	0	1.41927
KNG1	0.00781451	2.08785	498	0.71263	0	1.31391	52	0.167633	0	0.510525
RNU11	0.0088072	2.08602	498	0.215309	0	0.407967	52	0.0507115	0	0.165873
NKX6-3	0.00775229	2.08471	498	0.235018	0	0.448224	52	0.0554038	0	0.157045
LOC100133308	0.0398422	2.08036	498	0.134055	0	0.379656	52	0.0316981	0	0.113182
ZIC2	2.76044e-14	2.04395	498	5.13948	5.6389	2.41081	52	1.24632	0.51965	1.6822
SPEM1	0.0463845	2.04256	498	0.110132	0	0.277368	52	0.0267327	0	0.110257
HBQ1	4.25977e-05	2.03664	498	0.928725	0.58295	1.18178	52	0.22636	0	0.470883
OPRD1	0.00946198	2.01615	498	0.286109	0	0.545855	52	0.0707308	0	0.184617
CELA3B	0.00972406	2.01365	498	0.293307	0	0.61545	52	0.0726365	0	0.190235
OR5B2	0.0421213	1.99771	498	0.291114	0	0.701414	52	0.0728942	0	0.242477
SNORA65	0.00590386	1.99725	498	0.20973	0	0.377109	52	0.0525327	0	0.147948
KRT20	6.39614e-07	1.99616	498	1.77635	1.32565	1.7759	52	0.445273	0	0.722478
GBX2	0.000887575	1.96803	498	0.438512	0	0.782045	52	0.112085	0	0.294778
C7orf4	2.24483e-08	1.9516	498	1.35369	1.1368	1.12912	52	0.349967	0	0.525183
SLC45A2	3.66484e-15	1.94813	498	5.24545	5.17645	2.42224	52	1.35937	0.9309	1.27727
OR6F1	0.000361391	1.94694	498	0.408304	0	0.54543	52	0.1059	0	0.216503
12-Sep	5.80838e-07	1.9412	498	1.36135	1.07965	1.2747	52	0.354494	0	0.496765
OR51D1	0.0013146	1.94087	498	0.591271	0	0.872076	52	0.154002	0	0.572148
DLX2	2.76365e-19	1.9404	498	5.09466	5.2996	1.84984	52	1.32738	0.8399	1.80162
SNORD15B	0.00282027	1.93991	498	0.525614	0	0.91029	52	0.136992	0	0.286256
OR2B6	1.00248e-08	1.93431	498	1.407	1.2289	1.13088	52	0.368135	0	0.557758
POTEC	0.0348296	1.92692	498	0.285716	0	0.675555	52	0.0751404	0	0.201749
POU4F1	0.000500994	1.91802	498	1.0138	0.493	1.44872	52	0.268269	0	0.537666
OR51T1	3.52512e-06	1.91596	498	1.03878	0.8114	1.02597	52	0.275273	0	0.428821
LST-3TM12	3.15441e-06	1.89249	498	1.39041	1.0975	1.36955	52	0.374494	0	0.837026
LOC100287718	1.30483e-11	1.89054	498	2.12303	2.0292	1.34694	52	0.572592	0.46145	0.687954
SNORA20	0.048636	1.88047	498	0.135029	0	0.344283	52	0.0366731	0	0.138778
CATSPER4	0.0471918	1.87557	498	0.122877	0	0.299713	52	0.0334865	0	0.142822
POTED	0.0114261	1.86979	498	0.402956	0	0.775699	52	0.110254	0	0.22183
NXF4	0.0255662	1.86476	498	0.162619	0	0.352179	52	0.04465	0	0.159259
LOC283914	0.0385875	1.86193	498	0.238354	0	0.558625	52	0.0655731	0	0.203578
USP50	0.00962249	1.85574	498	0.228244	0	0.435184	52	0.0630615	0	0.244967
OR52I1	3.99291e-05	1.85362	498	0.784161	0.5525	0.922341	52	0.216975	0	0.469275
GC	0.021154	1.85346	498	1.10961	0	2.24255	52	0.30706	0	0.708353
CAMKV	1.75316e-05	1.84464	498	1.06444	0.70655	1.2882	52	0.296365	0	0.585819
OR10G2	0.00126974	1.84058	498	0.403647	0	0.599455	52	0.112702	0	0.350046
C9orf79	0.00768416	1.83316	498	0.228934	0	0.406086	52	0.06425	0	0.212637
OR2J3	0.00317679	1.82497	498	0.27816	0	0.445987	52	0.0785096	0	0.212458
HIST1H3B	0.000163109	1.80467	498	0.585864	0.4307	0.732731	52	0.167702	0	0.594862
OR1C1	1.61637e-05	1.78522	498	0.557384	0.48255	0.600722	52	0.161715	0	0.344003
NR2E1	7.96602e-05	1.78494	498	1.29538	0.7413	1.56955	52	0.375902	0	0.478845
DMBX1	1.47882e-06	1.78447	498	1.04175	0.81365	1.02876	52	0.302404	0	0.531639
HIST1H1B	9.10331e-06	1.78406	498	0.730884	0.56415	0.765484	52	0.212223	0	0.488831
SPZ1	0.00428317	1.77804	498	0.563425	0	1.06011	52	0.164283	0	0.453614
PDX1	0.00523229	1.77539	498	0.717799	0	1.16333	52	0.209681	0	0.747902
FEZF1	0.00209775	1.77426	498	0.694915	0	1.09778	52	0.203154	0	0.396963
CXorf59	0.000636148	1.76422	498	0.532459	0.3005	0.776322	52	0.156748	0	0.326234
ANXA10	2.8437e-05	1.7628	498	1.18965	0.77495	1.28851	52	0.350562	0	0.745977
PAX1	1.01543e-06	1.7619	498	2.72261	2.28935	2.37185	52	0.802788	0.4789	1.26248
HIST1H2BM	0.00190999	1.75748	498	0.655393	0.33775	1.00156	52	0.193842	0	0.525423
APOC4	0.000664611	1.75573	498	0.420484	0	0.604938	52	0.124515	0	0.236193
IAPP	0.0016524	1.74817	498	1.21904	0.5294	1.79035	52	0.362883	0	0.960611
SLCO1B1	0.00162393	1.74588	498	0.694296	0	0.998254	52	0.207006	0	0.657422
IGFL4	0.010952	1.73924	498	0.183275	0	0.354917	52	0.0548962	0	0.156057
ATOH1	5.5783e-05	1.73435	498	1.83295	1.2586	2.02408	52	0.550881	0	1.41275
MMP26	2.4954e-13	1.72766	498	3.77871	3.88735	1.94132	52	1.14095	0.7651	1.29769
TGM6	0.0281494	1.72705	498	0.228342	0	0.517744	52	0.068975	0	0.183701
LOC440896	0.000790615	1.72368	498	0.530223	0	0.789877	52	0.160538	0	0.296222
LOC100128675	2.37071e-17	1.70624	498	3.50815	3.6143	1.2645	52	1.0751	0.9014	0.844604
C17orf73	0.018093	1.69623	498	0.190363	0	0.374784	52	0.0587442	0	0.177358
FOXB1	0.0379758	1.69258	498	0.222125	0	0.523762	52	0.0687192	0	0.182391
TEX19	1.10581e-05	1.68767	498	0.718561	0.56405	0.768663	52	0.223062	0	0.427424
FNDC7	0.0127505	1.68724	498	0.195664	0	0.437759	52	0.0607577	0	0.18297
TAS2R38	0.0298726	1.6855	498	0.39492	0	0.832787	52	0.122779	0	0.311327
TRPC7	0.00139987	1.66309	498	0.830917	0.38945	1.15816	52	0.262373	0	0.596535
UOX	2.27769e-10	1.65841	498	1.50726	1.39785	1.00502	52	0.477483	0.3794	0.579638
LOC283867	2.95938e-05	1.65005	498	0.804804	0.5656	0.872004	52	0.256435	0	0.444117
11-Mar	6.25432e-06	1.64251	498	2.06361	1.6071	1.92991	52	0.660971	0.35645	1.22563
HMX1	0.00521861	1.63841	498	0.769515	0.30065	1.29978	52	0.247177	0	0.437019
OR51F2	4.68055e-05	1.63139	498	0.651728	0.5387	0.7125	52	0.210363	0	0.408634
HIST1H2AB	0.000276511	1.62271	498	0.466509	0.4032	0.585146	52	0.151487	0	0.525268
T	0.0224438	1.6218	498	0.202411	0	0.40682	52	0.0657692	0	0.20376
GRIN3B	6.91571e-05	1.6191	498	1.01765	0.6756	1.23918	52	0.331285	0	0.531575
SNORD94	0.00509583	1.61436	498	0.376095	0	0.631367	52	0.122837	0	0.274263
IGLL3	4.16593e-05	1.59308	498	0.562748	0.48845	0.651839	52	0.186531	0	0.319134
FGF8	0.0219469	1.59199	498	0.246877	0	0.520185	52	0.0818923	0	0.230872
HIST1H2AH	0.00010747	1.5825	498	0.527244	0.47185	0.600418	52	0.176048	0	0.541352
HIST1H4B	2.17546e-06	1.57682	498	1.02925	0.86715	0.927173	52	0.345025	0.33565	0.54222
MGC27382	0.0394553	1.5709	498	0.241008	0	0.530179	52	0.0811231	0	0.205644
GTSF1L	0.0264899	1.56869	498	0.200931	0	0.407779	52	0.0677365	0	0.161603
DLX1	7.39884e-19	1.56556	498	7.98568	8.76585	2.34041	52	2.69793	2.1426	2.40858
HOXC13	4.09719e-05	1.56519	498	1.44376	0.9841	1.52972	52	0.487892	0.4209	0.590497
LOC727924	0.0349165	1.55086	498	0.358486	0	0.755039	52	0.122354	0	0.284898
SCARNA21	0.0467356	1.54754	498	0.167993	0	0.376606	52	0.0574692	0	0.182564
HIST1H2AJ	0.000108504	1.54654	498	0.605476	0.4975	0.680025	52	0.207273	0	0.45076
PGK2	0.0294453	1.54506	498	0.403391	0	0.811308	52	0.138235	0	0.348228
HRK	0.00766853	1.52141	498	0.323689	0	0.553333	52	0.112756	0	0.229594
NXPH1	0.000698852	1.51852	498	0.968739	0.5366	1.2634	52	0.338133	0	0.647434
GALR3	1.32853e-07	1.51309	498	1.0274	0.9181	0.825269	52	0.35996	0.4223	0.362253
ANGPTL3	1.56291e-07	1.51266	498	2.57569	1.9831	2.18231	52	0.902688	0.53955	1.19573
SNORA57	4.09675e-06	1.50921	498	1.14628	0.89015	1.12536	52	0.402694	0.3715	0.507322
ZNF560	0.000262854	1.50768	498	2.54423	1.0568	2.84235	52	0.894744	0.5167	1.2084
TMCO2	0.0330983	1.49838	498	0.149423	0	0.309107	52	0.0528885	0	0.166455
SNORA67	3.93621e-05	1.49776	498	0.675419	0.53905	0.698578	52	0.239167	0	0.371859
PAR4	0.00597707	1.49336	498	0.279805	0	0.441769	52	0.0993827	0	0.237243
PANX3	0.0025787	1.48772	498	0.526788	0	0.784073	52	0.18784	0	0.351875
PNLIP	0.00298378	1.48189	498	1.08258	0.4845	1.53349	52	0.387585	0	0.805986
PRR25	0.00925824	1.48076	498	0.267776	0	0.444209	52	0.0959442	0	0.249882
EPHA8	2.96837e-11	1.48052	498	2.8608	2.73395	1.64016	52	1.0252	0.8169	1.11863
UGT1A5	0.0350647	1.48037	498	0.503177	0	1.03366	52	0.180337	0	0.608248
CD5L	0.0418045	1.4779	498	0.395988	0	0.935099	52	0.142163	0	0.331541
LOC728276	0.00654741	1.4705	498	0.246294	0	0.393647	52	0.0888769	0	0.184852
PDE6H	0.0465369	1.46612	498	0.194197	0	0.486137	52	0.0702904	0	0.200473
PPP3R2	0.000449428	1.46051	498	1.01116	0.63655	1.22666	52	0.367417	0.36125	0.51838
IL1F5	1.04581e-05	1.45966	498	1.72094	1.3161	1.62612	52	0.6257	0.4384	0.73448
DMRTC2	0.0146963	1.45754	498	0.607945	0	1.04955	52	0.221362	0	0.614448
HAVCR1	0.0446043	1.45625	498	0.292261	0	0.669078	52	0.106512	0	0.260625
LYPD4	0.0119673	1.44457	498	0.276185	0	0.464744	52	0.101471	0	0.361434
BARX1	1.31294e-06	1.44397	498	1.73022	1.4321	1.48248	52	0.635952	0.4916	0.758327
DAZ1	3.89458e-07	1.44207	498	2.6429	2.31375	2.11462	52	0.972694	0.7315	0.97898
DMP1	0.0271204	1.43643	498	0.217712	0	0.432442	52	0.0804404	0	0.269133
C15orf50	1.54648e-11	1.42698	498	2.15388	2.15425	1.21258	52	0.801048	0.6946	0.741731
C20orf123	0.00736558	1.42651	498	0.267896	0	0.421889	52	0.0996654	0	0.254988
SNORA74A	8.99861e-05	1.42566	498	0.664738	0.50955	0.763009	52	0.247448	0	0.394516
ADAM21P1	7.86294e-08	1.42127	498	1.47592	1.3736	1.12006	52	0.551085	0.46275	0.644053
CIB3	0.00802055	1.40965	498	0.375166	0	0.62381	52	0.141213	0	0.280557
LYG2	0.000184673	1.39912	498	0.80181	0.55525	0.929869	52	0.304015	0	0.405906
GHRHR	1.63141e-10	1.39832	498	2.84562	2.72015	1.69984	52	1.07954	0.8543	1.20055
SNORA48	0.0313278	1.39712	498	0.360221	0	0.751044	52	0.136771	0	0.335471
SNORA31	0.0192558	1.39504	498	0.273658	0	0.505078	52	0.104054	0	0.279972
OR2T33	0.00207406	1.3914	498	0.385832	0	0.518101	52	0.147077	0	0.373157
FOXN4	2.67333e-09	1.39132	498	2.47124	2.21725	1.62566	52	0.942075	0.7978	0.719863
SERPINA10	0.0189166	1.37686	498	0.294628	0	0.546489	52	0.113448	0	0.221248
KNCN	0.0417173	1.37516	498	0.301519	0	0.629938	52	0.116238	0	0.295652
RPRML	1.76944e-07	1.37503	498	2.27154	1.86235	1.75763	52	0.875783	0.53275	0.976929
OLIG3	0.000250584	1.37448	498	1.3104	0.89405	1.43842	52	0.505408	0	0.969926
HIST2H2AB	2.57973e-08	1.37098	498	1.121	1.04355	0.789987	52	0.43341	0.3998	0.562274
NETO1	0.00152623	1.36846	498	1.5506	0.78445	2.02522	52	0.600552	0.42485	0.939802
AFP	0.00749668	1.36801	498	0.802061	0.35925	1.26299	52	0.310738	0	0.485796
PHGR1	6.04113e-13	1.36418	498	4.45832	4.3852	2.21616	52	1.73185	1.5359	1.48406
TSPAN19	3.30867e-07	1.35941	498	2.80413	2.4536	2.13688	52	1.09289	0.82945	1.00418
BIRC7	2.43419e-07	1.35557	498	1.50521	1.3841	1.15431	52	0.588206	0.44435	0.624412
AACSL	0.00749316	1.34867	498	0.534141	0	0.926524	52	0.209733	0	0.351827
SCARNA16	1.43044e-07	1.34765	498	1.0564	0.98445	0.785169	52	0.41509	0.4152	0.454194
TM4SF20	0.0323154	1.34356	498	0.485788	0	0.988105	52	0.191423	0	0.317817
TMEM146	0.020797	1.34304	498	0.531973	0	0.969978	52	0.209698	0	0.381209
SNORD97	0.014782	1.33943	498	0.347781	0	0.607736	52	0.137435	0	0.293628
PRAME	4.62142e-05	1.33902	498	2.56486	1.72515	2.42495	52	1.01386	0.48625	1.58095
FAM166A	5.62784e-07	1.33173	498	1.17761	1.0939	0.924783	52	0.467854	0.21965	0.581702
SIX3	0.00996968	1.32681	498	0.353883	0	0.565206	52	0.141075	0	0.282515
FAM71F1	1.85998e-06	1.32116	498	1.19017	1.0125	1.03871	52	0.476323	0.44575	0.534403
HAO1	0.000128843	1.31411	498	2.01888	1.3631	2.07637	52	0.81194	0.60035	1.10711
IGFBP1	0.0399152	1.31157	498	0.399369	0	0.809559	52	0.160898	0	0.286252
NCRNA00162	0.00455002	1.3112	498	0.509563	0	0.728208	52	0.205346	0	0.336307
MIOX	2.59451e-09	1.30874	498	2.01199	1.7926	1.29688	52	0.812188	0.7446	0.719491
C17orf78	0.00484916	1.30046	498	0.319893	0	0.541518	52	0.129875	0	0.224246
LOC339674	2.66025e-13	1.29619	498	2.0484	1.98885	0.981375	52	0.83411	0.8061	0.717223
SNORA63	0.000246819	1.29615	498	0.690348	0.5187	0.801655	52	0.281117	0	0.415701
FLJ32063	0.003358	1.29564	498	0.400193	0	0.55242	52	0.163021	0	0.267869
G6PC	0.0392342	1.29531	498	0.361698	0	0.726483	52	0.147373	0	0.30513
AKR1D1	0.00377096	1.28923	498	0.836291	0.49055	1.16112	52	0.342185	0	0.737106
TDRD1	1.91538e-11	1.28245	498	6.4896	7.17995	3.02225	52	2.66786	2.16285	2.03758
MSLNL	0.0432167	1.28086	498	0.239965	0	0.473058	52	0.0987577	0	0.332971
AMH	3.30026e-10	1.27851	498	3.22583	3.0095	1.89104	52	1.32975	1.30605	0.824739
MS4A12	0.0333037	1.27244	498	0.238666	0	0.455921	52	0.0987981	0	0.304744
PPEF2	1.73461e-06	1.27233	498	0.853096	0.7828	0.697576	52	0.353175	0.38765	0.419445
C10orf27	0.00910062	1.26972	498	0.340189	0	0.51888	52	0.14109	0	0.285365
HOXC5	1.83116e-19	1.26726	498	4.58216	4.75645	1.34358	52	1.90365	1.824	1.50726
PLAC8L1	2.98118e-10	1.26214	498	1.82886	1.7412	1.06968	52	0.762496	0.6824	0.68102
NKX2-2	4.4498e-05	1.26191	498	2.34937	1.6918	2.15234	52	0.979665	0.5488	1.44599
EN2	2.03469e-09	1.26144	498	3.37902	3.7931	1.98135	52	1.40948	0.8878	1.54134
ACPT	7.55858e-10	1.26033	498	1.67794	1.6089	1.02249	52	0.700452	0.50865	0.723404
TLX1	0.00275703	1.25965	498	0.692145	0.45645	0.934523	52	0.289071	0	0.480458
MNX1	4.60289e-14	1.25908	498	4.70174	4.95115	1.97326	52	1.96443	1.15835	2.1288
C20orf144	0.000150168	1.25605	498	0.570301	0.51095	0.579785	52	0.238779	0	0.446586
RXFP3	0.00371767	1.25543	498	0.516119	0	0.718389	52	0.216187	0	0.396102
CEACAM16	0.032313	1.25496	498	0.388582	0	0.722045	52	0.162817	0	0.453962
SNORD10	0.000103104	1.25011	498	0.839794	0.62375	0.889092	52	0.353063	0	0.464081
UGT2B4	5.55219e-10	1.24652	498	4.76784	4.653	2.74094	52	2.00948	1.67895	1.83789
NEIL3	1.05671e-13	1.2309	498	2.7275	2.679	1.28611	52	1.16205	1.04405	0.937172
ATOH7	2.78101e-11	1.22739	498	1.71523	1.6094	0.944566	52	0.73256	0.6839	0.593921
PDIA2	5.41887e-09	1.22559	498	3.81572	3.4273	2.3702	52	1.63169	1.40345	1.0463
SLC17A4	0.00471468	1.21752	498	1.57261	0.73705	2.1252	52	0.676258	0	1.08112
TTC36	4.6277e-10	1.21682	498	2.49797	2.49495	1.41456	52	1.0747	0.9102	1.07526
C9	0.01721	1.20175	498	0.41821	0	0.68279	52	0.181815	0	0.372931
CCDC155	0.00528304	1.20137	498	0.455545	0	0.643495	52	0.1981	0	0.342487
LOC100271832	0.00273576	1.20046	498	0.383677	0	0.4964	52	0.166952	0	0.286495
C5orf60	0.000294024	1.19804	498	0.539898	0.4846	0.566846	52	0.235323	0	0.393326
KRTAP5-1	2.9604e-10	1.19612	498	2.23584	2.11495	1.25154	52	0.975831	0.77345	0.84498
FOXD1	8.1422e-13	1.19347	498	5.43538	6.10445	2.38731	52	2.37662	2.1693	1.63171
PRDM12	1.29017e-11	1.19256	498	1.92127	1.86465	0.985392	52	0.840606	0.7196	0.672387
CLEC18B	2.43466e-15	1.18522	498	3.39094	3.43425	1.3276	52	1.49119	1.2761	0.97582
KCNU1	9.4474e-08	1.1839	498	1.84652	1.64855	1.35223	52	0.81276	0.72525	0.814995
SLC22A10	1.0751e-07	1.17889	498	2.68491	2.2766	1.9117	52	1.1859	0.9618	1.03695
TTC9B	5.93387e-05	1.17747	498	0.90387	0.7228	0.84112	52	0.399625	0.40165	0.483214
OR52I2	0.00390507	1.17527	498	0.536064	0.36225	0.711558	52	0.237369	0	0.384538
MYBPC3	0.00138031	1.17281	498	0.707229	0.5034	0.88672	52	0.313696	0	0.449939
OR10H5	0.00394828	1.16862	498	0.606845	0.37445	0.795934	52	0.269952	0	0.431832
GNG13	5.24579e-10	1.1661	498	3.29368	3.11265	1.83552	52	1.46774	1.43325	1.20304
CDHR4	0.00655946	1.16076	498	1.31817	0.61625	1.79701	52	0.589587	0.18605	0.86014
OR4N2	0.0237782	1.16001	498	0.38015	0	0.644028	52	0.170121	0	0.298737
INSM2	0.00484915	1.1584	498	0.876924	0.527	1.22883	52	0.392869	0.34915	0.611284
TRIM49L	0.000851258	1.15727	498	1.82159	1.1458	2.05289	52	0.816729	0.21615	1.10406
GAL	6.80067e-18	1.15351	498	5.32662	5.48825	1.65056	52	2.39447	2.0117	1.91625
CSTL1	0.0136042	1.14843	498	0.405621	0	0.622904	52	0.182983	0	0.382355
C1orf189	0.0131943	1.14573	498	0.533283	0.32835	0.848022	52	0.241023	0	0.377632
ANKRD34B	1.17205e-06	1.14569	498	4.55549	4.10785	3.21179	52	2.05896	1.3101	2.29647
OR2T8	3.86247e-07	1.1433	498	1.24281	1.2557	0.868058	52	0.562646	0.42485	0.716056
VCX3B	0.0310225	1.14205	498	0.264175	0	0.464717	52	0.119702	0	0.258716
RNF113B	0.00181803	1.14147	498	0.616155	0.4767	0.737922	52	0.279302	0	0.403494
MYH13	0.00777554	1.13975	498	0.888685	0.4623	1.22532	52	0.403319	0	0.792113
MGC14436	5.79214e-14	1.13098	498	3.10293	3.2362	1.27227	52	1.41681	1.3641	0.843818
CLDN25	0.0185546	1.12717	498	0.282006	0	0.446216	52	0.129106	0	0.246744
PLA2G1B	2.49772e-05	1.12499	498	1.0003	0.8488	0.879483	52	0.458644	0.45375	0.426486
DCDC2B	0.000871972	1.12484	498	0.973118	0.7302	1.14514	52	0.446227	0.4322	0.496042
ARHGDIG	2.2311e-13	1.12182	498	4.82607	4.88945	2.01165	52	2.21765	2.11985	1.56282
AKAP14	0.035267	1.11945	498	0.733933	0	1.29456	52	0.337808	0	0.4711
HIST1H4I	1.8519e-06	1.11838	498	1.00759	0.9291	0.753545	52	0.464106	0.44885	0.537469
CXorf30	0.000980419	1.11392	498	0.92601	0.6625	1.04423	52	0.427852	0.19335	0.534632
ARR3	0.0269529	1.10718	498	0.217533	0	0.357283	52	0.100979	0	0.274093
VCX	0.0458093	1.10654	498	0.321762	0	0.599092	52	0.149429	0	0.395839
HIST1H2BO	4.74135e-08	1.09642	498	1.65866	1.53445	1.05821	52	0.775717	0.65635	0.825942
SNORA81	5.87901e-05	1.09337	498	0.739007	0.64275	0.674211	52	0.346346	0	0.414404
SLC18A3	0.0148085	1.08876	498	1.33249	0	1.95451	52	0.626492	0	1.25553
EFCAB3	0.00184803	1.08624	498	0.406788	0.3793	0.471242	52	0.191592	0	0.27835
C14orf162	0.000392889	1.08471	498	0.650618	0.53975	0.690282	52	0.306758	0	0.423953
IL17C	0.000198773	1.08229	498	0.837604	0.66865	0.815131	52	0.395583	0.42345	0.423586
C19orf45	9.3106e-12	1.0793	498	3.41428	3.2637	1.58974	52	1.61584	1.42455	1.09623
SLC25A2	3.13704e-07	1.07886	498	1.13684	1.1034	0.762198	52	0.538181	0.47575	0.543233
SLCO1B3	6.90044e-05	1.07492	498	3.23674	2.44235	2.79323	52	1.53648	1.0402	1.87217
DGCR10	1.23808e-05	1.07395	498	1.17831	1.0118	0.943183	52	0.559715	0.4687	0.56955
UCN	7.48119e-15	1.07253	498	3.45029	3.423	1.30554	52	1.64056	1.82975	0.7941
RDM1	4.10307e-07	1.07183	498	1.75657	1.6086	1.20168	52	0.835625	0.731	0.775418
CXorf48	0.00346466	1.06874	498	0.456579	0.37275	0.566847	52	0.217667	0	0.307049
KIR2DL3	0.0274719	1.06447	498	0.333161	0	0.566509	52	0.1593	0	0.28344
HIST1H4K	0.0315049	1.05291	498	0.242071	0	0.399608	52	0.116677	0	0.266442
KIAA0087	1.64647e-06	1.05259	498	3.10924	2.54335	2.15293	52	1.49897	1.33235	1.1934
SERPINA6	0.0404184	1.05027	498	0.818226	0	1.4288	52	0.395102	0	0.63848
LOC653786	2.81665e-07	1.04814	498	1.40482	1.28245	0.942368	52	0.679358	0.54215	0.564634
TMEM190	0.0034064	1.04494	498	1.24235	0.8085	1.52372	52	0.602123	0.37245	0.987263
C8ORFK29	6.71447e-10	1.04375	498	2.13568	2.11235	1.15304	52	1.03594	1.0413	0.662464
CLEC18C	4.21514e-06	1.04277	498	1.52377	1.3642	1.13775	52	0.739629	0.53585	0.712439
TERC	0.000878585	1.04069	498	0.890933	0.6131	0.940591	52	0.433079	0.4404	0.424575
C20orf201	0.000764255	1.03778	498	0.710113	0.548	0.734059	52	0.345879	0	0.429314
SULT1C3	0.0385795	1.03309	498	0.752449	0	1.28853	52	0.367692	0	0.598751
FOXD4L3	0.0361038	1.03216	498	0.217231	0	0.364735	52	0.106221	0	0.21578
B3GNT6	2.79603e-06	1.03183	498	4.66512	4.22575	3.3001	52	2.28166	2.0495	1.91413
PMCH	0.00119368	1.03124	498	0.934963	0.6705	1.01315	52	0.457467	0	0.578003
ARMC3	8.23582e-07	1.03011	498	2.62739	2.305	1.81587	52	1.28656	1.13035	1.07619
PKLR	0.00177224	1.02793	498	0.991961	0.7575	1.10904	52	0.486471	0	0.683397
LENEP	8.99435e-05	1.02617	498	0.934976	0.8264	0.815055	52	0.459085	0.41415	0.560875
HIST1H4D	4.42071e-09	1.02511	498	1.9578	1.8526	1.08268	52	0.962012	0.85115	0.824363
COL10A1	8.07019e-14	1.02444	498	6.05344	6.1818	2.22526	52	2.97587	2.50285	2.10631
?|26823	0.00181669	1.02405	498	0.464612	0.42575	0.518335	52	0.228465	0	0.29874
OMP	0.000177228	1.0183	498	0.99984	0.8703	0.937207	52	0.493619	0.48345	0.471502
UGT1A1	0.00593935	1.01758	498	1.84589	1.1984	2.31616	52	0.911765	0	1.43468
LOC285780	0.0166577	1.01753	498	0.410834	0	0.595249	52	0.202937	0	0.404292
HIST1H2AL	0.000670086	1.01584	498	0.682184	0.57595	0.68236	52	0.337367	0	0.62222
FLJ12825	6.03411e-12	1.01426	498	2.60648	2.5544	1.17883	52	1.29042	1.2486	0.841688
LHX2	5.71222e-05	1.01262	498	1.28386	1.06665	1.10159	52	0.63634	0.4782	0.74904
FGL1	1.55655e-07	1.00912	498	3.84907	3.72865	2.38835	52	1.91241	1.3198	1.67305
LMX1B	5.12092e-16	1.00716	498	4.84167	4.89435	1.54373	52	2.40885	2.6036	1.28844
DLL3	2.26388e-08	1.00005	498	2.76738	2.6923	1.59304	52	1.38365	1.14165	0.933303
LOC84856	4.59538e-11	-1.00147	498	1.8964	1.82985	1.15236	52	3.79667	3.3717	2.35016
C8orf75	0.000248006	-1.00234	498	0.267464	0	0.451581	52	0.535794	0.39305	0.656831
LY6G6D	6.71165e-14	-1.00316	498	2.1115	1.91535	1.52245	52	4.23226	4.28625	1.07636
MAT1A	5.24189e-11	-1.00332	498	1.64849	1.5793	1.25818	52	3.30456	3.1698	1.60966
TRPC3	1.96134e-15	-1.0036	498	1.53049	1.46355	0.991898	52	3.06863	3.09995	1.0257
NCRNA00028	0.000235029	-1.00441	498	0.216272	0	0.371222	52	0.433867	0.438	0.450514
TRIM71	0.00360593	-1.00464	498	0.147512	0	0.320296	52	0.295973	0	0.439596
CPA1	2.09904e-09	-1.00516	498	0.997211	0.85655	0.944184	52	2.00156	1.93095	1.02216
MCHR1	1.00308e-07	-1.00526	498	0.803758	0.6323	0.831588	52	1.61338	1.5205	0.996541
SPRR2A	0.0383395	-1.00565	498	0.213555	0	0.640517	52	0.428785	0	0.948035
TRIM40	0.0299238	-1.00671	498	0.0828044	0	0.2412	52	0.166381	0	0.344905
VSX1	2.51504e-10	-1.00718	498	0.874371	0.8106	0.751524	52	1.75746	1.6382	1.12119
OR3A2	0.000132713	-1.0074	498	0.315225	0	0.51157	52	0.63369	0.48875	0.629802
MYO3A	6.55649e-12	-1.0124	498	1.17117	1.0266	1.01443	52	2.36256	2.43365	0.904165
C2orf61	2.49704e-05	-1.01272	498	0.273851	0	0.402976	52	0.55255	0.45855	0.497381
CLCA2	1.94409e-15	-1.0144	498	3.42305	3.22055	2.22188	52	6.91476	6.91245	2.16951
FAM138B	0.005673	-1.01459	498	0.108206	0	0.258683	52	0.218612	0	0.306275
PM20D1	4.81066e-11	-1.01767	498	0.913863	0.8445	0.767213	52	1.85025	1.8128	1.1988
NLRP14	6.37886e-12	-1.01886	498	0.874949	0.8308	0.743488	52	1.77293	1.941	0.827916
GBP6	8.48834e-15	-1.01904	498	1.51291	1.43535	1.05725	52	3.06603	3.13305	1.09548
SLC36A3	0.00368594	-1.01944	498	0.126613	0	0.278407	52	0.256662	0	0.419001
MOG	5.48585e-05	-1.02011	498	0.299329	0	0.458245	52	0.607062	0.48755	0.655844
KCNJ16	3.41323e-07	-1.02103	498	1.56635	1.20595	1.40726	52	3.17871	1.8968	3.67582
HSPB3	2.76588e-09	-1.02114	498	1.96271	1.2673	2.0053	52	3.98335	3.96855	2.47887
LOC100192378	5.48827e-09	-1.02456	498	1.07158	0.94445	0.92294	52	2.17997	1.6099	1.95453
WISP3	5.95638e-13	-1.02661	498	1.43014	1.2549	1.1341	52	2.91353	3.23415	1.43465
S100A5	8.79828e-06	-1.02952	498	0.431621	0	0.604312	52	0.881087	0.8367	0.790758
UGT2A1	0.0168171	-1.03132	498	0.149843	0	0.398177	52	0.306263	0	0.413309
OSTN	0.0468273	-1.03189	498	0.196402	0	0.626069	52	0.401583	0	0.926858
TPPP2	0.000767088	-1.03252	498	0.212395	0	0.406684	52	0.434473	0.1631	0.602434
SVOPL	3.14981e-14	-1.03273	498	1.46787	1.3737	1.06928	52	3.0031	2.8833	1.01146
KCNA1	1.34652e-05	-1.03575	498	0.434085	0	0.628422	52	0.88995	0.7502	0.865457
FAM75A3	0.0111629	-1.03591	498	0.159804	0	0.419179	52	0.327663	0	0.532178
TNNT3	1.89538e-07	-1.03909	498	1.81741	0.98815	2.24481	52	3.73464	4.3952	2.55902
PLA2G2C	0.0112079	-1.04084	498	0.101856	0	0.267586	52	0.20956	0	0.37422
TECRL	0.0424064	-1.04097	498	0.467625	0	1.54526	52	0.962192	0	2.16134
POU4F2	0.0141349	-1.04141	498	0.15947	0	0.426551	52	0.328227	0	0.589396
SOST	0.000345076	-1.0453	498	0.458706	0	0.780473	52	0.946677	0.6749	1.12872
PDILT	2.20946e-09	-1.04842	498	1.08039	0.7629	1.13842	52	2.23455	2.0818	1.35829
ZIM2	7.13985e-08	-1.04993	498	0.53526	0.4861	0.606835	52	1.10822	1.02785	0.979162
ZPBP2	1.94316e-05	-1.05003	498	0.364278	0	0.558857	52	0.754263	0.6329	0.759818
MATN4	6.42012e-10	-1.05036	498	1.31718	1.1355	1.14726	52	2.72793	2.26295	1.89376
LRRC52	0.0429976	-1.05136	498	0.112103	0	0.347236	52	0.232333	0	0.626991
GFRA4	0.0105453	-1.05201	498	0.157479	0	0.41883	52	0.326519	0	0.443323
WDR69	0.00693025	-1.05338	498	0.139429	0	0.353592	52	0.289367	0	0.442578
LOC283404	0.000921683	-1.0568	498	0.324581	0	0.57084	52	0.675231	0.59235	0.626816
INS-IGF2	9.31152e-05	-1.0574	498	0.429579	0	0.673157	52	0.894027	0.5837	0.991187
NHLH2	9.02304e-12	-1.06007	498	1.18352	1.0169	1.06425	52	2.46768	2.32135	1.06698
GLP2R	0.00366179	-1.0602	498	0.246696	0	0.483925	52	0.514413	0	0.820591
OR2T4	0.00226127	-1.06152	498	0.256274	0	0.533173	52	0.534879	0	0.988468
SPRR1A	0.000108861	-1.06164	498	0.564295	0	0.946178	52	1.17786	0.98875	1.35711
FAM48B2	1.36001e-11	-1.06366	498	0.830602	0.71425	0.762176	52	1.73615	1.7515	0.887581
CTNNA3	2.20491e-06	-1.0664	498	0.630869	0.4821	0.828412	52	1.32117	1.211	1.12424
SMYD1	0.0101194	-1.06749	498	0.770756	0	2.0675	52	1.61534	0	2.90795
TRPM3	2.72849e-13	-1.06867	498	1.57728	1.52145	1.05546	52	3.30834	2.934	1.80702
CPA2	0.000383104	-1.06937	498	0.293709	0	0.526583	52	0.616354	0.52235	0.643599
BMP5	1.25771e-09	-1.06958	498	2.57292	1.5203	2.72952	52	5.40011	5.85765	3.51167
SLC4A9	1.40519e-05	-1.07158	498	0.451169	0	0.628883	52	0.948237	0.6482	1.13047
LOC723809	0.000318485	-1.07333	498	0.371236	0	0.561511	52	0.781183	0.4529	1.09515
C1QL4	4.98809e-09	-1.07464	498	0.813019	0.55915	0.870581	52	1.71238	1.4672	1.29072
CLDN16	7.10595e-11	-1.07491	498	0.994187	0.8693	0.890198	52	2.09434	1.8903	1.33184
OR51B4	0.00161644	-1.07619	498	0.204545	0	0.434307	52	0.431277	0.37975	0.510956
TULP2	3.94317e-11	-1.0766	498	0.676613	0.59275	0.606833	52	1.42702	1.4626	0.938962
ADAM29	0.000883472	-1.07703	498	0.310972	0	0.527134	52	0.656054	0.38875	1.19863
SCEL	0.000168049	-1.07785	498	0.5735	0.3928	0.875029	52	1.21059	0.96395	1.34923
FGF19	0.00104975	-1.07866	498	0.532274	0	1.03795	52	1.1242	0.5065	1.72301
OR7A5	4.6133e-13	-1.08045	498	1.36452	1.2249	1.14901	52	2.88553	2.7028	1.2959
OPCML	1.42111e-11	-1.08046	498	1.47755	1.4068	1.06834	52	3.12458	2.7156	1.82016
OR7C1	2.39463e-13	-1.08103	498	1.33337	1.1876	1.09248	52	2.82082	2.65345	1.38078
SYT10	5.66002e-14	-1.08343	498	1.67819	1.5359	1.28876	52	3.5562	3.3646	1.75876
KCNK10	9.65895e-10	-1.08709	498	0.952183	0.73745	0.941174	52	2.02287	1.5874	1.68613
TMEM229A	1.58546e-10	-1.08952	498	1.03806	0.8557	1.04767	52	2.20903	1.93705	1.27862
NPY6R	1.47741e-15	-1.08985	498	2.3511	2.10185	1.70689	52	5.00434	4.8905	1.5587
KRT39	6.06694e-07	-1.09021	498	0.34293	0	0.481484	52	0.730113	0.6299	0.476137
CALHM3	0.000216217	-1.09044	498	0.385105	0	0.64883	52	0.82004	0.72975	0.731464
FAM48B1	3.52741e-10	-1.09045	498	0.587669	0.5091	0.617414	52	1.25138	1.25905	0.76128
DLK1	1.06412e-05	-1.09083	498	1.0561	0.3981	1.70836	52	2.24947	1.78345	1.63152
ABHD12B	7.62591e-10	-1.09115	498	0.519589	0.4521	0.557479	52	1.10695	1.11085	0.6486
ANKRD34C	0.00139011	-1.09127	498	0.371655	0	0.665012	52	0.791852	0.58295	0.775057
FOXI1	1.79703e-13	-1.09553	498	2.8029	2.3664	2.39775	52	5.98957	6.1958	2.14165
TEPP	2.6561e-13	-1.09604	498	1.4684	1.1421	1.27905	52	3.13896	3.4276	1.27283
PRKACG	0.000756513	-1.09631	498	0.137754	0	0.283927	52	0.294527	0	0.440167
CLDN2	9.88437e-08	-1.09797	498	1.69833	1.48605	1.29764	52	3.63534	1.6643	4.37574
SGCZ	0.00964238	-1.09896	498	0.279779	0	0.609535	52	0.599287	0.40935	0.743076
LOC100130238	1.38125e-12	-1.10394	498	1.35752	1.2733	0.975154	52	2.91787	2.66055	1.56356
SLC34A1	1.33677e-06	-1.10448	498	0.336729	0	0.483855	52	0.724037	0.53695	0.667183
KRT40	1.46744e-09	-1.1048	498	0.653558	0.54135	0.710085	52	1.4056	1.47265	0.683456
SSTR3	1.06379e-05	-1.10492	498	0.39212	0	0.580268	52	0.8434	0.4186	1.06702
PNMT	1.70982e-14	-1.10622	498	2.51428	2.32615	1.52631	52	5.41276	4.8923	2.5622
IRX1	1.65683e-05	-1.10655	498	0.712421	0.42585	1.06983	52	1.53406	0.89925	1.91619
KCNB2	2.84094e-10	-1.1074	498	0.836657	0.62515	0.862334	52	1.80264	1.68765	1.0668
CXorf1	6.23295e-06	-1.11062	498	0.419444	0	0.608933	52	0.905744	0.4798	1.09302
TRIM61	7.53277e-16	-1.11164	498	1.27878	1.27605	0.799195	52	2.76332	2.7616	1.20615
ZNF98	1.14113e-13	-1.11179	498	1.06659	1.0095	0.881599	52	2.30505	2.34605	0.962601
HMX3	0.00255601	-1.11513	498	0.167744	0	0.388069	52	0.363358	0	0.643522
EPS8L3	4.11951e-05	-1.11774	498	0.49748	0	0.807881	52	1.07956	0.9141	1.17362
FAM163A	3.2314e-13	-1.1192	498	1.36007	1.16575	1.15425	52	2.95443	2.99025	1.63142
FAM123A	3.04922e-09	-1.11967	498	0.742119	0.5573	0.832458	52	1.61261	1.35705	1.02343
ANKRD7	4.2827e-08	-1.12099	498	0.627524	0.4757	0.768708	52	1.36484	1.474	0.755925
C14orf180	7.19973e-09	-1.12155	498	0.957269	0.67005	1.09991	52	2.08283	1.9281	1.39614
CRYBA1	0.00472121	-1.12281	498	0.0914482	0	0.242834	52	0.199148	0	0.310477
HBG1	5.99092e-05	-1.12354	498	0.382442	0	0.637164	52	0.833265	0.699	1.03546
CCDC54	4.10892e-14	-1.12442	498	0.745832	0.69425	0.602182	52	1.62602	1.41815	0.847551
RTP1	1.85196e-10	-1.1251	498	0.879812	0.65595	0.899367	52	1.91902	1.7075	1.25446
ATP10B	5.32908e-10	-1.1258	498	1.09702	0.95405	1.00734	52	2.39394	2.24015	1.87001
DCAF12L1	3.37933e-12	-1.13229	498	1.32813	1.183	1.07641	52	2.91134	2.6053	1.95304
C1orf230	1.31413e-07	-1.1326	498	0.671761	0.4789	0.879324	52	1.47286	1.4029	1.08595
DNTT	0.0221493	-1.13522	498	0.0781667	0	0.25125	52	0.171694	0	0.366187
PYY	0.000425602	-1.14032	498	0.387942	0	0.681301	52	0.855142	0.4397	1.444
WFDC10B	6.67004e-05	-1.14049	498	0.291281	0	0.501822	52	0.642148	0.39605	0.871564
MAGEA5	0.00083939	-1.14111	498	0.145564	0	0.327664	52	0.321042	0	0.443489
C1orf110	6.64035e-09	-1.14125	498	0.602483	0.467	0.709788	52	1.3289	1.2584	0.863973
DDI1	0.0423321	-1.14247	498	0.0391761	0	0.14718	52	0.0864846	0	0.20961
ATP13A4	3.59428e-07	-1.14443	498	1.10246	1.0601	0.919011	52	2.43708	1.38745	2.76567
ASCL3	4.51521e-05	-1.14502	498	0.376154	0	0.640836	52	0.831863	0.52445	1.02881
NXF3	0.00294065	-1.14718	498	0.21639	0	0.444381	52	0.479262	0	0.871655
NPFFR1	1.13227e-06	-1.14865	498	0.324199	0	0.464177	52	0.718773	0.53575	0.674715
TAAR1	1.99014e-07	-1.14876	498	0.492585	0.3615	0.6243	52	1.09217	0.8465	1.10483
KRTAP3-2	0.0388434	-1.15117	498	0.043954	0	0.161947	52	0.0976192	0	0.247573
C2orf71	7.23486e-10	-1.15273	498	0.928347	0.7245	1.02051	52	2.06403	1.95735	1.12754
ADH7	0.00214832	-1.15501	498	0.204056	0	0.489527	52	0.454404	0	0.760672
RPE65	1.77759e-14	-1.15748	498	2.40507	2.3065	1.89737	52	5.36493	5.69445	1.48202
DUSP13	0.000191316	-1.15761	498	0.803073	0.3346	1.61219	52	1.79156	1.2422	2.05333
C12orf39	0.00515324	-1.15821	498	0.140212	0	0.353419	52	0.312925	0	0.652521
KCNJ1	1.67675e-08	-1.16102	498	0.795104	0.6684	0.760685	52	1.77798	1.28355	1.72377
MYL1	0.0009616	-1.16403	498	1.28603	0	3.03215	52	2.88176	0.52475	4.01785
IQCJ	0.0484569	-1.16692	498	0.0477386	0	0.19184	52	0.107188	0	0.238696
OR5P3	0.00901607	-1.16729	498	0.0849677	0	0.247502	52	0.190829	0	0.389125
GABRB1	0.00338833	-1.16769	498	0.0905974	0	0.239449	52	0.203529	0	0.321847
HMX2	8.05697e-07	-1.16905	498	0.650754	0	0.966404	52	1.46331	1.11185	1.3499
ADH4	1.01887e-05	-1.17028	498	0.513607	0	0.809808	52	1.1559	0.7742	1.33997
CLEC4M	5.63714e-06	-1.17366	498	0.479106	0	0.772088	52	1.08078	0.9188	0.840581
PAPPA2	1.64804e-11	-1.17401	498	1.00416	0.85155	0.964419	52	2.26576	2.23285	1.51397
LCN15	1.63707e-07	-1.17575	498	1.06478	0.5593	1.34969	52	2.40545	1.4814	2.61271
ATP2B3	4.47446e-05	-1.17942	498	0.431068	0	0.678358	52	0.976306	0.46245	1.45622
SLC17A8	0.000148508	-1.18222	498	0.339462	0	0.646148	52	0.770329	0.4928	1.04132
LYPD2	0.00819543	-1.1832	498	0.0866924	0	0.252882	52	0.196862	0	0.354071
USH1G	4.65833e-15	-1.18549	498	1.16398	0.98035	0.96491	52	2.64737	2.66725	1.11729
HTR1B	1.50914e-12	-1.18606	498	0.811893	0.6637	0.819137	52	1.8473	1.82285	0.876816
UNC13C	1.52556e-09	-1.18668	498	0.58482	0.44755	0.677605	52	1.33121	1.10575	1.06865
SRY	3.65137e-07	-1.18678	498	0.325691	0	0.467457	52	0.741415	0.61805	0.688705
FBXO40	7.93395e-05	-1.18844	498	0.892709	0	1.75337	52	2.03454	1.2609	2.30446
LOC153910	1.54345e-09	-1.18877	498	0.629583	0.4892	0.7503	52	1.43519	1.34875	0.963346
TRY6	0.00373953	-1.18955	498	0.23349	0	0.586746	52	0.532546	0	1.09729
MEG8	0.00314542	-1.18955	498	0.0820675	0	0.212121	52	0.187181	0	0.364483
IL20	3.1554e-07	-1.18975	498	0.742279	0.4779	0.961664	52	1.69324	0.8772	2.03359
FAM9B	1.60526e-08	-1.19137	498	0.400064	0	0.508011	52	0.913623	0.8212	0.776478
PDE1C	3.3253e-18	-1.19467	498	2.08139	1.91915	1.46145	52	4.76414	4.99495	1.71322
CNTNAP5	3.07883e-07	-1.19661	498	0.650832	0	0.983048	52	1.49171	1.13025	1.16589
GRIN2B	0.000381276	-1.19804	498	0.190374	0	0.410466	52	0.436769	0	0.591528
BTN1A1	7.41189e-07	-1.20044	498	0.516633	0.44505	0.637991	52	1.18727	0.8512	1.40756
FRMD7	2.30306e-14	-1.20269	498	0.982648	0.87175	0.868624	52	2.26174	2.44785	1.15256
FOLR3	6.75358e-06	-1.20349	498	0.33233	0	0.560971	52	0.765344	0.6328	0.782925
FLJ37543	0.000466054	-1.20754	498	0.444134	0.3219	0.648992	52	1.0257	0.9502	1.26371
PPP1R3A	0.0131731	-1.20833	498	0.429852	0	1.40582	52	0.993258	0	2.08612
EMX2	1.62995e-11	-1.20926	498	2.22512	2.0805	1.42584	52	5.14488	4.45265	3.37632
KRTDAP	0.00612867	-1.20943	498	0.207765	0	0.607851	52	0.480448	0	0.819515
IL1RAPL2	6.04824e-09	-1.21028	498	0.619416	0.5399	0.70434	52	1.43322	1.2662	1.01598
GDPD2	0.000224073	-1.21032	498	0.375205	0	0.495621	52	0.868183	0.46815	1.45365
LOC645752	2.05466e-07	-1.21134	498	0.333813	0	0.49293	52	0.772956	0.55725	0.726959
1-Dec	0.00354182	-1.21188	498	0.0794888	0	0.227164	52	0.184127	0	0.276428
ZNF157	6.87873e-16	-1.21287	498	0.9123	0.87945	0.736837	52	2.11469	2.17225	0.712301
MYCNOS	0.00224892	-1.2138	498	0.0862743	0	0.224474	52	0.200112	0	0.371884
CNTN6	3.63292e-07	-1.2158	498	0.407158	0	0.560928	52	0.945706	0.7565	0.849014
BSND	7.25142e-08	-1.21994	498	0.616747	0.4373	0.829625	52	1.43663	1.231	1.1457
CDH18	7.74113e-12	-1.21998	498	1.01955	0.77035	1.0625	52	2.37496	2.53885	1.48829
FAM5B	2.39338e-12	-1.22043	498	0.923567	0.69475	0.933089	52	2.15205	1.87185	1.38219
TMPRSS11D	6.81099e-07	-1.22098	498	0.673774	0.38815	0.996745	52	1.5706	1.07005	1.72983
TRIM55	9.96608e-05	-1.22531	498	0.603576	0	1.20764	52	1.4112	0.47085	1.94387
IVL	1.64141e-08	-1.22643	498	1.04278	0.63685	1.27442	52	2.43998	1.85675	2.28151
FAM83C	7.77525e-13	-1.22671	498	1.34651	1.043	1.29029	52	3.15129	3.3464	2.14764
TBR1	0.00245196	-1.22809	498	0.160833	0	0.384374	52	0.37676	0	0.847648
ATP1A4	5.00391e-13	-1.23662	498	1.10293	0.9943	0.921381	52	2.59901	2.38355	1.87615
LHX8	0.0146629	-1.23778	498	0.173992	0	0.599696	52	0.410335	0	0.746055
MYBPHL	6.3672e-08	-1.23877	498	0.317182	0	0.469007	52	0.748542	0.6955	0.572916
WFDC6	0.00251841	-1.24047	498	0.240026	0	0.5683	52	0.567123	0	1.189
C6orf126	0.00047174	-1.24244	498	0.307445	0	0.565894	52	0.72741	0	1.60511
FLJ43390	3.0896e-09	-1.24286	498	0.81365	0.5857	0.878857	52	1.92565	1.345	1.83938
MRGPRD	8.366e-11	-1.24393	498	0.435685	0.37425	0.514078	52	1.03189	0.9777	0.703147
LIPI	0.00111242	-1.24556	498	0.158188	0	0.328055	52	0.375079	0	0.697344
FOXI2	8.80756e-16	-1.24572	498	1.22188	1.0861	0.990795	52	2.89752	2.9406	1.51141
SLC39A2	3.21951e-16	-1.24805	498	2.72542	2.2106	2.25493	52	6.47343	6.18935	3.01801
LOC339535	5.46648e-13	-1.24931	498	1.71481	1.1976	1.70258	52	4.07659	4.03525	2.44203
C10orf82	6.84702e-17	-1.25137	498	1.86796	1.62335	1.54216	52	4.44702	4.57415	1.43709
DPCR1	1.02e-07	-1.25144	498	0.509381	0.41075	0.714094	52	1.21273	1.1404	0.749628
PAX7	0.00307203	-1.25255	498	0.342438	0	0.975221	52	0.815902	0.1864	1.39168
CIDEC	1.31324e-15	-1.25494	498	1.50748	1.26305	1.19051	52	3.5977	3.5517	1.69891
GNGT1	0.0488922	-1.25774	498	0.0426715	0	0.186802	52	0.102037	0	0.240336
FBP2	5.83684e-06	-1.25945	498	0.743245	0.5866	0.867044	52	1.77936	0.48175	2.92968
CASP14	3.35565e-05	-1.25955	498	0.433726	0	0.802593	52	1.03843	0.538	1.30242
ZP2	1.3291e-05	-1.26656	498	0.349024	0	0.615789	52	0.839704	0.53955	0.924963
TMPRSS12	2.24504e-07	-1.26756	498	0.233841	0	0.376755	52	0.562983	0.48465	0.513369
PNPLA1	1.38537e-11	-1.27039	498	0.513181	0.5	0.519359	52	1.23793	1.1963	0.939791
HOXD12	2.38923e-14	-1.27132	498	0.876891	0.7264	0.852495	52	2.11666	2.0837	1.10119
TBX22	1.2651e-08	-1.27194	498	0.501477	0	0.706392	52	1.211	1.0879	1.01683
OR2T3	0.00244161	-1.27725	498	0.124784	0	0.359305	52	0.302446	0	0.480078
RNASE13	7.4394e-07	-1.27853	498	0.236597	0	0.36804	52	0.573965	0.4539	0.703397
TNMD	1.01135e-12	-1.28287	498	1.41336	0.9752	1.42405	52	3.43902	2.81105	2.27985
MCF2	1.08457e-15	-1.28386	498	2.133	2.0562	1.19986	52	5.19363	4.5484	2.6086
C1orf105	0.0110188	-1.29109	498	0.225786	0	0.764753	52	0.552527	0	1.23745
GPR144	5.37766e-09	-1.29118	498	0.844849	0.53525	1.03136	52	2.06759	1.47285	2.0355
NKAIN3	0.0128628	-1.29487	498	0.0524711	0	0.179876	52	0.12874	0	0.319184
SEMG2	8.31054e-10	-1.29542	498	2.7372	1.9023	2.80565	52	6.71841	4.11465	6.78919
?|553137	4.64568e-05	-1.29575	498	0.43162	0	0.678451	52	1.05965	0.4324	1.8939
CLDN19	1.21275e-13	-1.29586	498	1.02374	0.8434	0.91996	52	2.51352	2.18635	1.45963
CLEC4GP1	3.01368e-06	-1.29633	498	0.653837	0.39515	0.945872	52	1.60584	0.77285	2.33751
CBLN4	2.02084e-14	-1.30052	498	1.16194	0.95405	1.08699	52	2.86206	2.71395	1.61336
C15orf43	3.59031e-05	-1.30106	498	0.363984	0	0.671547	52	0.896892	0.38765	1.47272
CDH8	8.88212e-16	-1.30167	498	1.4173	1.19075	1.16235	52	3.49384	3.49905	1.46138
FAM196B	4.74657e-16	-1.30336	498	1.50364	1.21935	1.3223	52	3.71103	4.07825	1.83793
GPR78	0.0474395	-1.30465	498	0.0271448	0	0.120535	52	0.0670538	0	0.21401
SLC17A1	0.0264897	-1.31027	498	0.10309	0	0.318707	52	0.25565	0	0.863856
C8orf12	0.000514241	-1.31169	498	0.207392	0	0.479384	52	0.514813	0	0.920656
BEND2	0.00023786	-1.31409	498	0.17539	0	0.424077	52	0.4361	0.1631	0.605832
CRHR2	2.4686e-07	-1.31495	498	0.489341	0.32455	0.701898	52	1.21745	0.73565	1.27934
ATP6V0A4	4.37501e-15	-1.31524	498	1.8339	1.3187	1.79579	52	4.56355	4.64705	2.21638
ADRB3	6.35066e-11	-1.31632	498	0.919131	0.58675	1.07333	52	2.28891	1.96795	1.83372
OR5E1P	0.0139985	-1.31942	498	0.0404163	0	0.148606	52	0.100865	0	0.241762
LGALS7B	1.84538e-10	-1.32141	498	0.950548	0.5623	1.23376	52	2.37551	2.1802	1.80429
LOC285768	3.40542e-13	-1.32312	498	0.576433	0.4858	0.630761	52	1.44228	1.55015	0.87324
OR10A3	1.15196e-06	-1.33214	498	0.199429	0	0.359705	52	0.502112	0.4077	0.567638
IL1A	3.83857e-10	-1.33483	498	0.606288	0.50635	0.71114	52	1.52934	1.29375	1.34682
SPATA22	1.46682e-07	-1.33623	498	0.27578	0	0.471941	52	0.696319	0.64695	0.59056
POM121L2	1.44669e-07	-1.3367	498	0.232194	0	0.378948	52	0.58646	0.4432	0.655654
CCDC129	1.01732e-14	-1.3399	498	0.850324	0.717	0.850302	52	2.15246	2.109	0.983529
CYP3A7	1.79948e-15	-1.34097	498	1.42853	1.1013	1.35683	52	3.61879	3.69695	1.83786
HRASLS	3.70535e-07	-1.34905	498	0.601481	0.4198	0.904984	52	1.53224	0.7862	1.9544
ZIC1	0.000179847	-1.35105	498	0.352264	0	0.747405	52	0.898617	0.47245	1.28538
LOC339788	0.0019761	-1.35398	498	0.0736365	0	0.229301	52	0.188227	0	0.289052
KRT37	0.0411176	-1.35555	498	0.0379131	0	0.167264	52	0.0970173	0	0.313132
KRT74	3.99209e-08	-1.35671	498	0.373249	0	0.575842	52	0.955892	0.92485	0.761929
VGLL2	0.00290516	-1.35856	498	0.391545	0	1.25226	52	1.00404	0	1.77408
TCP10	0.000185552	-1.35893	498	0.189164	0	0.443265	52	0.485196	0	0.685927
DCAF8L2	0.0352378	-1.3601	498	0.0300137	0	0.128851	52	0.0770462	0	0.240856
KCTD4	3.63327e-10	-1.36012	498	0.383852	0	0.472038	52	0.985375	0.79245	0.920449
SPINK2	5.38785e-09	-1.36193	498	1.44845	1.22965	1.28324	52	3.72293	1.9337	4.04032
LOC284688	0.000499814	-1.36425	498	0.0794845	0	0.219799	52	0.204627	0	0.306401
ZSCAN4	6.89303e-14	-1.36636	498	0.958816	0.7818	1.02139	52	2.47202	2.44675	1.48421
FADS6	6.81044e-05	-1.36694	498	0.267404	0	0.479991	52	0.689694	0.46145	1.1266
GPR128	0.00794234	-1.36852	498	0.341168	0	1.12576	52	0.880915	0	1.9636
UPK1B	3.62791e-06	-1.36987	498	0.633034	0	1.09077	52	1.63605	0.861	2.05276
LRRTM3	1.06456e-12	-1.3701	498	1.28762	0.89025	1.44082	52	3.32836	3.30985	2.2497
IFNA5	0.0275668	-1.3705	498	0.0301924	0	0.135541	52	0.0780654	0	0.189039
TRPV3	4.696e-14	-1.37151	498	0.654152	0.53805	0.704415	52	1.69256	1.62215	0.991604
LOC400804	1.40929e-13	-1.37565	498	0.656873	0.53995	0.671419	52	1.70449	1.50485	1.15813
PSG5	1.27124e-06	-1.3788	498	0.249818	0	0.461675	52	0.649656	0.42865	0.814511
ATP13A5	0.000535483	-1.38489	498	0.145414	0	0.388112	52	0.379752	0	0.658849
C13orf26	1.15826e-13	-1.38601	498	0.561186	0.4757	0.629772	52	1.46668	1.4656	0.91307
HBD	0.00267094	-1.38728	498	0.114167	0	0.293345	52	0.298644	0	0.721553
SLC10A1	1.91869e-05	-1.38739	498	0.261193	0	0.412123	52	0.683294	0.3794	1.15043
CNTNAP4	3.47312e-10	-1.38868	498	0.855774	0.4189	1.20726	52	2.24075	2.0114	1.70941
MAS1	2.42962e-06	-1.38887	498	0.201083	0	0.371548	52	0.526585	0.42485	0.685605
TFAP2B	6.91106e-07	-1.39475	498	0.564205	0.3523	0.804959	52	1.48353	0.56805	2.14531
FAM75A2	1.44781e-05	-1.39625	498	0.252965	0	0.556279	52	0.665844	0.4404	0.803024
RGR	0.00127192	-1.3963	498	0.111848	0	0.318573	52	0.294412	0	0.471354
MYH6	8.81492e-12	-1.3976	498	1.90911	1.0844	2.52046	52	5.02979	4.68805	2.98541
PGLYRP3	0.000376998	-1.3996	498	0.132726	0	0.344662	52	0.350169	0	0.480779
IFNA1	0.00907405	-1.40527	498	0.0438143	0	0.163795	52	0.11605	0	0.280779
CNGA2	0.0228743	-1.4065	498	0.0345663	0	0.156387	52	0.0916327	0	0.196109
PON3	3.47326e-16	-1.40998	498	1.54474	1.32605	1.28096	52	4.1049	4.0025	2.08235
C21orf84	4.09066e-06	-1.41082	498	0.390184	0	0.576269	52	1.03745	0.36125	1.64943
MGC2889	2.16391e-06	-1.41691	498	0.184606	0	0.357687	52	0.492921	0	0.658491
LINGO2	6.26303e-17	-1.42441	498	1.2318	0.97835	1.17098	52	3.30621	3.1428	1.56939
C10orf122	0.00189728	-1.42691	498	0.0583337	0	0.192184	52	0.156842	0	0.293004
SLC1A6	1.92e-15	-1.42836	498	0.939069	0.6222	1.02922	52	2.52741	2.4072	1.20541
FBXL21	4.49418e-13	-1.43002	498	1.09944	0.6278	1.318	52	2.96244	3.1471	2.21098
AKR1B15	0.00102044	-1.43337	498	0.272807	0	0.846088	52	0.736788	0	1.10267
C14orf86	0.000502577	-1.43372	498	0.0783068	0	0.228555	52	0.21154	0	0.323484
SLC13A2	4.37042e-08	-1.43636	498	1.04214	0.63215	1.29204	52	2.82042	1.46755	3.72678
C13orf39	2.68019e-06	-1.43662	498	0.59129	0	1.14402	52	1.60054	0.8368	1.98441
KRT85	0.0154446	-1.43667	498	0.0659719	0	0.248127	52	0.178583	0	0.424574
CYP19A1	7.04669e-10	-1.44494	498	0.936157	0.88285	0.74661	52	2.5487	1.95355	2.45625
ATP4B	2.9256e-06	-1.451	498	0.287923	0	0.454008	52	0.787173	0.49455	1.06452
TMEM213	8.94151e-16	-1.45345	498	1.32976	0.98445	1.34961	52	3.64171	3.71235	2.07606
LRTM1	0.000361198	-1.45802	498	0.444373	0	1.2777	52	1.22083	0.39605	1.9146
KRT78	0.000416775	-1.45971	498	0.110024	0	0.312552	52	0.302625	0	0.548245
TMPRSS11A	9.1783e-09	-1.4616	498	0.748638	0	1.19614	52	2.06185	1.6895	2.12118
FAM92A3	0.048819	-1.46258	498	0.0200715	0	0.108782	52	0.0553173	0	0.15931
FAM83A	1.24771e-12	-1.46513	498	1.29517	0.9909	1.25956	52	3.57583	2.5052	2.99366
EPGN	8.01022e-06	-1.46819	498	0.25435	0	0.503618	52	0.703721	0.18605	1.03161
SFTPC	9.58836e-07	-1.47327	498	0.37312	0	0.64037	52	1.03597	0.5793	1.32098
OR14C36	0.00955192	-1.47538	498	0.0751283	0	0.296545	52	0.2089	0	0.515641
PGA4	0.0302862	-1.47711	498	0.148274	0	0.677831	52	0.412783	0	1.19435
CCDC105	0.0175402	-1.48225	498	0.0432082	0	0.202935	52	0.120717	0	0.229716
TMEM72	0.0132641	-1.48231	498	0.041446	0	0.161955	52	0.115798	0	0.343149
TACR3	0.0347405	-1.48333	498	0.0275386	0	0.144507	52	0.0769962	0	0.197292
MDGA2	6.90181e-06	-1.48752	498	0.229239	0	0.474694	52	0.642804	0.48505	0.821707
SLCO4C1	1.255e-12	-1.489	498	1.28998	1.1003	1.1151	52	3.62091	3.1042	2.66882
C9orf71	0.000101752	-1.48909	498	0.182957	0	0.492867	52	0.513581	0	0.699262
ADAMTS18	1.4324e-15	-1.49015	498	1.16274	0.81815	1.26191	52	3.26633	2.9331	1.98787
MIXL1	1.2001e-07	-1.49605	498	0.227995	0	0.419261	52	0.643106	0.56985	0.616824
LRRC3B	1.85724e-15	-1.49865	498	0.691964	0.5394	0.733682	52	1.95534	1.872	1.22849
NT5C1A	4.29446e-07	-1.49886	498	0.353547	0	0.649141	52	0.99919	0.7446	1.09081
S100A7A	0.0115166	-1.50323	498	0.107767	0	0.350659	52	0.305494	0	0.913703
ADCYAP1R1	1.46223e-14	-1.50932	498	0.819069	0.56675	0.942697	52	2.3317	2.20905	1.57775
OR5K1	1.60389e-05	-1.51071	498	0.0869725	0	0.221914	52	0.247829	0	0.326016
OVCH2	2.23072e-13	-1.51395	498	0.847202	0.6329	0.878947	52	2.41953	1.98635	1.76272
EVX2	1.20741e-16	-1.51703	498	0.986491	0.74285	1.0447	52	2.82336	2.9128	1.34393
LOC100128554	0.023171	-1.52002	498	0.0341225	0	0.16368	52	0.0978615	0	0.269435
FAM27B	0.00525428	-1.52091	498	0.188955	0	0.759235	52	0.54225	0	1.1777
PKD1L2	1.4499e-07	-1.5255	498	0.873478	0.69275	0.850677	52	2.51463	1.48375	2.95393
CIDEA	5.3022e-05	-1.52617	498	0.291698	0	0.694965	52	0.840148	0.54215	1.04725
C12orf77	0.0156545	-1.52839	498	0.0408197	0	0.188602	52	0.11775	0	0.254895
MRGPRX4	0.0267235	-1.5299	498	0.0300171	0	0.155759	52	0.0866788	0	0.2118
FABP7	3.73583e-12	-1.53151	498	0.988735	0.6993	1.24709	52	2.85832	2.7072	1.69171
C10orf129	0.00319179	-1.53758	498	0.132607	0	0.450553	52	0.384965	0	0.846866
OR3A1	1.46468e-05	-1.53766	498	0.116198	0	0.29502	52	0.33735	0	0.433847
CCDC27	1.63105e-11	-1.54157	498	0.317927	0	0.455514	52	0.925519	0.85345	0.736266
C3orf65	8.8749e-07	-1.54367	498	0.126353	0	0.278547	52	0.368363	0	0.457718
MGAT4C	2.66198e-16	-1.55404	498	0.798454	0.6678	0.771178	52	2.34457	2.1364	1.09228
PLA2G3	1.91731e-16	-1.55706	498	1.06425	0.7088	1.1683	52	3.13159	3.01325	1.56753
NCRNA00200	0.0142538	-1.5627	498	0.0772787	0	0.270672	52	0.228287	0	0.834889
C11orf87	1.68338e-12	-1.56284	498	0.672749	0.3994	0.921566	52	1.98753	1.8427	1.46614
C6orf227	9.29556e-06	-1.57686	498	0.19377	0	0.388732	52	0.578052	0	1.07733
MORC1	3.39477e-08	-1.57789	498	0.464157	0	0.870042	52	1.38566	1.5403	0.885534
MT1IP	0.00697824	-1.57875	498	0.0348335	0	0.154042	52	0.104052	0	0.224244
FAM181A	3.12578e-05	-1.58056	498	0.128105	0	0.306492	52	0.383142	0	0.590995
UGT2B7	9.90869e-09	-1.58762	498	0.680494	0.4269	0.945343	52	2.04524	1.08005	2.60122
BANF2	0.0144102	-1.60123	498	0.026651	0	0.129525	52	0.0808596	0	0.219376
FOXR2	0.0476155	-1.61252	498	0.0159193	0	0.095837	52	0.0486788	0	0.174738
DMRT2	1.16926e-16	-1.61307	498	0.97994	0.68825	1.07246	52	2.99765	2.8614	1.80409
LOC100133920	0.00381489	-1.61426	498	0.0395131	0	0.153025	52	0.120971	0	0.321888
KCNG4	3.14273e-06	-1.61752	498	0.170249	0	0.385065	52	0.522404	0.3914	0.759237
ATXN8OS	0.00201299	-1.62018	498	0.140408	0	0.517286	52	0.431633	0	0.959772
PSG8	0.0163978	-1.62084	498	0.0884691	0	0.339191	52	0.27209	0	0.852759
KBTBD13	4.41752e-11	-1.62204	498	0.351484	0	0.537831	52	1.0819	0.8725	0.995517
LPPR5	3.12059e-09	-1.62853	498	0.328424	0	0.566804	52	1.01548	0.63275	1.11375
MUC21	6.81695e-09	-1.63677	498	0.602324	0	1.07947	52	1.87304	0.9163	2.08758
SPRR3	2.38819e-07	-1.64516	498	0.499848	0	1.02357	52	1.56344	0.9277	1.94017
IFNA13	0.00102257	-1.64918	498	0.0539542	0	0.173824	52	0.169231	0	0.406451
DCAF8L1	0.0457413	-1.65571	498	0.0191106	0	0.121801	52	0.0602135	0	0.189955
FKSG83	0.00674567	-1.6628	498	0.0332978	0	0.149481	52	0.105431	0	0.240335
DSG4	2.81113e-10	-1.66488	498	0.567101	0	0.952571	52	1.7982	1.45605	1.88423
FAM163B	2.76922e-06	-1.66545	498	0.298837	0	0.583317	52	0.94795	0.60035	1.29221
SEMG1	3.3202e-12	-1.66603	498	2.39478	1.59985	2.77498	52	7.59959	5.0359	6.93139
SERPINA12	1.41864e-05	-1.66733	498	0.0939384	0	0.263165	52	0.298373	0	0.444601
FAM75A5	0.000198667	-1.66785	498	0.0908048	0	0.289677	52	0.288523	0	0.517796
SERPINB10	2.20648e-05	-1.66972	498	0.141655	0	0.353363	52	0.450679	0	0.777454
KRT71	1.0353e-06	-1.67103	498	0.155978	0	0.313276	52	0.496698	0.41415	0.720552
CST9L	0.0251062	-1.67933	498	0.0442217	0	0.229299	52	0.141633	0	0.517158
KRT9	3.07246e-15	-1.68206	498	0.586388	0.3534	0.794726	52	1.88163	1.8396	0.855827
CLC	9.54894e-08	-1.68411	498	0.271835	0	0.56647	52	0.873523	0.42155	1.14561
AMELX	4.56401e-08	-1.68476	498	0.27259	0	0.453604	52	0.87634	0.41685	1.24255
SLC28A3	8.45651e-07	-1.68597	498	0.494145	0	0.858573	52	1.58994	0.3937	2.7481
PIK3C2G	1.07367e-17	-1.68963	498	1.70751	1.4359	1.53156	52	5.508	5.36465	2.43166
OR1G1	0.00242269	-1.70144	498	0.0527498	0	0.20924	52	0.171556	0	0.323853
NXPH2	1.62264e-11	-1.70156	498	0.41775	0	0.583968	52	1.35874	0.98865	1.30852
KRT84	2.82936e-05	-1.70218	498	0.138148	0	0.392807	52	0.449523	0	0.622566
TFF2	0.000280968	-1.70333	498	0.172619	0	0.560926	52	0.562138	0	1.01737
C17orf88	6.80879e-11	-1.70691	498	0.220082	0	0.361256	52	0.718483	0.65575	0.694945
ARSF	1.47893e-17	-1.71724	498	0.707249	0.49145	0.862175	52	2.32549	2.1497	1.06474
HTR1E	1.8375e-11	-1.71925	498	0.465456	0	0.750365	52	1.53259	1.23615	1.38534
RAX2	4.79927e-06	-1.72792	498	0.11789	0	0.313181	52	0.39051	0	0.553264
NPHS2	0.000375499	-1.73611	498	0.0969263	0	0.315405	52	0.322896	0	0.567036
OR1E1	0.000416414	-1.7371	498	0.0396869	0	0.151126	52	0.132302	0	0.256772
HHLA1	0.00650847	-1.7435	498	0.043002	0	0.178844	52	0.14399	0	0.445916
OTOS	0.0214185	-1.74748	498	0.0348229	0	0.181182	52	0.116925	0	0.432843
SPINK13	1.68915e-06	-1.74901	498	0.534521	0	0.787589	52	1.79668	0.47415	3.04111
AFM	0.000717084	-1.75064	498	0.0526647	0	0.206395	52	0.177221	0	0.334109
UGT3A1	1.55125e-14	-1.7517	498	0.804631	0.4275	1.21143	52	2.70964	2.22795	1.84777
SLC9A4	6.78558e-12	-1.75805	498	0.565741	0.36595	0.759129	52	1.91357	1.53	1.73842
GPRC6A	2.60877e-13	-1.76745	498	0.662231	0	1.03481	52	2.25458	1.9776	1.49604
C20orf70	0.000371132	-1.77151	498	0.149464	0	0.520182	52	0.510288	0.1864	0.880893
OPTC	2.01717e-12	-1.77236	498	0.299299	0	0.504694	52	1.02244	0.76005	0.78762
RNASE12	3.98075e-13	-1.77702	498	0.564387	0	0.747303	52	1.93425	1.7019	1.69951
GABRA3	1.04026e-15	-1.78781	498	0.658926	0.41725	0.933762	52	2.27521	2.45965	1.11437
HCG22	2.77166e-10	-1.79929	498	0.417037	0	0.676677	52	1.4515	1.15355	1.52739
GJD2	0.000375181	-1.80121	498	0.0828464	0	0.293208	52	0.288731	0	0.480012
TRH	1.25186e-11	-1.80877	498	0.49329	0.29745	0.733069	52	1.72821	1.24625	1.64474
KCNV1	0.00107996	-1.80924	498	0.0885114	0	0.348252	52	0.310196	0	0.662858
OR8D1	0.000268489	-1.80997	498	0.0508376	0	0.189978	52	0.178254	0	0.360141
PADI3	1.96126e-17	-1.82275	498	1.29121	0.7838	1.60005	52	4.56773	4.10995	3.1252
MRGPRX2	3.18289e-05	-1.82328	498	0.0988108	0	0.276318	52	0.349677	0	0.598997
NLRP10	2.03597e-05	-1.83345	498	0.0691958	0	0.220129	52	0.246606	0	0.403951
FGF23	4.30309e-05	-1.83354	498	0.127445	0	0.388938	52	0.454227	0.33565	0.609584
ANXA8L1	0.0138371	-1.83895	498	0.0359803	0	0.204615	52	0.128719	0	0.395991
DCC	1.89371e-17	-1.84839	498	0.777948	0.48205	0.982372	52	2.80138	2.69835	1.56806
TMEM196	1.99331e-09	-1.85127	498	0.27631	0	0.542067	52	0.996977	0.51435	1.24015
SLITRK1	1.59382e-10	-1.85884	498	0.354428	0	0.690785	52	1.28557	0.94935	1.13281
HS3ST5	6.08798e-12	-1.87456	498	0.724399	0.49235	0.935081	52	2.65629	1.9272	2.63412
LOC441177	0.0001775	-1.89735	498	0.115999	0	0.337285	52	0.432131	0	0.990374
SLC9A11	6.50913e-07	-1.9001	498	0.108813	0	0.293633	52	0.406131	0.1631	0.56646
MSGN1	6.48171e-08	-1.90485	498	0.0796373	0	0.214779	52	0.298217	0	0.379603
NKX1-2	0.000737897	-1.91879	498	0.0281743	0	0.127765	52	0.106529	0	0.248714
HORMAD2	0.0177503	-1.91943	498	0.0424592	0	0.201334	52	0.160612	0	0.573041
NPFFR2	2.38276e-11	-1.92407	498	0.621869	0.43525	0.88674	52	2.35994	1.3268	2.5233
OR5P2	8.80238e-05	-1.92487	498	0.0437685	0	0.161939	52	0.16619	0	0.343331
COLEC10	4.21897e-15	-1.92643	498	0.659404	0.44315	0.953696	52	2.50648	2.51225	1.87647
PER4	0.000507893	-1.92884	498	0.0413183	0	0.172447	52	0.157319	0	0.342851
CRYGD	1.13305e-09	-1.93217	498	0.327823	0	0.715949	52	1.25107	0.7527	1.37771
SPINLW1	1.46695e-09	-1.94533	498	0.298877	0	0.544947	52	1.15105	0.74865	1.31859
CDH9	8.35684e-06	-1.97217	498	0.0665934	0	0.219302	52	0.261285	0	0.477876
RAG2	0.0131503	-1.9941	498	0.0595849	0	0.25341	52	0.237367	0	0.740065
WFDC13	0.000328923	-1.99773	498	0.156625	0	0.473801	52	0.625517	0.17255	1.22426
CHRM2	5.59075e-15	-1.99991	498	0.670941	0	1.17303	52	2.68359	2.691	2.1959
C10orf99	3.68414e-17	-2.00345	498	0.721391	0	1.06473	52	2.89247	2.6376	2.01986
GNAT3	0.000262331	-2.00346	498	0.0377382	0	0.157689	52	0.151315	0	0.352596
GAD2	0.00815151	-2.0044	498	0.0575327	0	0.31432	52	0.230835	0	0.773187
OR10V1	6.86419e-05	-2.01085	498	0.0472363	0	0.176267	52	0.190371	0	0.413212
RGS21	0.00549287	-2.01954	498	0.0180837	0	0.10907	52	0.0733212	0	0.212051
SLC10A2	6.54047e-05	-2.03996	498	0.0694771	0	0.27109	52	0.285713	0	0.533567
LOC284551	3.32909e-06	-2.05457	498	0.130585	0	0.346567	52	0.542477	0	1.06386
LCE6A	0.0434096	-2.07139	498	0.0135849	0	0.118877	52	0.0570962	0	0.20941
CRNN	5.29311e-06	-2.07811	498	0.188524	0	0.531564	52	0.796052	0	1.51257
TMEM174	0.0120821	-2.10567	498	0.0304562	0	0.205285	52	0.131083	0	0.42661
ADCY8	1.91023e-09	-2.1113	498	0.370124	0	0.663324	52	1.59923	1.1871	2.03662
CYP2A13	4.73097e-05	-2.11829	498	0.044109	0	0.179725	52	0.191512	0	0.385425
KRTAP10-2	0.000291663	-2.15682	498	0.0266651	0	0.13397	52	0.118908	0	0.268883
GPR112	8.46455e-10	-2.15723	498	0.177525	0	0.442602	52	0.791867	0.45255	1.0235
ELSPBP1	0.00173032	-2.15827	498	0.132606	0	0.40707	52	0.591925	0	1.7937
OR10A6	3.55813e-06	-2.16447	498	0.0497291	0	0.180446	52	0.222937	0	0.395418
GLRA4	2.51853e-18	-2.16669	498	0.385913	0	0.642661	52	1.73272	1.7794	1.03835
LOC348021	0.000103998	-2.18914	498	0.102734	0	0.346089	52	0.468502	0	1.23838
LCN8	1.32668e-05	-2.20527	498	0.151031	0	0.442091	52	0.696494	0	1.48564
GPR149	3.60665e-08	-2.2101	498	0.327125	0	0.939558	52	1.51363	0.71665	2.2579
CDH16	1.87675e-07	-2.22076	498	0.276399	0	0.773589	52	1.28841	0.3998	2.1933
PGA5	3.55041e-05	-2.22913	498	0.143892	0	0.489881	52	0.674638	0	1.26478
C16orf11	6.42255e-06	-2.22991	498	0.0984661	0	0.285214	52	0.461908	0	0.893279
PRM2	0.0460742	-2.23079	498	0.013293	0	0.118389	52	0.0623962	0	0.267476
ATP6V1G3	3.20436e-15	-2.24549	498	0.452024	0	0.823503	52	2.14349	1.7178	1.78879
SAG	3.33898e-06	-2.25184	498	0.12805	0	0.332577	52	0.609887	0	1.24717
LCE1B	0.0049741	-2.27061	498	0.0262564	0	0.165477	52	0.126694	0	0.315969
IL19	1.00487e-07	-2.2899	498	0.135286	0	0.315633	52	0.661579	0	1.12562
C4orf11	0.00210981	-2.29259	498	0.0169026	0	0.0947043	52	0.0828115	0	0.261178
C1orf14	0.00356205	-2.29376	498	0.0119205	0	0.0775205	52	0.05845	0	0.192479
CRISP1	1.02004e-07	-2.30264	498	0.450496	0	0.916244	52	2.22256	0	3.89406
FMO9P	4.09497e-06	-2.30731	498	0.094853	0	0.314168	52	0.469485	0	0.878922
LCE1E	0.000276155	-2.32949	498	0.02626	0	0.147411	52	0.13199	0	0.283979
SPINK7	3.03915e-05	-2.33168	498	0.0338018	0	0.145104	52	0.170156	0	0.407311
KRT24	1.11766e-10	-2.3352	498	0.415538	0	0.74035	52	2.09689	1.38445	2.4811
KCNH5	7.42458e-17	-2.33621	498	0.355373	0	0.630702	52	1.79454	1.5144	1.39068
KRT27	1.04192e-12	-2.33724	498	0.197919	0	0.43368	52	1.00015	0.8842	1.00612
C4orf35	3.37427e-13	-2.3405	498	0.338442	0	0.768205	52	1.71413	1.45385	1.34565
C14orf105	1.46282e-05	-2.34557	498	0.129946	0	0.430247	52	0.660463	0	1.49612
PRSS1	8.55149e-09	-2.37897	498	0.343364	0	0.905574	52	1.78606	0.42975	2.89242
AQP2	2.95981e-12	-2.38297	498	0.901422	0.4339	1.45367	52	4.70189	3.42245	4.77106
OR3A3	0.0016912	-2.4039	498	0.011904	0	0.0774974	52	0.063	0	0.202215
DEFB129	2.00722e-05	-2.43109	498	0.188377	0	0.418107	52	1.01591	0	2.29338
GDF2	0.00363109	-2.43564	498	0.0232367	0	0.159167	52	0.125712	0	0.404098
C6orf127	9.69031e-06	-2.44018	498	0.1314	0	0.431916	52	0.713117	0	1.65367
CAPZA3	1.92842e-10	-2.45883	498	0.166729	0	0.428897	52	0.916629	0.4989	1.11367
OR10A7	0.0154653	-2.46278	498	0.00591145	0	0.054018	52	0.0325885	0	0.135557
HTR1A	2.34023e-05	-2.47309	498	0.0581189	0	0.245601	52	0.322694	0	0.655189
PATE4	1.5982e-07	-2.48169	498	0.496037	0	0.925958	52	2.77062	0.4749	4.78067
C20orf186	0.00272931	-2.48242	498	0.0553299	0	0.319065	52	0.309202	0	0.835811
C1orf180	0.000845127	-2.49737	498	0.0624677	0	0.179289	52	0.352727	0	1.00703
GKN1	0.00337605	-2.51872	498	0.0753821	0	0.540724	52	0.431994	0	1.03661
LOC284379	1.37335e-06	-2.53876	498	0.0717078	0	0.223705	52	0.416687	0	0.794581
OR10H4	0.0357048	-2.54303	498	0.00411928	0	0.0414407	52	0.0240077	0	0.124968
CES7	4.72886e-07	-2.57066	498	0.218929	0	0.659189	52	1.30061	0.19335	2.50015
FGF16	0.00241825	-2.60373	498	0.00861064	0	0.0685751	52	0.0523404	0	0.170171
UBE2U	0.0116127	-2.64226	498	0.00651767	0	0.0625805	52	0.0406904	0	0.166804
CLCA3P	1.85651e-07	-2.65082	498	0.110346	0	0.251723	52	0.693002	0	1.18616
TMEM114	1.74191e-05	-2.6809	498	0.248847	0	0.537218	52	1.59575	0	3.48375
LRIT1	1.77293e-05	-2.69607	498	0.0314781	0	0.148155	52	0.203988	0	0.465667
KRT3	9.41167e-05	-2.70077	498	0.0375859	0	0.168787	52	0.244365	0	0.637745
OR2T6	0.00112431	-2.7429	498	0.0157466	0	0.113234	52	0.10541	0	0.302056
CHIA	8.83979e-05	-2.78272	498	0.0907088	0	0.354229	52	0.624213	0	1.58139
SIM1	2.74927e-07	-2.80723	498	0.194689	0	0.586138	52	1.36271	0	2.60998
PATE1	3.45625e-09	-2.8997	498	0.434112	0	1.26688	52	3.23965	0.5072	5.21966
WFDC10A	0.0024456	-2.9137	498	0.0445679	0	0.240283	52	0.33584	0	1.18448
PATE3	7.59237e-06	-2.96246	498	0.168993	0	0.415061	52	1.31722	0	2.83041
LOC150568	1.75843e-05	-2.96859	498	0.0369181	0	0.156989	52	0.288985	0	0.721924
MAGEB4	0.000305761	-2.96881	498	0.0453984	0	0.194493	52	0.355419	0	1.02206
WFDC11	0.0153821	-2.9812	498	0.0111438	0	0.123746	52	0.0879962	0	0.280413
MAGEA11	0.000416835	-2.99456	498	0.0532739	0	0.36538	52	0.424587	0	1.09084
DEFB131	2.41559e-05	-3.0066	498	0.0850215	0	0.244957	52	0.68329	0	1.49636
PAEP	5.0565e-08	-3.01417	498	0.314021	0	0.935655	52	2.53697	0	4.67714
SMR3A	1.61917e-06	-3.02359	498	0.0828815	0	0.461154	52	0.673983	0	1.06661
POU3F3	7.11752e-07	-3.03363	498	0.209124	0	0.622587	52	1.71244	0	3.40338
DKFZP434H168	5.91609e-06	-3.07336	498	0.0182865	0	0.0966203	52	0.153923	0	0.372269
OR10G9	0.0339603	-3.07849	498	0.001951	0	0.0308532	52	0.0164808	0	0.0832112
SPINT3	9.62378e-08	-3.13196	498	0.150588	0	0.379379	52	1.3201	0.4525	2.28415
SMR3B	9.96062e-18	-3.14537	498	0.373269	0	1.08804	52	3.30273	2.92665	2.85467
SNTG1	0.00387093	-3.15838	498	0.0143432	0	0.0923803	52	0.12806	0	0.473886
SULT2A1	5.06563e-07	-3.17347	498	0.178484	0	0.613758	52	1.61031	0	2.98818
DEFB135	0.0184949	-3.18628	498	0.00342992	0	0.0446211	52	0.0312212	0	0.158728
DEFB134	0.0253552	-3.23683	498	0.00195221	0	0.0308922	52	0.0184038	0	0.093218
DEFB118	0.00046309	-3.24324	498	0.00788735	0	0.0623544	52	0.0746865	0	0.246629
RAD21L1	2.93783e-05	-3.30931	498	0.0514151	0	0.177674	52	0.509673	0	1.224
DEFB119	0.000610415	-3.31011	498	0.00775422	0	0.0674615	52	0.0769096	0	0.256014
LCE1C	2.46581e-07	-3.31309	498	0.0458952	0	0.219265	52	0.45615	0	0.825988
PLCZ1	4.69359e-07	-3.41031	498	0.0169564	0	0.0923346	52	0.180277	0	0.390918
NYX	4.41788e-05	-3.42801	498	0.0257669	0	0.129781	52	0.277329	0	0.715145
LCN1	1.04703e-05	-3.46721	498	0.0968992	0	0.644877	52	1.07165	0	2.60905
OR5AU1	0.00025058	-3.49326	498	0.0482006	0	0.196938	52	0.542785	0	1.40596
MAGEB3	0.00331356	-3.62094	498	0.0141241	0	0.0874706	52	0.173769	0	0.714926
GRXCR1	1.15104e-05	-3.69497	498	0.0898209	0	0.417454	52	1.16325	0	2.75142
GPX6	3.55716e-05	-3.71036	498	0.0458376	0	0.189604	52	0.599998	0	1.31916
OR10C1	0.0129092	-3.80509	498	0.00192651	0	0.0304319	52	0.0269288	0	0.136061
WFDC8	0.000489186	-3.8157	498	0.0292894	0	0.120009	52	0.412429	0	1.23137
REG3G	0.00210691	-3.83522	498	0.0316761	0	0.211144	52	0.452115	0	1.4366
LHX1	5.28855e-06	-3.90005	498	0.0671699	0	0.316812	52	1.00278	0	2.13283
C1orf68	4.1933e-05	-3.95325	498	0.00656285	0	0.0556962	52	0.101658	0	0.292354
EDDM3A	5.60925e-06	-4.19823	498	0.102489	0	0.538479	52	1.88136	0	3.88974
RNASE11	0.000173615	-4.20466	498	0.0287092	0	0.133161	52	0.52936	0	1.36489
PROL1	3.86374e-11	-4.21925	498	0.0499408	0	0.217176	52	0.930202	0.4175	1.43726
LCE2B	0.00431177	-4.72826	498	0.00100542	0	0.0224369	52	0.02665	0	0.109781
EDDM3B	0.000121248	-4.86952	498	0.0433092	0	0.280973	52	1.26605	0	2.81366
SCGB1D4	0.00535126	-5.13677	498	0.0206709	0	0.122221	52	0.727244	0	1.94552
CDX4	0.000416715	-5.16834	498	0.00999659	0	0.0721531	52	0.359483	0	0.97726
DEFB125	0.00053623	-5.17378	498	0.0137669	0	0.105309	52	0.496933	0	1.55845
LOC643486	0.000568318	-5.6161	498	0.00745402	0	0.0703337	52	0.365598	0	0.883643
DMRTB1	0.0027367	-6.08136	498	0.00171064	0	0.0270377	52	0.115833	0	0.362807
DEFB110	0.0373936	-6.8402	498	0.00135442	0	0.0302251	52	0.155188	0	0.709523
WFDC9	0.00490976	-7.34567	498	0.00324237	0	0.0534183	52	0.527387	0	1.60555
DEFB127	0.00450098	-7.4288	498	0.00272249	0	0.0466512	52	0.46909	0	1.36876
FASN	3.86973e-14	0.148575	498	14.5568	14.5825	1.01994	52	13.1323	12.9886	1.05809
