# Supplementary material for: FASN Protein Overexpression Indicates Poor Biochemical Recurrence-Free Survival in Prostate Cancer
Source: Dis Markers. 2020 Jun 18;2020:3904947. doi: 10.1155/2020/3904947 (PMC7321525; doi:10.1155/2020/3904947)
Supplement: Supplementary Materials — Supplementary Figure 1: the heatmap of the differential genes in TCGA (A), GSE46602 (B), and GSE6752 (C). Supplementary Table 1: the LogFC form of the differential genes in TCGA. Supplementary Table 2: the LogFC form of the differential genes in GSE46602. Supplementary Table 3: the LogFC form of the differential genes in GSE6752. [file 3904947.f1.zip › 3904947.f1/Supplemental Table-2 The LogFC form of the differential genes in GSE46602.xlsx]

## Sheet: Sheet1
Symbol	p value	Log2FoldChange	PCa Count	PCa Mean	PCa Median	PCa StdDev	BPH Count	BPH Mean	BPH Median	BPH StdDev
PCA3	0.0038163	0.819057	36	7.57054	8.35802	1.95311	14	4.29108	4.13506	0.494053
TDRD1	0.00444646	0.790415	36	5.147	5.20446	1.74118	14	2.97588	2.69268	1.13766
DLX1	0.000563592	0.776362	36	6.22034	6.37245	1.31291	14	3.63167	3.30533	0.884874
LUZP2	0.000306424	0.719086	36	7.51459	8.20041	1.76345	14	4.56498	4.08849	1.53073
ZIC2	0.0311942	0.709178	36	4.74416	4.4132	1.91307	14	2.90186	2.85244	0.34039
NBEAP1	0.015541	0.708708	36	4.66403	4.20803	2.04184	14	2.85377	2.71819	0.511153
AGR3	0.0280357	0.696653	36	4.67976	4.08502	2.3891	14	2.88742	2.615	0.678725
UGT2B4	0.00470213	0.681036	36	3.27802	2.34852	1.86498	14	2.04456	2.04267	0.118514
SFRP4	0.00441218	0.66108	36	5.93547	6.10091	1.64416	14	3.75362	3.60017	0.461317
MS4A8	0.000556299	0.620156	36	6.07329	6.28804	1.21958	14	3.95129	3.65705	0.949608
KCNH8	0.00972153	0.617286	36	4.57202	4.30029	1.68201	14	2.98048	2.70681	0.621944
KCNG3	0.00814398	0.614756	36	5.58162	5.41542	1.95997	14	3.64502	3.60286	0.733046
HOXC6	0.00168434	0.603964	36	6.5183	6.79856	1.20508	14	4.28867	4.29724	0.47962
ACSM1	0.00711956	0.601409	36	5.87062	6.14835	1.43018	14	3.86939	3.78425	0.473501
COL2A1	0.00696167	0.586827	36	6.32626	5.53731	2.17462	14	4.21206	4.28133	0.477133
PCAT7	0.000633044	0.58044	36	5.20753	5.50426	1.01449	14	3.48259	3.2319	0.647372
ITGBL1	0.001493	0.558877	36	5.30831	5.21611	1.22462	14	3.60344	3.43142	0.554441
GLYATL1	0.000397103	0.555006	36	7.23786	7.62662	1.20677	14	4.92648	4.75315	0.811167
INSM1	0.0166294	0.553992	36	5.16519	5.07886	1.93626	14	3.51818	3.30907	0.970962
F5	0.00395125	0.540901	36	6.98247	7.29622	1.8886	14	4.79934	4.71388	0.636851
RRM2	0.00134504	0.532825	36	6.73079	6.86421	1.30999	14	4.65232	4.7422	0.498549
FOXP4-AS1	0.000575531	0.518272	36	7.11957	7.0171	0.996246	14	4.97094	4.7748	1.12204
TUBB4A	0.00914486	0.503804	36	4.09866	3.52987	1.58434	14	2.89056	2.92847	0.193805
AMACR	0.000966491	0.497501	36	8.55967	8.94711	1.37181	14	6.06309	5.82602	0.927596
AGR2	0.000647503	0.491265	36	7.85472	8.23114	1.37958	14	5.58786	5.51411	1.53037
CRISP3	0.0823794	0.488992	36	6.40376	5.40464	3.24793	14	4.56282	3.08833	2.98182
LOC101927870	0.0084388	0.483015	36	4.75956	4.65788	1.49714	14	3.40538	3.07407	0.909016
INHBA	0.00260696	0.476841	36	6.39853	6.4163	1.30673	14	4.59766	4.71463	0.545817
C3orf80	0.00086298	0.476398	36	4.44575	4.33959	0.814828	14	3.19547	3.11539	0.816491
CCDC110	0.000518508	0.462008	36	4.90141	4.96953	0.792463	14	3.5583	3.44765	0.64834
MMP26	0.00424466	0.454586	36	4.90222	4.57509	1.16635	14	3.57725	3.60332	0.445422
HOXC4	0.00378285	0.453616	36	6.63471	6.70075	0.793827	14	4.84474	4.95947	0.509795
CXCL14	0.00228324	0.447597	36	6.2671	6.21224	1.34742	14	4.59543	4.34748	0.70709
ERG	0.00818401	0.447326	36	7.47521	8.30181	2.17739	14	5.48233	5.37996	1.00155
SPC25	0.0104415	0.446474	36	3.47456	3.26552	1.05836	14	2.54975	2.50955	0.236725
LINC02170	0.00494767	0.445669	36	7.41267	7.04158	1.67717	14	5.4427	5.3524	0.463956
GREM1	0.00228232	0.443371	36	6.29062	6.53671	1.40355	14	4.62621	4.71995	1.22265
HMMR	0.00182122	0.433517	36	3.73335	3.66138	0.791671	14	2.76438	2.70455	0.470778
NETO2	0.00476933	0.430303	36	5.47577	5.20164	1.0783	14	4.0636	3.98734	0.730335
MYRIP	0.000645019	0.424257	36	6.73162	6.87611	1.13574	14	5.01656	5.31259	0.853277
HIST1H3H	0.00261443	0.422741	36	5.69367	5.97308	1.24915	14	4.24751	4.11475	0.763996
CGREF1	0.000717518	0.422089	36	7.07229	7.03017	0.831519	14	5.27835	5.23048	0.853299
PCDHB10	0.0118533	0.418059	36	4.34935	4.01675	1.30597	14	3.25519	3.19644	0.528052
LOC100506125	0.000768928	0.412153	36	4.99845	5.04803	0.733626	14	3.75634	3.86275	0.686168
COMP	0.00452189	0.406832	36	6.75743	6.33187	1.65007	14	5.09698	4.87595	0.475571
NOX4	0.00301488	0.399034	36	3.56649	3.30436	0.727395	14	2.7047	2.69185	0.165925
SLC44A5	0.0397932	0.39756	36	3.84708	3.27282	1.42053	14	2.92048	2.7669	0.320569
CEP55	0.00324288	0.390633	36	4.59014	4.55208	1.03407	14	3.50134	3.59184	0.541359
TOP2A	0.00115523	0.38914	36	4.88524	4.87434	0.753764	14	3.73029	3.69367	0.399904
TPX2	0.00501022	0.389095	36	5.61532	5.12755	1.20953	14	4.28791	4.03938	0.69166
ASPN	0.00189006	0.3883	36	6.76238	6.8459	1.34005	14	5.16666	5.1911	0.918008
APOF	0.00185855	0.38826	36	5.34541	5.29366	1.07915	14	4.08416	4.04012	0.44349
TDO2	0.0310275	0.384516	36	3.28331	2.72864	1.3919	14	2.51513	2.45514	0.232426
GDF15	0.00114465	0.379702	36	7.96645	8.24118	1.26736	14	6.12298	6.21107	0.855818
SNHG3	0.00366594	0.378834	36	5.72357	5.80262	1.25565	14	4.40176	4.35858	0.970841
FAM222A	0.000517355	0.378385	36	6.32464	6.26245	0.905643	14	4.86553	4.552	0.795804
EZH2	0.000213867	0.378372	36	5.73798	5.71418	0.600172	14	4.41426	4.2524	0.595737
ADAM2	0.0120618	0.377449	36	3.08581	2.68471	1.13608	14	2.37545	2.35465	0.125863
POPDC3	0.0156747	0.376098	36	5.11349	4.74696	1.43832	14	3.94004	3.75659	0.701039
HIST1H3B	0.00119628	0.376031	36	5.35519	5.14209	0.928503	14	4.12647	3.99741	0.527393
TMEM45B	0.00583401	0.375787	36	6.70631	6.5794	1.56135	14	5.16845	4.70792	1.20108
HPN	0.115718	0.37514	36	8.76232	8.79609	0.442887	14	6.75602	6.71566	0.695765
GJB1	0.00086368	0.373727	36	7.48171	7.47268	0.615676	14	5.77428	5.93493	0.656589
HMMR-AS1	0.00113516	0.371029	36	4.08992	4.03377	0.644218	14	3.16245	3.12779	0.352878
TMEM178A	0.00167962	0.368514	36	9.13965	9.2985	1.72368	14	7.07939	6.91475	0.642454
DLX2	0.00183784	0.368438	36	4.98116	4.8844	0.71528	14	3.85851	3.77378	0.371868
ZBED9	0.00198381	0.363324	36	5.12121	5.12457	0.913635	14	3.98108	4.15473	0.819339
ALDH3B2	0.0015195	0.36187	36	5.78444	5.63543	0.992295	14	4.50119	4.34288	0.728343
COL12A1	0.0014051	0.35934	36	6.13367	5.90102	1.04329	14	4.78133	4.78264	0.559924
LINC01006	0.00151677	0.358698	36	7.60706	7.7429	1.35758	14	5.9325	5.77357	0.805171
HIST1H3D	0.00144853	0.356904	36	5.0316	5.0138	0.833751	14	3.92887	3.76151	0.64326
BICD1	0.00144463	0.355859	36	6.42764	6.59392	0.686541	14	5.02258	4.93143	0.464305
PCAT18	0.00737341	0.348855	36	7.08986	7.37705	1.66772	14	5.56701	5.43106	1.17828
SLC7A11	0.00279931	0.347207	36	5.0865	4.95867	0.954993	14	3.99852	3.89103	0.636322
KIF4A	0.0013037	0.34629	36	5.02078	5.01035	0.809981	14	3.94937	3.82141	0.64694
SMKR1	0.00276532	0.345739	36	3.85268	3.93412	0.763659	14	3.03169	3.05688	0.262505
PCDHB8	0.016182	0.345221	36	3.57278	3.22717	0.967638	14	2.81245	2.70651	0.250136
PGC	0.0394632	0.343517	36	5.54062	4.71114	1.76281	14	4.36666	4.14282	0.799782
PLPPR1	0.00901044	0.342766	36	3.15688	2.89029	0.773655	14	2.48929	2.43859	0.269537
LOC339260	0.000982241	0.339421	36	3.98736	4.05805	0.548534	14	3.15144	3.18823	0.355257
CYP2J2	0.00343182	0.338576	36	6.37147	6.15712	1.15644	14	5.03869	4.9026	0.741221
HIST1H2BM	0.000644522	0.335245	36	5.1717	5.19479	0.567372	14	4.09935	3.99857	0.442393
LOC101927377	0.00679065	0.334217	36	4.39784	4.36406	0.976469	14	3.48843	3.345	0.510205
GJB2	0.0147532	0.333461	36	5.40078	5.58006	1.39282	14	4.28623	4.07841	0.93363
HENMT1	0.00106884	0.332974	36	5.51566	5.61099	0.751309	14	4.37887	4.5221	0.676544
RAB17	0.00161836	0.332319	36	7.0759	7.09045	0.400258	14	5.6201	5.52439	0.475422
SMIM22	0.00215809	0.33198	36	7.8588	8.36077	1.45282	14	6.24339	6.08273	0.981042
LOC100996455	0.00693942	0.331728	36	5.28039	5.44085	1.10869	14	4.19572	3.97796	1.09184
BUB1B	0.000929392	0.331412	36	5.50296	5.44244	0.651759	14	4.37352	4.29128	0.410033
DRAIC	0.00133649	0.32771	36	8.46883	8.47941	1.2297	14	6.74796	6.70417	0.85625
CLDN7	0.00138453	0.327533	36	6.83749	6.69309	0.985066	14	5.44878	5.20608	1.0811
PKIB	0.00134591	0.327454	36	5.29571	5.2614	0.787792	14	4.22037	4.27278	0.417506
LOC101927391	0.00836564	0.326707	36	5.73274	5.48659	1.31256	14	4.57102	4.54344	0.594259
HCAR1	0.0116545	0.323795	36	4.20865	4.19941	0.968427	14	3.36256	3.153	0.668293
DNAH5	0.00413157	0.3231	36	7.7173	7.76304	1.021	14	6.16883	6.216	0.679587
ANKRD30A	0.146883	0.323059	36	3.05364	2.53555	1.88174	14	2.441	2.45673	0.21827
TRPM4	0.000427645	0.321132	36	8.45978	8.55269	0.754841	14	6.77156	6.76476	0.49733
SLC43A1	0.000855893	0.320616	36	6.73464	6.80028	0.842755	14	5.39261	5.30766	0.620085
MELK	0.00246494	0.320109	36	5.31502	5.19374	0.755859	14	4.25738	4.21262	0.440923
COL10A1	0.0317573	0.320071	36	4.31947	3.96516	1.21194	14	3.46003	3.35317	0.463676
SIM2	0.00135333	0.31975	36	6.80604	6.69304	0.574134	14	5.45306	5.41046	0.676848
FAM72C	0.00347542	0.319392	36	4.29706	4.20506	0.821567	14	3.4437	3.50385	0.304568
NUSAP1	0.00278019	0.319068	36	5.52408	5.33053	0.947576	14	4.42804	4.4397	0.728266
MEOX1	0.000680586	0.318912	36	6.24183	6.11191	0.891095	14	5.00391	5.00679	0.542271
TGM3	0.00180672	0.318301	36	5.98587	5.73527	0.916354	14	4.80075	4.83865	0.646407
SHCBP1	0.0329565	0.317384	36	2.78148	2.44482	1.02366	14	2.2322	2.17383	0.237601
BEND4	0.000984743	0.316213	36	6.78962	6.90176	0.644532	14	5.45326	5.49474	0.612003
GCNT1	0.00068715	0.31524	36	8.94768	9.03095	1.23031	14	7.19141	7.1233	0.897492
THBS4	0.00127601	0.314612	36	8.66836	8.68754	1.2037	14	6.96995	6.91646	0.866629
C5orf30	0.00104485	0.314	36	7.48283	7.38386	1.00508	14	6.01925	6.00909	0.858532
ASPM	0.00567909	0.313818	36	3.88095	3.67555	0.821782	14	3.12226	3.18845	0.335724
STX19	0.000865794	0.313159	36	7.24965	7.23606	0.712623	14	5.83508	5.84507	0.753636
THSD1	0.00124263	0.313153	36	7.93063	7.8353	1.0243	14	6.38321	6.48795	0.521684
LEF1-AS1	0.00386634	0.312713	36	4.39077	4.40768	0.632427	14	3.53513	3.46697	0.377518
GDPD1	0.0027049	0.311326	36	4.84512	4.9363	0.659586	14	3.90468	3.83177	0.462901
SPINK1	0.129408	0.310854	36	3.94094	3.33547	1.63396	14	3.17704	3.09755	0.575674
TWIST1	0.00304924	0.310168	36	7.71881	7.77893	1.36764	14	6.22559	5.79322	1.16125
OR51E2	0.00603703	0.309777	36	9.54381	10.2589	1.88211	14	7.69962	7.73891	1.63167
C2orf72	0.000841773	0.309705	36	6.28007	6.22397	0.624872	14	5.06681	5.00974	0.494755
PABPC1L2B	0.00127203	0.308838	36	7.20948	7.30769	0.994866	14	5.82015	5.935	1.06855
HIST1H2AM	0.00172758	0.308789	36	4.85026	4.64222	0.73723	14	3.91571	3.86852	0.353087
FBP1	0.000189236	0.308541	36	7.72773	7.72852	0.511306	14	6.23982	6.16338	0.838535
MIPEP	0.0246266	0.308368	36	6.33291	6.10873	1.72267	14	5.11417	5.01657	0.561146
LINC00992	0.00128604	0.307818	36	7.94394	7.96517	0.964707	14	6.41761	6.14311	1.01112
ARHGEF26	0.000385148	0.30768	36	7.58235	7.73523	0.861368	14	6.12609	6.03054	0.556795
ANLN	0.00694283	0.307087	36	3.94929	3.77478	0.81921	14	3.1921	3.21245	0.37385
ZNF850	0.00543575	0.306675	36	3.8433	3.77868	0.724727	14	3.10732	3.10309	0.330873
RPP40	0.00143869	0.30613	36	4.56607	4.62083	0.560085	14	3.69307	3.85642	0.543122
ZFP69B	0.00189654	0.303775	36	4.88878	4.95591	0.705027	14	3.96054	3.85164	0.71631
CHRM3	0.0144916	0.303661	36	5.57696	5.55643	1.27506	14	4.51842	4.31032	0.724029
GCG	0.0525234	0.303193	36	4.01061	3.4982	1.11808	14	3.25043	3.10579	0.765261
UGT1A6	0.0607639	0.302631	36	4.30747	3.67515	1.46088	14	3.49238	3.41138	0.417354
P2RX5	0.00467051	0.302487	36	4.97026	4.89123	0.874887	14	4.03015	3.88749	0.714415
LINC02381	0.0107469	0.301578	36	5.46928	5.16494	1.14602	14	4.43758	4.3555	0.899622
RPRML	0.00165384	0.30138	36	5.86933	5.49505	1.12628	14	4.76282	4.66419	0.50897
ARHGEF38	0.00112859	0.300989	36	5.87898	5.84439	0.810816	14	4.77195	4.60957	0.624213
CTHRC1	0.00866607	0.300373	36	6.98301	6.67269	1.38554	14	5.6705	5.65361	1.02394
LINC01535	0.0013825	0.300342	36	3.46425	3.30821	0.63993	14	2.81318	2.84344	0.277188
LOC285889	0.00550248	0.299039	36	3.52975	3.21252	0.812825	14	2.86896	2.82645	0.171898
ERVH48-1	0.0112694	0.298771	36	5.92685	5.44495	1.34269	14	4.8182	4.94719	0.563767
SLC45A2	0.00282462	0.298758	36	5.08178	4.91713	0.887783	14	4.13124	4.09171	0.275506
COL28A1	0.0227154	0.298709	36	5.22671	5.00842	1.33812	14	4.24921	4.11493	0.534864
CDKN3	0.00810127	0.297905	36	4.57588	4.33947	0.878352	14	3.72217	3.53537	0.820099
CENPF	0.00134293	0.296511	36	4.4685	4.36582	0.642151	14	3.63834	3.62849	0.325187
RELN	0.00414703	0.296505	36	6.60362	6.33698	1.12818	14	5.37682	5.21343	0.769041
HJURP	0.00321401	0.296025	36	5.0908	4.92177	0.571846	14	4.14642	4.15027	0.365435
NOL4	0.0104039	0.29485	36	4.20198	4.0274	0.913018	14	3.42527	3.32369	0.48693
LINC00920	0.0254711	0.294688	36	5.11347	4.70341	1.27512	14	4.16875	4.12869	0.322701
SSTR1	0.0216296	0.29376	36	5.23057	4.82741	1.29036	14	4.26696	4.2116	0.350848
ELAVL2	0.00837826	0.293513	36	4.06023	3.84206	0.788614	14	3.3128	3.24423	0.666215
PLEKHS1	0.00472351	0.293421	36	4.8656	4.66666	0.966241	14	3.97016	3.7636	0.602913
KIAA0087	0.0255487	0.293316	36	3.47769	3.14825	0.784174	14	2.83788	2.82282	0.256698
RPL22L1	0.000809869	0.293086	36	8.17183	8.19404	0.82771	14	6.66947	6.7006	0.627191
UNC5A	0.0172957	0.292744	36	5.17957	4.77674	1.01061	14	4.22833	4.26522	0.362114
LAMP5	0.00382331	0.292696	36	6.58463	6.34471	1.02724	14	5.37553	5.21614	0.470799
LOC283177	0.00693453	0.291668	36	5.64867	5.47905	0.722363	14	4.61472	4.72286	0.268535
BIRC5	0.000663532	0.290324	36	5.37821	5.18164	0.614162	14	4.39787	4.31985	0.345227
TTC36	0.00118611	0.289479	36	6.05266	5.97015	0.428238	14	4.95227	4.81296	0.526935
UGT1A9	0.148166	0.288911	36	4.47961	3.72112	1.87799	14	3.66665	3.44954	0.634304
ATP8A2	0.0875352	0.287227	36	4.67233	4.04753	1.44025	14	3.82886	3.43703	1.29856
LOC727916	0.00759461	0.286651	36	4.46583	4.55156	0.831741	14	3.6611	3.62357	0.75639
C4A	0.00132954	0.285518	36	6.61301	6.58624	0.879414	14	5.42563	5.27591	0.86371
ECT2	0.000911018	0.285091	36	6.00289	5.90824	0.68807	14	4.92651	5.04372	0.559132
ST6GALNAC1	0.0163841	0.285072	36	5.93731	6.24456	1.36902	14	4.87276	4.65453	0.929003
VSTM2A	0.0848932	0.282451	36	3.54007	2.84115	1.18025	14	2.91062	2.82626	0.358353
FZD8	0.00402273	0.281401	36	5.27325	5.12954	0.512427	14	4.33879	4.3471	0.305624
FEV	0.00114588	0.281387	36	5.2088	5.19833	0.685827	14	4.2858	4.0281	0.641714
CADPS	0.038159	0.280923	36	4.19998	3.73191	1.13536	14	3.45685	3.42073	0.305495
ST8SIA6-AS1	0.073839	0.280567	36	6.91472	5.9488	2.24823	14	5.69266	5.71563	1.00639
B3GAT1	0.00138355	0.280493	36	6.32005	6.32438	0.706355	14	5.20336	5.28668	0.503119
LOC101927079	0.0329311	0.278992	36	3.17882	2.87449	0.96484	14	2.61988	2.65539	0.163949
EPHA6	0.0286564	0.278203	36	3.26662	2.99131	0.784881	14	2.69371	2.62735	0.3063
FAM83D	0.00434535	0.277663	36	4.47662	4.3374	0.753677	14	3.69288	3.77636	0.498194
FNDC1	0.000993165	0.277584	36	3.27255	3.1832	0.458846	14	2.69976	2.67989	0.216432
CHRM3-AS2	0.0346606	0.277482	36	3.06709	2.78448	0.849633	14	2.53044	2.47454	0.283268
LRRC31	0.198224	0.276379	36	3.56277	3.02488	1.60117	14	2.94164	2.71045	0.55384
LRRN1	0.0609145	0.276247	36	6.08158	5.90818	1.92464	14	5.02178	5.01504	0.805392
ONECUT2	0.00339392	0.276142	36	3.90919	3.72816	0.640377	14	3.22819	3.18657	0.176163
FMO5	0.00543398	0.275036	36	5.44755	5.48675	0.985566	14	4.50202	4.31806	0.711625
TOX3	0.023037	0.27416	36	5.74195	5.40171	1.31398	14	4.7482	4.58701	0.789565
TFF3	0.0174642	0.274075	36	6.68521	6.2534	1.41285	14	5.52853	5.59891	0.661778
ZNF485	0.00676542	0.27336	36	4.44822	4.34599	0.78858	14	3.68042	3.63124	0.188961
RAD51AP1	0.00286764	0.273275	36	4.82343	4.77955	0.787597	14	3.9911	4.06078	0.300194
SAMD5	0.00776829	0.272476	36	6.45431	6.47603	1.20868	14	5.34351	5.34639	0.818532
PIGW	0.000841447	0.27237	36	6.68674	6.8059	0.857813	14	5.53634	5.36959	0.618431
TMTC4	0.000625696	0.272112	36	7.75785	7.80324	0.616636	14	6.42432	6.36269	0.485705
TRGV9	0.000509679	0.271696	36	10.369	10.5501	0.93399	14	8.58915	8.5412	1.23074
TNN	0.0278857	0.270501	36	2.86667	2.58203	0.761756	14	2.37656	2.31883	0.342187
FAP	0.00796926	0.269896	36	5.1199	4.98897	0.947477	14	4.24634	4.05022	0.554159
MKI67	0.000423024	0.269874	36	4.88598	4.83633	0.418496	14	4.05239	3.90113	0.391855
CCNB1	0.00815509	0.269641	36	4.76175	4.75708	0.899617	14	3.94999	3.97178	0.41078
AK5	0.00537156	0.269314	36	6.50531	6.25177	1.2222	14	5.39755	5.21007	0.548547
HS3ST4	0.0259705	0.268914	36	5.56146	5.49782	1.34559	14	4.6157	4.46428	0.734234
MICAL2	0.00256099	0.268488	36	7.02926	6.98075	0.834017	14	5.83562	5.85886	0.403332
LOC101928504	0.00247925	0.268443	36	3.35332	3.21992	0.501914	14	2.78397	2.75978	0.31569
DLGAP5	0.0241739	0.268235	36	3.70047	3.5273	0.844223	14	3.07263	2.96491	0.484117
SAMD13	0.0092575	0.267579	36	4.73345	4.71875	0.902603	14	3.93213	3.73129	0.611194
DNAH8	0.0309341	0.267154	36	4.49234	4.09676	1.14778	14	3.73294	3.68247	0.44256
CACNA1D	0.00428331	0.266973	36	8.3542	8.19139	1.19065	14	6.94285	6.82645	0.84833
SARS2	0.000546139	0.266568	36	5.41672	5.35429	0.523119	14	4.50289	4.56121	0.460671
FOXD1	0.01096	0.264894	36	5.14995	5.04937	0.936729	14	4.2861	4.20783	0.592777
ZNF577	0.00187328	0.264884	36	8.29289	8.22808	0.955616	14	6.90188	6.97755	0.57674
IMPG1	0.0133117	0.26453	36	3.508	3.34745	0.706149	14	2.9203	2.88539	0.420048
COL9A2	0.003223	0.264472	36	6.08807	5.92333	0.984576	14	5.06834	5.1232	0.474997
GMNC	0.104135	0.264438	36	3.89777	3.42407	1.30937	14	3.24498	3.04305	0.644326
OCLN	0.00125323	0.264361	36	6.60762	6.64404	0.852028	14	5.50129	5.43419	0.744146
ART4	0.0508333	0.263838	36	2.91891	2.57339	0.885876	14	2.43107	2.46388	0.162129
SLC27A2	0.00123568	0.263301	36	6.78158	6.78379	0.750334	14	5.65027	5.68391	0.642013
SDK1	0.00778441	0.263102	36	6.32771	6.2093	1.0788	14	5.27284	5.18417	0.795167
PTPRT	0.00187856	0.26105	36	5.03589	4.83661	0.856672	14	4.20235	4.18511	0.357678
HIST1H3F	0.0189631	0.259439	36	2.98652	2.75768	0.752998	14	2.49498	2.44406	0.211574
DNMBP	0.0013959	0.258152	36	6.75105	6.8052	0.786099	14	5.64494	5.65081	0.832287
LINC00939	0.00743161	0.257535	36	4.96175	4.79864	0.869707	14	4.15058	4.16027	0.309469
STIL	0.00140399	0.257284	36	5.81642	5.69326	0.563629	14	4.86637	4.8324	0.358676
SMOC2	0.00105168	0.257163	36	7.24412	7.07789	0.806824	14	6.06139	5.99997	0.601246
KIF20A	0.00416874	0.256357	36	4.13709	3.96537	0.682362	14	3.46356	3.36241	0.478917
KIF18B	0.00739339	0.25395	36	4.12034	3.9932	0.737531	14	3.45531	3.35857	0.427039
SLCO1B3	0.028178	0.253949	36	3.78719	3.38059	1.03312	14	3.17593	3.15347	0.144068
APOC1	0.00140745	0.252787	36	7.54665	7.46905	0.874503	14	6.33371	6.26417	0.619233
POSTN	0.00470669	0.252695	36	5.08295	5.06101	0.838775	14	4.26626	4.40599	0.490042
TMEM200A	0.0379184	0.252318	36	4.74834	4.71679	1.14621	14	3.98645	3.7007	0.867572
PCDHB2	0.0721747	0.251802	36	5.73529	6.06298	1.69393	14	4.81676	4.95031	1.08305
LOC389332	0.00121137	0.251183	36	3.9413	3.83121	0.55686	14	3.31151	3.25759	0.287065
RET	0.0102522	0.251114	36	5.69358	5.53327	1.04715	14	4.78402	4.69931	0.520073
SH3RF3	0.0023606	0.250979	36	6.8442	6.82336	0.928352	14	5.75136	5.65253	0.431529
NCKAP5	0.0266058	0.250481	36	3.09002	2.88104	0.697531	14	2.59752	2.62075	0.284612
TRIB3	0.000207269	0.24958	36	5.94703	6.00838	0.431737	14	5.00229	4.95243	0.527834
NR2E1	0.00547817	0.249299	36	3.28492	3.03914	0.808676	14	2.76362	2.79387	0.223934
GRPR	0.0700826	0.249102	36	4.03109	3.65372	1.13106	14	3.39184	3.20519	0.615135
GMDS	0.000971238	0.24856	36	6.50426	6.34691	0.676626	14	5.47487	5.4567	0.52942
BLM	0.000703508	0.248365	36	5.06111	5.09287	0.562873	14	4.26069	4.05579	0.515657
OLIG3	0.00992928	0.247102	36	2.88705	2.61606	0.878498	14	2.43259	2.37904	0.219045
LOC101559451	0.0073568	0.246449	36	3.82883	3.67234	0.743837	14	3.22758	3.21487	0.347842
APOBEC3B	0.00900073	0.246002	36	4.19904	4.21371	0.765035	14	3.54075	3.48032	0.423119
SFTPA1	0.019256	0.24545	36	6.2133	6.15155	1.2705	14	5.24125	5.54906	0.887837
CDC6	0.00104188	0.245269	36	3.56464	3.57896	0.380062	14	3.00734	2.95688	0.171711
NAALADL2-AS3	0.00446181	0.245189	36	4.09888	3.98325	0.575762	14	3.45825	3.44121	0.327096
TSC22D1-AS1	0.0325522	0.245032	36	4.36124	4.61605	1.0311	14	3.68001	3.80746	0.56678
DAZ4	0.00274386	0.244642	36	3.6228	3.53923	0.538533	14	3.05774	2.97733	0.370402
CDCA5	0.000586328	0.244222	36	5.53153	5.31469	0.743493	14	4.67011	4.59391	0.292937
CRACR2B	0.00147469	0.244196	36	7.66369	7.55845	0.472045	14	6.47035	6.30688	0.574323
SLITRK3	0.0178827	0.243663	36	4.05476	3.78785	0.861063	14	3.42465	3.3437	0.426004
MICALCL	0.0078187	0.243511	36	5.59501	5.53868	0.980031	14	4.72604	4.80264	0.448009
KNL1	0.00334906	0.242996	36	3.30231	3.15783	0.513909	14	2.79041	2.73321	0.178906
TRPM8	0.00272898	0.241398	36	9.61726	9.75705	1.28135	14	8.13548	8.26183	1.023
PLA1A	0.0186392	0.240648	36	7.60744	7.37595	1.4957	14	6.43867	6.36539	0.962144
RNF157	0.000759053	0.240262	36	3.89589	3.78214	0.489272	14	3.29823	3.27396	0.246281
LOX	0.0122756	0.239671	36	5.13647	4.9628	0.853768	14	4.35028	4.20029	0.755202
SLIT1	0.00122436	0.239253	36	5.11939	4.98471	0.528104	14	4.33706	4.31411	0.285528
MYL1	0.00405278	0.2391	36	3.62974	3.33388	1.17725	14	3.07538	3.01906	0.229491
C1orf64	0.00852452	0.238934	36	6.35538	5.94796	1.20656	14	5.38537	5.36673	0.351813
HIST1H3A	0.00237142	0.238661	36	4.31509	4.24935	0.390005	14	3.65717	3.75593	0.356121
GRIN3A	0.00692492	0.238091	36	4.9268	4.65423	0.864707	14	4.17727	4.20027	0.386565
HIST1H2BO	0.00108248	0.238032	36	3.36786	3.33312	0.419313	14	2.85561	2.73926	0.31352
MYC	0.000818759	0.237478	36	10.1504	10.1572	0.964389	14	8.60987	8.58689	1.1668
LOC100861532	0.000360162	0.236641	36	8.92153	8.99328	0.614334	14	7.57187	7.34615	0.862289
ZNF613	0.00209542	0.236444	36	5.44943	5.5208	0.705163	14	4.62567	4.59453	0.510554
KIAA1211	0.0461876	0.236393	36	3.61936	3.43582	0.830549	14	3.07235	2.8815	0.714774
MUM1L1	0.057127	0.235828	36	4.81787	4.62343	1.20561	14	4.09133	3.65468	0.923896
CDCA2	0.00227741	0.235741	36	3.40994	3.338	0.500291	14	2.89589	2.88585	0.131752
GPR158	0.174882	0.235387	36	3.79959	3.25746	1.42905	14	3.22759	3.0219	0.751592
PYCR1	0.00119653	0.235277	36	6.27573	6.30536	0.298344	14	5.33137	5.26056	0.522896
LOC283194	0.00556466	0.235114	36	5.05527	4.96406	0.724967	14	4.29505	4.31309	0.731371
CDH7	0.0190942	0.234708	36	3.84931	3.75511	0.744543	14	3.27136	3.24483	0.499206
REPS2	0.000834172	0.234601	36	8.0218	8.044	0.716391	14	6.81789	6.68864	0.660526
PPM1E	0.0218593	0.234125	36	6.43452	6.37602	1.27379	14	5.47063	5.81515	0.990769
C14orf39	0.0255142	0.234082	36	4.19208	3.97197	0.888853	14	3.56421	3.49915	0.469192
CLEC18A	0.000674467	0.233798	36	3.85803	3.89143	0.327933	14	3.28085	3.04181	0.481246
WT1	0.00803896	0.233731	36	5.03317	5.00213	0.830594	14	4.28037	4.31642	0.255659
TRGC2	0.000570277	0.233581	36	11.3518	11.4716	0.895419	14	9.65498	9.58007	1.24508
MB	0.00199431	0.233508	36	9.47893	9.7161	1.02947	14	8.06244	8.06302	1.12659
NKAIN1	0.00697274	0.233119	36	5.91122	5.91591	0.968371	14	5.02923	5.09317	0.577431
OR4N4	0.153	0.233048	36	3.38811	2.88746	1.17694	14	2.88272	2.72745	0.403656
CLDN3	0.00136474	0.232645	36	7.7271	7.70928	0.754232	14	6.57633	6.7441	0.764197
PLEKHB1	0.00267296	0.232339	36	6.42026	6.51022	0.822891	14	5.46527	5.42044	0.529223
KIF11	0.00609096	0.232235	36	4.0294	3.87716	0.582561	14	3.43029	3.41831	0.259814
GPR160	0.000882081	0.232184	36	8.11598	8.27789	0.809126	14	6.90951	6.92917	0.799258
TPTE2P2	0.0629906	0.231798	36	3.73619	3.40516	0.975476	14	3.18164	3.15255	0.409827
RFX6	0.177659	0.23126	36	3.04963	2.60632	1.11668	14	2.59795	2.50421	0.30496
ADAMTS2	0.00210166	0.231017	36	4.96768	4.8587	0.641332	14	4.23263	4.22688	0.298474
UBE2C	0.00174565	0.230129	36	5.22525	5.02957	0.708675	14	4.45483	4.34008	0.4251
MYO6	0.000552469	0.230025	36	10.2623	10.4656	0.950764	14	8.74985	8.48633	0.780438
LOC284930	0.00537465	0.229863	36	4.55043	4.42914	0.693531	14	3.88022	3.70492	0.440685
ENC1	0.00149139	0.229818	36	7.09086	7.19488	0.854242	14	6.04668	5.91506	0.665705
EBF2	0.00538393	0.229756	36	3.58932	3.48652	0.547413	14	3.06089	3.04278	0.223728
PCDHAC1	0.0374747	0.229705	36	5.07248	4.66664	1.03691	14	4.32585	4.27713	0.464352
TMC5	0.00216	0.228788	36	7.59248	7.74006	0.913012	14	6.47905	6.44185	0.609485
YPEL1	0.00144858	0.228508	36	5.68729	5.6418	0.483047	14	4.8542	4.84848	0.24621
UCN	0.000665031	0.228286	36	5.01558	5.04405	0.306435	14	4.28154	4.23941	0.421008
PTP4A3	0.00292167	0.22828	36	7.52864	7.32983	0.739371	14	6.42684	6.50585	0.524631
UCK2	0.000213854	0.227525	36	6.6082	6.6508	0.522692	14	5.64405	5.52672	0.400872
LOC100507412	0.000115608	0.227324	36	12.015	12.093	0.582097	14	10.2634	9.90064	1.1183
TMEM27	0.0176589	0.227298	36	3.98208	3.92514	0.749839	14	3.40163	3.29668	0.51587
STMN2	0.00517212	0.227202	36	4.46247	4.19791	0.79512	14	3.81224	3.84263	0.284906
SIRT4	0.00855252	0.226631	36	3.77782	3.67399	0.626987	14	3.22863	3.18252	0.427105
LINC00993	0.00186412	0.226567	36	4.34948	4.04789	1.26271	14	3.71735	3.73259	0.18298
LOC105373958	0.00119275	0.226502	36	4.63354	4.64155	0.411581	14	3.96031	3.97888	0.538068
CENPK	0.0259538	0.226001	36	2.77709	2.72386	0.606223	14	2.37442	2.27016	0.309348
CD19	0.000622121	0.225218	36	4.38147	4.39869	0.326009	14	3.74819	3.72271	0.229298
C15orf48	0.13866	0.224934	36	7.27028	6.97302	2.32288	14	6.2207	6.34905	1.80256
ADRA1B	0.000593947	0.224614	36	4.23924	4.20274	0.321887	14	3.62804	3.57768	0.382198
SPON2	0.00994243	0.224443	36	9.59432	9.84559	1.62445	14	8.21202	8.02424	1.01405
TBC1D30	0.000983406	0.223953	36	5.30468	5.36818	0.571505	14	4.54195	4.4632	0.488969
TMEM238	0.0032422	0.223455	36	3.98282	3.98993	0.517457	14	3.41133	3.2682	0.530291
RNF144A	0.000797055	0.223414	36	7.04435	7.07047	0.677153	14	6.03374	6.10859	0.57876
PPIAL4A	0.000524716	0.223024	36	3.82152	3.76959	0.315851	14	3.27415	3.31502	0.23497
CPLX1	0.0112201	0.222912	36	6.49846	6.28779	1.03598	14	5.5681	5.6743	0.653272
GABRB3	0.0103198	0.222764	36	6.40422	6.58727	0.970164	14	5.48792	5.73587	0.985841
PPP1R9A	0.000462931	0.222264	36	7.30907	7.31619	0.428214	14	6.26547	6.34378	0.618897
ZNF615	0.00161837	0.221796	36	7.88762	7.94808	0.921996	14	6.76361	6.73407	0.513918
AGTR1	0.0620878	0.221584	36	6.3275	6.16058	1.64322	14	5.42661	5.56041	0.545947
DAPK1-IT1	0.00217419	0.221227	36	4.18397	4.08967	0.564176	14	3.58916	3.60087	0.299498
KHDRBS3	0.0390481	0.22063	36	6.11578	5.70418	1.27001	14	5.24851	5.19779	0.346754
PRR36	0.000319481	0.220222	36	6.06053	5.91242	0.534964	14	5.20256	5.036	0.493539
ZNF649	0.00264558	0.21994	36	7.43911	7.36634	0.844759	14	6.38723	6.57532	0.546216
ATP11A	0.00378239	0.219595	36	6.5448	6.335	0.833792	14	5.62072	5.57683	0.347351
MND1	0.0129286	0.218893	36	5.87709	5.77176	0.985648	14	5.04974	5.17874	0.802196
DANCR	0.00129301	0.218566	36	8.60797	8.80701	0.835398	14	7.39785	7.47944	0.672771
SLAIN1	0.0135308	0.218274	36	5.48068	5.31214	0.915197	14	4.71116	4.63339	0.709371
C9orf152	0.00179461	0.217841	36	7.26506	7.44237	0.739883	14	6.24687	6.29851	0.646627
CENPA	0.00262853	0.217789	36	4.15701	4.07999	0.548197	14	3.57454	3.5504	0.237467
PCDHB15	0.00666682	0.217659	36	5.11313	5.12576	0.705276	14	4.39709	4.57155	0.687934
LINC00899	0.00152315	0.217634	36	5.01316	4.97105	0.525279	14	4.31119	4.05815	0.52304
HIST1H1B	0.000572359	0.217523	36	5.75149	5.65651	0.503816	14	4.94651	4.88927	0.321129
SELL	0.0139364	0.217297	36	3.83626	3.62796	0.630801	14	3.29986	3.21725	0.484012
LMNB1	0.0202107	0.216645	36	5.14608	5.11036	0.958995	14	4.42853	4.34428	0.649517
11-Mar	0.0365078	0.21604	36	5.16931	4.75108	1.03967	14	4.45039	4.3148	0.522033
SOX14	0.0443523	0.215894	36	4.56994	4.42041	0.981812	14	3.93477	3.87886	0.723753
LINC00665	0.0014942	0.215704	36	4.58074	4.51672	0.441374	14	3.94459	4.00252	0.421974
SRM	0.000755679	0.215607	36	7.81374	7.75187	0.415482	14	6.72906	6.6976	0.452007
VSTM2L	0.0032268	0.215601	36	6.31863	6.20394	0.749315	14	5.44152	5.3344	0.727427
BRSK2	0.000691997	0.215513	36	4.02686	3.96966	0.382142	14	3.46809	3.33201	0.32668
RAP1GAP2	0.00197426	0.215505	36	7.2699	7.19045	0.828553	14	6.26116	6.0564	0.617924
HPGD	0.166328	0.215411	36	5.52493	4.6678	1.9216	14	4.75863	4.52646	0.92718
TTLL12	0.000260103	0.215379	36	8.20052	8.1411	0.480098	14	7.06327	7.04178	0.528775
DLX6-AS1	0.0848736	0.214515	36	3.51847	3.19327	0.955688	14	3.03234	2.95351	0.420369
DAZ3	0.00128707	0.214307	36	3.08919	3.04376	0.35206	14	2.66276	2.71376	0.253404
SI	0.223865	0.213665	36	3.24572	2.79996	1.23137	14	2.79892	2.57302	0.703468
ASB5	0.154703	0.21365	36	3.26803	3.06559	1.05606	14	2.81819	2.71562	0.725012
SLC51A	0.00898129	0.213528	36	4.82117	4.53305	0.732988	14	4.1579	4.23233	0.391566
CCL18	0.0252905	0.212558	36	3.85127	3.57939	0.733466	14	3.32367	3.24706	0.29942
ENO1-AS1	0.0102194	0.212491	36	4.91185	4.75029	0.785682	14	4.23915	4.12658	0.500929
FAM189A1	0.00771777	0.212434	36	4.50363	4.43825	0.689069	14	3.887	3.8887	0.360929
KNSTRN	0.00284136	0.212385	36	6.62363	6.61334	0.756827	14	5.71691	5.77923	0.684857
GUSBP5	0.0177869	0.211041	36	3.74738	3.69912	0.630298	14	3.23742	3.05722	0.533293
FRMPD3	0.00266927	0.210692	36	4.81419	4.83947	0.553433	14	4.16005	4.0441	0.526241
LOC729680	0.0286199	0.210113	36	4.93722	4.96201	0.89589	14	4.26807	3.95981	0.8557
DNASE2B	0.0758306	0.208992	36	5.65762	5.289	1.35484	14	4.89464	4.63566	1.06574
RAB39B	0.0303141	0.208911	36	5.27085	5.45605	1.0741	14	4.56029	4.56757	0.537259
AURKA	0.00129113	0.20872	36	5.20134	5.04197	0.516432	14	4.50074	4.4465	0.360658
CAMKK2	0.00132573	0.208594	36	8.13838	8.07405	0.635129	14	7.04279	7.11143	0.492514
ELL3	0.00085396	0.208529	36	7.23091	7.3121	0.56314	14	6.25777	6.32529	0.306228
ASB9	0.175967	0.20813	36	3.49875	3.07997	1.14048	14	3.02872	2.97815	0.179475
PPP1R14B	0.000886351	0.208085	36	7.94735	7.91612	0.414726	14	6.87991	6.96255	0.423596
PRNT	0.000708757	0.20795	36	4.45709	4.45383	0.314244	14	3.8588	3.83016	0.341025
CENPM	0.00119242	0.20736	36	5.3109	5.20739	0.564461	14	4.59988	4.51415	0.335985
ZNF30	0.000953797	0.20683	36	8.57471	8.44988	0.703767	14	7.42947	7.4228	0.32527
TRIM36	0.00259814	0.206687	36	6.545	6.64782	0.358738	14	5.6714	5.78048	0.419683
HIST3H2A	0.00183457	0.206552	36	7.91419	7.93945	0.574098	14	6.85848	6.9	0.404086
ASF1B	0.0099612	0.206332	36	4.07988	3.9262	0.633406	14	3.53619	3.3689	0.526071
TPO	0.00231305	0.206281	36	5.29848	5.3617	0.487698	14	4.59255	4.64712	0.279911
CSDC2	0.0081021	0.206096	36	4.27573	4.25587	0.577259	14	3.70655	3.73516	0.556751
MCMDC2	0.00476129	0.205645	36	3.5113	3.41984	0.467508	14	3.04483	3.02694	0.252253
TMEM26	0.0470004	0.205558	36	2.85505	2.66171	0.654894	14	2.47591	2.43776	0.23977
ALKBH2	0.00106015	0.205493	36	6.3541	6.27169	0.54184	14	5.51054	5.62987	0.456366
GPR31	0.000600289	0.205472	36	4.0195	4.01576	0.287625	14	3.48593	3.38884	0.443612
EXO1	0.00531055	0.205444	36	3.33861	3.21806	0.466324	14	2.89548	2.85945	0.319038
FAM201A	0.0044427	0.20518	36	5.43776	5.48932	0.371309	14	4.71688	4.72904	0.262019
UHRF1	0.0114683	0.205017	36	5.50829	5.37192	0.866032	14	4.77859	4.77559	0.426415
CNKSR2	0.00729407	0.204553	36	4.19207	4.04622	0.67302	14	3.63791	3.62501	0.323847
TTLL6	0.00235626	0.204306	36	3.26361	3.19005	0.372172	14	2.83267	2.88553	0.228628
TMEM144	0.00195067	0.204199	36	4.55799	4.58914	0.513876	14	3.95643	3.96785	0.350412
NCAPG	0.000956751	0.204194	36	7.38159	7.21815	0.582947	14	6.40739	6.38519	0.42632
C6orf99	0.00648561	0.20409	36	3.2758	3.14962	0.416943	14	2.84368	2.77569	0.364531
FAM224B	0.0335019	0.20406	36	5.99192	6.04947	1.12585	14	5.20161	4.79419	0.99722
C20orf144	0.00365683	0.203966	36	3.26833	3.20294	0.339336	14	2.83743	2.71493	0.486844
ADPRHL1	0.00178636	0.203779	36	5.12371	5.18044	0.568201	14	4.44878	4.45596	0.366806
VSTM2A-OT1	0.162676	0.203743	36	2.71999	2.33343	0.830471	14	2.36175	2.29135	0.289322
MARCKSL1	0.000670905	0.203635	36	9.96069	10.0598	0.582499	14	8.64947	8.36327	0.621552
CHMP4C	0.00212713	0.203009	36	7.72191	7.76469	0.861882	14	6.70831	6.73128	0.515725
LINC01146	0.024134	0.202699	36	5.42246	5.55922	0.974646	14	4.7117	4.73475	0.699675
FAM21EP	0.00133552	0.202609	36	5.63329	5.67171	0.527343	14	4.89521	4.90107	0.338826
NKX2-3	0.0151463	0.202321	36	3.918	3.89726	0.687658	14	3.40534	3.38024	0.200344
ZNF792	0.0109122	0.202305	36	5.81077	6.03373	0.889488	14	5.0505	4.91049	0.660734
CTNND2	0.000785916	0.202296	36	4.79644	4.83478	0.367308	14	4.1689	4.13052	0.223128
DEPDC1B	0.0177044	0.202272	36	2.52914	2.40269	0.50274	14	2.19828	2.15344	0.237749
MCOLN2	0.00137787	0.202241	36	5.46882	5.43659	0.545773	14	4.75349	4.7864	0.482283
GLB1L3	0.064849	0.202219	36	5.22981	5.03304	1.23656	14	4.54581	4.42951	0.438897
ARHGAP32	0.00143565	0.201945	36	7.25943	7.23059	0.415674	14	6.31119	6.36926	0.348864
MBLAC2	0.00258878	0.201808	36	4.06398	4.04751	0.48475	14	3.53347	3.45303	0.32279
PTPRR	0.147086	0.201393	36	2.58526	2.28229	1.0239	14	2.24843	2.19663	0.190853
PCDHA12	0.25164	0.201121	36	4.244	3.61548	1.70192	14	3.69175	3.62298	0.843701
C19orf48	0.00157446	0.201099	36	7.11349	7.12762	0.651594	14	6.18793	6.10254	0.694132
LOC102723493	0.00235983	0.20109	36	3.13263	3.10556	0.264955	14	2.72506	2.7087	0.419955
SMPX	0.0441914	0.200995	36	3.293	3.12815	0.819228	14	2.86475	2.83784	0.329702
DAZ1	0.00133432	0.200549	36	2.91652	2.85373	0.289404	14	2.53801	2.51574	0.205307
CCDC138	0.00251302	0.200391	36	4.3634	4.25303	0.558356	14	3.79753	3.71556	0.32828
CDCA3	0.00184592	0.200337	36	4.5838	4.4649	0.439135	14	3.9895	3.97524	0.309731
GLYATL2	0.0169436	0.200291	36	6.01917	5.80476	1.07291	14	5.23894	5.17532	0.576321
ZDHHC23	0.00159274	0.20027	36	6.72668	6.83282	0.688147	14	5.85482	5.94711	0.592132
SAPCD2	0.00801367	0.200147	36	6.62339	6.5785	0.463942	14	5.76541	5.88974	0.341023
C1orf100	0.000495761	0.199874	36	3.57345	3.57049	0.293708	14	3.11114	3.06325	0.275298
F2RL2	0.0114542	0.199587	36	3.8859	3.82131	0.584152	14	3.38384	3.3235	0.384846
HAGLROS	0.0467959	0.199535	36	5.15801	5.00537	0.968973	14	4.49176	4.25505	0.894065
HSD17B6	0.0965988	0.199127	36	6.33598	5.95383	1.68157	14	5.51913	5.60265	0.672562
MYOC	0.0317058	0.19888	36	3.81925	3.70644	0.792888	14	3.32744	3.41759	0.353412
LOC100130872	0.0132622	0.198854	36	5.38858	5.18414	0.761611	14	4.69476	4.54531	0.708257
LOC100506302	0.00512303	0.198601	36	4.13372	4.05072	0.512783	14	3.6021	3.54352	0.508153
C1orf53	0.00260105	0.198565	36	5.15804	5.12984	0.590593	14	4.4948	4.46545	0.416494
HLA-DMB	0.043219	0.19825	36	7.69005	7.3889	1.48127	14	6.7027	6.34004	1.22799
ARMC3	0.0189087	0.198213	36	2.91113	2.73986	0.743131	14	2.53743	2.57785	0.301959
HTRA4	0.0120874	0.198128	36	2.82638	2.71926	0.486523	14	2.4637	2.41046	0.272961
BAMBI	0.0223433	0.197714	36	6.91166	6.88434	1.10283	14	6.02649	5.52401	1.14453
ATP7B	0.0084813	0.197367	36	5.08833	4.91576	0.72654	14	4.43774	4.40777	0.342536
ZC3H12D	0.100999	0.197216	36	3.32298	3.08831	0.850894	14	2.89841	2.83377	0.498549
PCDHA@	0.232423	0.196962	36	4.3133	4.0205	1.62063	14	3.76286	3.72709	0.832055
SH3RF1	0.00146903	0.196618	36	7.04884	7.04332	0.692561	14	6.15077	6.13593	0.393643
MOXD1	0.00135097	0.196518	36	6.21344	6.37823	0.633189	14	5.42218	5.45368	0.315456
SPIN4	0.00185657	0.196434	36	7.36531	7.36705	0.831875	14	6.42774	6.40155	0.609169
MAPKAPK5	0.00063323	0.196062	36	6.75281	6.72197	0.266016	14	5.89473	5.72517	0.577621
RABEP2	0.00111407	0.195406	36	6.61762	6.55379	0.426221	14	5.77935	5.74867	0.304421
C1QTNF9	0.0560423	0.194959	36	4.28124	3.96027	0.938267	14	3.74008	3.66525	0.369313
BPIFB2	0.0906683	0.194675	36	5.66815	5.58506	1.10549	14	4.95265	4.49058	1.69383
SLC38A11	0.0833383	0.194616	36	7.55194	7.88619	1.79328	14	6.59893	6.9661	1.32374
CT45A3	0.278099	0.194574	36	3.46896	3.06551	1.24719	14	3.03128	3.02801	0.239929
KLK12	0.0351583	0.194283	36	4.67129	4.3663	0.969073	14	4.08274	4.06671	0.38284
PBK	0.122056	0.194197	36	3.55581	3.32902	0.983023	14	3.10799	3.01696	0.249583
TMEM250	0.000764147	0.194164	36	6.70029	6.75364	0.353797	14	5.85659	5.83641	0.542725
TMPO-AS1	0.0118984	0.194099	36	3.87305	3.77531	0.521186	14	3.38551	3.16578	0.570143
NME1	0.0003947	0.193905	36	8.61263	8.80975	0.56142	14	7.52947	7.45152	0.426282
GREM2	0.0513749	0.193784	36	4.07811	3.95235	0.812622	14	3.56553	3.25883	0.643708
PTTG1	0.00508229	0.193518	36	6.18159	6.00035	0.794575	14	5.40562	5.41469	0.483479
ZNF285	0.00134619	0.1935	36	6.8333	6.80038	0.641103	14	5.97559	5.88147	0.596817
TTK	0.0723626	0.193489	36	2.74706	2.58094	0.592789	14	2.40227	2.37703	0.421779
FAM222A-AS1	0.00141048	0.193375	36	5.26059	5.20664	0.441715	14	4.60069	4.49748	0.456467
IGFBPL1	0.0325229	0.193239	36	4.67573	4.59492	0.813143	14	4.08958	4.02482	0.782636
ALOX15	0.0351337	0.193195	36	3.3609	3.20109	0.618221	14	2.93967	2.99164	0.270367
DIRAS2	0.00928817	0.193178	36	2.58461	2.41363	0.615917	14	2.26069	2.23835	0.104865
TOLLIP-AS1	0.0193697	0.193145	36	3.94377	3.82066	0.690398	14	3.4496	3.43456	0.427653
CYFIP2	0.000669623	0.192854	36	6.77731	6.74584	0.486082	14	5.92929	5.86863	0.440038
SYCP2L	0.13384	0.192629	36	4.11494	3.66999	1.11175	14	3.60061	3.33129	0.777288
KIF15	0.00606582	0.192517	36	2.69212	2.60414	0.374951	14	2.35581	2.32932	0.164847
PCDHGA10	0.00918277	0.192231	36	4.4824	4.44224	0.613251	14	3.92323	3.89187	0.499738
AKR1C6P	0.000334982	0.191993	36	3.47817	3.44548	0.246843	14	3.04478	2.90588	0.284943
DLX6	0.0318795	0.191807	36	3.80239	3.53499	0.651844	14	3.32902	3.27205	0.284275
SEC14L5	0.00504858	0.191739	36	4.77241	4.69446	0.608044	14	4.17848	4.2562	0.42185
PCDHB14	0.00326316	0.191688	36	6.76637	6.82408	0.756463	14	5.9245	6.01868	0.673741
PIK3AP1	0.00569162	0.191573	36	5.74723	5.69902	0.726582	14	5.03256	4.82191	0.532599
C22orf24	0.00230456	0.191199	36	3.77437	3.74456	0.495428	14	3.30588	3.20867	0.362966
LEFTY2	0.00455386	0.191109	36	5.27402	5.19886	0.69242	14	4.61969	4.49879	0.46512
CHTF18	0.000545574	0.191082	36	7.52279	7.45676	0.559733	14	6.58958	6.4071	0.428128
LOC101929004	0.00330185	0.190685	36	4.45571	4.44267	0.512298	14	3.90405	3.99935	0.304819
MMP1	0.164009	0.1906	36	2.96739	2.67855	1.15979	14	2.60015	2.61288	0.243291
ZNF316	0.00183028	0.190375	36	5.38365	5.32605	0.501329	14	4.71811	4.48734	0.610965
PDCD2L	0.000718631	0.190146	36	7.43995	7.51109	0.563648	14	6.52124	6.52604	0.46301
WASF3	0.000916071	0.189913	36	7.06004	7.09032	0.649665	14	6.18925	6.26827	0.311972
CDC42EP2	0.000450921	0.189829	36	5.34736	5.34667	0.375806	14	4.68808	4.65364	0.240302
ANXA10	0.00918425	0.189333	36	2.99049	2.82693	0.406437	14	2.62269	2.54054	0.32044
HIST1H3G	0.000617569	0.189209	36	5.71544	5.72805	0.32247	14	5.01294	4.99168	0.460181
SMCO3	0.0955938	0.188873	36	5.59763	5.16751	1.373	14	4.91075	5.09061	0.693664
CATIP-AS1	0.0180497	0.188763	36	5.30653	5.20728	0.901075	14	4.65572	4.61505	0.596697
PTGFR	0.100054	0.1883	36	3.14683	2.8357	0.762695	14	2.76178	2.6939	0.211022
NUP210	0.000343127	0.188199	36	6.57295	6.61223	0.245551	14	5.76909	5.69146	0.353363
FAM83H	0.000164565	0.188173	36	7.02897	7.04521	0.399342	14	6.16944	6.04797	0.312614
MRPL15	0.000927008	0.18786	36	8.28078	8.37807	0.738407	14	7.26976	7.4426	0.439882
NEK5	0.00831716	0.187404	36	7.50666	7.19862	0.941068	14	6.59223	6.63388	0.769468
ERP27	0.117403	0.187245	36	4.39812	3.9137	1.10903	14	3.86279	3.63542	0.762075
WASF1	0.00193666	0.187121	36	7.11938	7.19142	0.737247	14	6.25336	6.30901	0.306805
UAP1	0.000897475	0.187116	36	9.35148	9.43412	0.672163	14	8.21397	8.31485	0.657561
PCDHGB6	0.0246814	0.186905	36	5.83973	5.84266	1.01358	14	5.13014	5.25244	0.591838
FTCDNL1	0.000625088	0.186619	36	4.98054	4.96068	0.398976	14	4.37621	4.32945	0.312788
ACRV1	0.00265471	0.186472	36	4.14604	4.18231	0.413141	14	3.64334	3.50815	0.32441
MRPL17	0.000492869	0.186404	36	8.33651	8.39455	0.448754	14	7.32607	7.34893	0.363274
ZNF239	0.0144731	0.186287	36	6.07817	6.10288	0.72396	14	5.34189	5.56635	0.990841
FOXD3-AS1	0.0104127	0.186168	36	6.0311	5.78947	0.780704	14	5.30096	5.2478	0.590607
NTM	0.00521021	0.186025	36	4.93083	4.84282	0.612222	14	4.33432	4.34368	0.294776
HK2	0.000591504	0.185999	36	5.70233	5.76044	0.442004	14	5.01257	5.00361	0.326739
VARS	0.000399518	0.185871	36	6.79751	6.76489	0.350621	14	5.97581	5.94608	0.394962
LRRC8E	0.00250917	0.185841	36	6.12846	6.15991	0.645905	14	5.38775	5.27991	0.504045
F2R	0.00274937	0.185841	36	4.70953	4.56203	0.498086	14	4.14032	4.08218	0.209123
OTX1	0.00787986	0.185841	36	4.13149	4.02868	0.580877	14	3.63215	3.50432	0.357513
SV2C	0.0200257	0.185581	36	3.8157	3.6859	0.567326	14	3.35512	3.21565	0.513037
ULBP2	0.0376999	0.185544	36	3.55746	3.31884	0.658527	14	3.12814	3.13811	0.218427
PCLAF	0.000680959	0.185397	36	4.79763	4.82521	0.412118	14	4.21907	4.14234	0.254769
GOLM1	0.000878585	0.18534	36	8.92238	8.98847	0.702618	14	7.84671	7.94841	0.514823
TMEM190	0.000663321	0.185018	36	5.35605	5.31761	0.395023	14	4.71138	4.71818	0.357817
CDC20	0.00138391	0.184924	36	5.30428	5.15047	0.545653	14	4.66615	4.65663	0.25561
ADARB2	0.0110134	0.184759	36	4.8331	4.64392	0.593083	14	4.25214	4.20265	0.288979
SMPDL3B	0.000587911	0.184714	36	4.75091	4.71755	0.375743	14	4.17996	4.10219	0.41427
PLIN1	0.0221214	0.184637	36	3.87855	3.75189	0.579388	14	3.41263	3.38073	0.59297
CDC25A	0.00107914	0.184564	36	4.7539	4.6581	0.417015	14	4.18303	4.18612	0.240587
UBE2S	0.00648237	0.184515	36	4.83766	4.74551	0.480203	14	4.25687	4.14158	0.620563
BUB1	0.00159689	0.184382	36	3.62877	3.593	0.394239	14	3.19341	3.12679	0.233222
FIRRE	0.220476	0.184324	36	2.62517	2.37885	0.861426	14	2.31031	2.29205	0.300984
DUS1L	0.000121674	0.184145	36	9.14676	9.06739	0.501434	14	8.05071	7.88202	0.448672
SLC12A8	0.000556106	0.184137	36	7.54221	7.53447	0.60697	14	6.63847	6.62393	0.407604
SP5	0.0273691	0.18401	36	5.53095	5.43976	0.953791	14	4.86863	4.81897	0.536303
SCIN	0.0567777	0.183906	36	5.51798	5.28842	1.11644	14	4.85757	4.83461	0.656159
TOX	0.0756391	0.18387	36	4.3748	4.06339	0.949141	14	3.85131	3.88045	0.254204
LENEP	0.00141966	0.183814	36	4.91327	4.92875	0.451148	14	4.3255	4.28319	0.436086
GUCY1A3	0.00126669	0.183764	36	9.1816	9.0855	0.626797	14	8.0835	8.16152	0.603132
CCNA2	0.00133735	0.183417	36	5.9931	5.84329	0.539528	14	5.27762	5.24021	0.321215
NSAP11	0.0159169	0.183253	36	2.92455	2.84178	0.439758	14	2.57569	2.63599	0.307739
MTHFD2	0.0004701	0.1832	36	8.08667	8.02868	0.551029	14	7.12232	7.03623	0.525838
MEX3B	0.00459032	0.183071	36	5.13866	5.011	0.601386	14	4.52626	4.46087	0.381604
ADAMDEC1	0.178159	0.182834	36	2.93832	2.63649	0.890737	14	2.58857	2.53972	0.450317
NPB	0.000558028	0.182831	36	4.68877	4.69088	0.299401	14	4.13068	4.09606	0.359011
C1orf109	0.00248443	0.18249	36	4.64023	4.64886	0.475426	14	4.08888	4.10789	0.31009
TXLNB	0.0754516	0.182475	36	3.12319	2.95344	0.626871	14	2.75212	2.5393	0.560614
SPP1	0.236816	0.18244	36	4.4267	3.89933	1.35872	14	3.90086	3.50127	1.47458
RCC1	0.000684511	0.182079	36	6.59957	6.59639	0.474568	14	5.81707	5.69723	0.370033
PSD3	0.00402815	0.182011	36	7.20885	7.38875	0.838124	14	6.35441	6.45663	0.56413
TMEM102	0.00461211	0.181713	36	3.61419	3.55347	0.380877	14	3.18647	3.14232	0.478993
IL1RAPL1	0.0275302	0.181573	36	4.37877	4.13038	0.803383	14	3.86094	3.79102	0.339964
BICC1	0.0230874	0.18118	36	4.2279	4.15693	0.676023	14	3.72893	3.71808	0.45393
EIF4EBP1	0.00357843	0.181169	36	6.82962	6.73019	0.780216	14	6.02364	5.92169	0.502911
NAA60	0.000516175	0.18109	36	6.60801	6.63143	0.457511	14	5.8285	5.81651	0.49334
PRMT3	0.0210599	0.181015	36	4.37696	4.37111	0.703967	14	3.86084	3.88572	0.422646
SMYD3	0.00207665	0.180739	36	6.58208	6.6497	0.667206	14	5.80705	5.83825	0.461485
EN2	0.00325465	0.180627	36	2.99318	2.91861	0.358341	14	2.64094	2.61702	0.205141
ADAM32	0.0520014	0.180593	36	4.20036	4.31973	0.808788	14	3.70615	3.58185	0.594245
COL8A1	0.0206129	0.180489	36	5.60701	5.47887	0.897981	14	4.94765	4.99513	0.498839
RIMS1	0.0166623	0.180332	36	5.08328	5.04945	0.739965	14	4.48599	4.48274	0.541599
LHX4-AS1	0.00143719	0.180279	36	6.25196	6.15896	0.571043	14	5.51756	5.35433	0.60533
OR8G1	0.00508797	0.179885	36	2.99432	2.96006	0.315765	14	2.64331	2.70644	0.329501
ZNF426	0.0208552	0.179848	36	4.94902	4.90893	0.606706	14	4.36898	4.48399	0.887702
FAM71E1	0.00120132	0.179744	36	5.51212	5.49482	0.35821	14	4.86643	4.86225	0.497368
ADAMTS3	0.0295528	0.179609	36	4.90398	4.78777	0.841189	14	4.32993	4.37675	0.501816
SNORA74A	0.0372828	0.179384	36	4.49732	4.18678	0.829695	14	3.97149	3.91727	0.293124
SLC25A21	0.103556	0.179343	36	2.88885	2.67259	0.703682	14	2.55116	2.49948	0.359593
TRIM58	0.0018523	0.179267	36	2.92853	2.89757	0.296206	14	2.58634	2.60443	0.178103
C8orf34	0.0175013	0.178921	36	4.03147	4.04567	0.602092	14	3.56125	3.69373	0.42353
BMX	0.00217081	0.178875	36	3.57472	3.45282	0.454962	14	3.15788	3.12916	0.187506
HPCAL1	0.00074115	0.178807	36	5.92689	5.85989	0.426602	14	5.23601	5.17018	0.28933
MYH16	0.00492956	0.178751	36	3.25441	3.20479	0.304779	14	2.87517	2.84901	0.422462
ZNF614	0.00148317	0.178685	36	7.04398	6.98892	0.632406	14	6.22341	6.26703	0.350815
ISX	0.0444171	0.178532	36	3.53778	3.32283	0.765527	14	3.12599	3.06871	0.337461
KIAA0895	0.0283804	0.178349	36	4.50038	4.48993	0.666721	14	3.97705	3.93882	0.755493
RTBDN	0.00073203	0.17826	36	4.39635	4.37595	0.300239	14	3.88535	3.82887	0.356086
KCNN4	0.0441294	0.178088	36	7.16085	7.24755	1.34738	14	6.32929	6.27823	0.760835
ADRB1	0.00188373	0.178044	36	5.98706	5.85971	0.502638	14	5.29197	5.28444	0.432053
HIST1H3C	0.000836687	0.177814	36	4.4317	4.39329	0.330725	14	3.91781	3.83879	0.348014
FBP2	0.00588185	0.177789	36	3.82248	3.70067	0.429259	14	3.37929	3.40675	0.321296
LOC400710	0.0996317	0.177538	36	4.94533	4.78817	1.17532	14	4.37272	4.28419	0.633217
FABP5	0.0316589	0.177391	36	8.97893	8.68146	1.56274	14	7.94007	7.98398	0.387904
DAPK1	0.00439446	0.177359	36	8.04031	8.15927	0.847101	14	7.11021	7.21448	0.868524
RNF144A-AS1	0.0123051	0.177299	36	3.75561	3.62234	0.577489	14	3.3213	3.27715	0.354546
YEATS4	0.0064281	0.177162	36	6.58467	6.64305	0.793566	14	5.82375	5.70741	0.629298
PIMREG	0.00104046	0.177119	36	4.43921	4.3932	0.411634	14	3.92633	3.91361	0.203982
SPDYA	0.00659803	0.177016	36	3.1497	3.14542	0.373156	14	2.786	2.73661	0.29711
ETV2	0.00120662	0.176982	36	5.0162	4.94182	0.521954	14	4.43709	4.37087	0.351896
OLFM2	0.00404907	0.176931	36	5.86425	5.81788	0.64578	14	5.18742	5.07832	0.513963
LINC00853	0.00471358	0.176408	36	4.46109	4.42762	0.483782	14	3.94764	3.9177	0.460807
RNF44	0.00233579	0.176371	36	7.66056	7.61071	0.402977	14	6.77903	6.79135	0.448805
IGHV5-78	0.00564358	0.176224	36	2.61078	2.56446	0.308027	14	2.31058	2.29187	0.165616
SRXN1	0.00361562	0.176149	36	6.11708	6.12739	0.618565	14	5.414	5.47497	0.427132
MCF2L-AS1	0.00209798	0.176014	36	6.2881	6.22174	0.448479	14	5.56588	5.56044	0.218276
CLDN8	0.0305045	0.175724	36	7.92311	8.18952	1.29643	14	7.01451	7.06036	0.964793
SOX21	0.00215904	0.175602	36	3.53695	3.49653	0.328293	14	3.13161	3.14894	0.332434
PAGE1	0.00128496	0.175493	36	4.33918	4.26379	0.336292	14	3.8422	3.75447	0.338443
RPL10L	0.000490517	0.175383	36	5.68122	5.72624	0.374133	14	5.0309	4.99901	0.426189
SLCO1A2	0.252911	0.175251	36	2.83425	2.46151	0.884151	14	2.51005	2.3323	0.73374
POLQ	0.00301201	0.175244	36	3.09286	2.99953	0.317195	14	2.73909	2.76693	0.203989
ZSCAN16	0.000366228	0.175207	36	8.07124	8.07567	0.5731	14	7.14822	7.04347	0.393658
C8orf34-AS1	0.00749059	0.175135	36	6.49191	6.49014	0.808201	14	5.74978	5.68222	0.599852
MIR2052HG	0.0367904	0.174982	36	3.89082	3.63807	0.850671	14	3.44641	3.37615	0.302013
FNIP2	0.00728552	0.174915	36	7.10325	7.25392	0.846036	14	6.2922	6.13117	0.659739
ZDHHC11	0.000840867	0.174841	36	7.88779	7.88274	0.603004	14	6.98752	6.99173	0.432743
SNHG4	0.00381983	0.174841	36	5.17349	5.17178	0.477688	14	4.58302	4.55852	0.13119
HPSE	0.00250446	0.174743	36	2.8571	2.81388	0.312006	14	2.53118	2.53475	0.142513
ADRA2A	0.078252	0.174608	36	5.76808	5.51236	1.22321	14	5.11057	5.07141	0.772416
HYAL3	0.00301774	0.174595	36	5.18422	5.09636	0.495817	14	4.5933	4.5759	0.474128
RTKN2	0.00287247	0.174346	36	3.57742	3.54108	0.363403	14	3.1702	3.15354	0.156659
CD28	0.0518063	0.1743	36	3.14918	3.02706	0.626609	14	2.79079	2.66074	0.310811
TK1	0.00125097	0.174289	36	5.71068	5.63661	0.479438	14	5.06083	5.0399	0.314195
KIAA1024	0.0150974	0.174274	36	5.71723	5.62285	0.781194	14	5.06668	5.12974	0.554418
LOC728730	0.013915	0.17424	36	5.69028	5.43605	0.78419	14	5.04292	4.93087	0.499268
RTL9	0.00117952	0.17413	36	3.99869	3.93104	0.331623	14	3.54405	3.56505	0.245004
LRRC8D	0.0010835	0.173976	36	7.23194	7.18625	0.480299	14	6.41036	6.42591	0.663718
PCDHB3	0.00799127	0.173792	36	4.6347	4.41813	0.604204	14	4.1087	4.10725	0.274878
CDK5R1	0.00321633	0.17366	36	4.22337	4.17439	0.524577	14	3.7444	3.73023	0.22574
HIST1H2AK	0.00679927	0.173622	36	4.5442	4.55822	0.528508	14	4.02896	4.09985	0.455902
HYKK	0.00782571	0.173575	36	4.77865	4.84928	0.543331	14	4.23696	4.16159	0.55139
NLE1	0.00104952	0.173351	36	5.79105	5.74997	0.450982	14	5.13539	5.13133	0.374732
IQGAP3	0.00404209	0.173102	36	3.92635	3.83935	0.415529	14	3.48242	3.5199	0.192791
RGS10	0.000457461	0.173067	36	7.6034	7.60242	0.508073	14	6.74388	6.61921	0.425168
LINC00308	0.00935875	0.172989	36	4.16698	4.02579	0.497938	14	3.69612	3.58276	0.375789
NCEH1	0.0723828	0.172871	36	4.68582	4.53902	0.945363	14	4.15668	3.98725	0.702728
MMP12	0.122339	0.172746	36	2.72825	2.44473	0.667941	14	2.42037	2.31458	0.358366
SOX4	0.000749021	0.172689	36	7.75969	7.6754	0.505133	14	6.8843	6.74793	0.463112
KCNAB2	0.000403062	0.172497	36	6.48144	6.47478	0.32971	14	5.75102	5.73788	0.423984
IAPP	0.0483193	0.172496	36	2.83376	2.65751	0.694451	14	2.51441	2.54352	0.245647
SOX8	0.00907683	0.172477	36	3.66918	3.58887	0.457118	14	3.25573	3.20417	0.321827
CYSRT1	0.00104305	0.17235	36	5.6155	5.57317	0.297571	14	4.98317	5.04023	0.381663
MCRIP2	0.000662755	0.172095	36	5.81345	5.78182	0.338477	14	5.15975	5.05688	0.38496
IRX4	0.0463502	0.172049	36	5.991	5.96415	1.01513	14	5.3175	5.4651	0.974387
C4orf48	0.00198854	0.171796	36	6.94789	6.94562	0.667771	14	6.1679	6.18481	0.45265
QRICH2	0.000799952	0.171644	36	5.28798	5.26743	0.297107	14	4.69483	4.82229	0.408295
TMEM119	0.0349762	0.171295	36	6.02871	6.12001	1.03509	14	5.35376	5.30205	0.591733
SLC25A15	0.00147924	0.171288	36	5.84637	5.76872	0.461796	14	5.19187	5.26646	0.330906
CREB3L1	0.00221397	0.170945	36	7.68639	7.7635	0.733012	14	6.82751	6.7062	0.372033
TUBB2A	0.00301722	0.170615	36	9.87926	9.75701	0.943421	14	8.77736	8.53966	0.809799
DTX1	0.00225873	0.170603	36	5.87353	5.78137	0.492558	14	5.21846	5.13464	0.591386
HIP1	0.0028747	0.170598	36	5.51312	5.44219	0.528525	14	4.89827	5.01282	0.323684
NBPF20	0.00552848	0.170593	36	5.73815	5.79688	0.6908	14	5.09822	5.08086	0.338646
NRCAM	0.0628036	0.170547	36	5.46271	5.40672	0.914691	14	4.85365	4.48433	1.13979
GPR78	0.000804097	0.170179	36	5.67821	5.66845	0.305905	14	5.04641	5.09508	0.392625
LCORL	0.00315903	0.170179	36	5.20577	5.20722	0.560118	14	4.62654	4.66075	0.238158
TEAD4	0.00556874	0.170117	36	5.61817	5.49163	0.6533	14	4.99327	4.95764	0.462797
ZBTB12	0.00224229	0.170081	36	4.51921	4.51333	0.314096	14	4.01664	3.97582	0.490507
PCDHA2	0.025729	0.169942	36	3.16412	3.00547	0.499746	14	2.81252	2.78941	0.180748
LOC284242	0.0414335	0.169928	36	2.96427	2.84834	0.504347	14	2.6349	2.57275	0.334831
MNX1	0.00519747	0.169721	36	5.40521	5.34181	0.556752	14	4.80532	4.63489	0.629431
SLC25A33	0.00171	0.169676	36	7.66906	7.74924	0.705749	14	6.81812	6.77787	0.620702
C1QTNF3	0.0103261	0.169672	36	5.10046	5.05698	0.702945	14	4.53453	4.55666	0.4027
TEC	0.00810776	0.169644	36	4.49569	4.63196	0.547764	14	3.99694	3.99855	0.413056
FKBPL	0.0011227	0.169619	36	5.24068	5.28232	0.330073	14	4.65937	4.64949	0.33311
LOC100505501	0.197809	0.16956	36	2.91878	2.65836	0.84208	14	2.59513	2.41178	0.5396
UFSP1	0.000655152	0.169483	36	6.52907	6.4502	0.481219	14	5.8054	5.79443	0.325652
B4GALT2	0.000968863	0.169468	36	6.1723	6.16064	0.258901	14	5.48822	5.36662	0.491617
TRIM16L	0.00869477	0.169417	36	4.77422	4.70414	0.552236	14	4.24524	4.0809	0.575921
SPRR3	0.00187703	0.169361	36	3.73116	3.61871	0.347198	14	3.31788	3.28118	0.276695
C9orf116	0.00730613	0.16915	36	4.27606	4.17221	0.526109	14	3.80298	3.83373	0.336038
METTL26	0.000502933	0.169124	36	6.73232	6.75162	0.350575	14	5.98761	5.86889	0.322815
MTUS2	0.00627039	0.169111	36	4.70817	4.50678	0.486291	14	4.1874	4.11644	0.243287
BCKDHA	0.00274639	0.169069	36	5.61284	5.60941	0.496574	14	4.99215	5.04006	0.499867
CTPS1	0.00718479	0.169056	36	6.59956	6.60892	0.719016	14	5.86981	6.0588	0.570225
CHN2	0.0251002	0.168934	36	6.541	6.56052	0.957501	14	5.81821	5.66365	0.81725
MZT2A	0.000201411	0.168838	36	8.45488	8.43605	0.484995	14	7.52111	7.50735	0.352126
DIAPH3	0.0016775	0.168794	36	3.30682	3.29341	0.287057	14	2.94171	2.95175	0.167527
NFXL1	0.000627146	0.16869	36	7.96942	8.02463	0.52217	14	7.09	7.10027	0.458411
LINC01619	0.00336683	0.168648	36	3.02164	2.94558	0.300285	14	2.68828	2.63266	0.230532
TRIB1	0.00718711	0.168376	36	7.1751	7.08032	0.737417	14	6.38471	6.4396	0.723228
GAREM1	0.00996164	0.168285	36	5.59409	5.67216	0.733537	14	4.97818	4.8605	0.413521
RNASEH2A	0.00570774	0.168003	36	6.22194	6.28886	0.607727	14	5.53799	5.50014	0.728331
UGT1A3	0.0557783	0.167977	36	5.21753	4.81208	1.30743	14	4.64407	4.53129	0.312944
RAB26	0.00109493	0.167924	36	6.34854	6.30268	0.521464	14	5.65098	5.70815	0.415063
SDHAF4	0.00882103	0.167761	36	5.34329	5.29684	0.626066	14	4.75672	4.77929	0.59119
TMSB15A	0.0158896	0.167703	36	8.39755	8.50577	1.18168	14	7.47599	7.70122	0.766046
PLS1	0.0080606	0.167675	36	4.47842	4.50996	0.523043	14	3.98703	3.89104	0.466458
LYPD6	0.00788188	0.167618	36	4.80003	4.85215	0.581189	14	4.27352	4.25694	0.407841
ZSCAN22	0.0205713	0.167616	36	3.92607	3.88309	0.505656	14	3.49543	3.28715	0.60369
AQP12B	0.00199791	0.167612	36	3.07574	3.05233	0.267846	14	2.73837	2.74481	0.210874
FBXW10	0.00262529	0.167406	36	3.26391	3.24837	0.265735	14	2.90632	2.93972	0.22066
GRIK1-AS2	0.0317993	0.167386	36	4.11501	3.9729	0.676917	14	3.66423	3.63116	0.27024
LYPD1	0.0137921	0.167376	36	5.03863	4.90055	0.629357	14	4.48671	4.58194	0.47775
LOC101927204	0.00644567	0.167323	36	6.36878	6.31004	0.740713	14	5.67136	5.5664	0.456701
CELSR3	0.0450722	0.16732	36	4.27242	4.00532	0.760897	14	3.80457	3.85803	0.252026
OR7E14P	0.0119393	0.167173	36	4.52382	4.47762	0.479016	14	4.02885	3.87372	0.680691
PCDHB6	0.0236045	0.167006	36	3.4726	3.33936	0.52149	14	3.09301	3.04012	0.299268
CECR2	0.00333489	0.166875	36	5.68091	5.75143	0.469734	14	5.06038	5.16957	0.579787
KRT76	0.00376696	0.166715	36	3.72934	3.70376	0.214257	14	3.32235	3.41458	0.431947
FBXO46	0.00425976	0.166662	36	5.29128	5.31307	0.579	14	4.714	4.68926	0.339909
LINC01351	0.0730982	0.166547	36	5.25647	5.31499	0.978647	14	4.68337	4.93479	0.946233
SHOX2	0.0050644	0.166179	36	3.61564	3.47252	0.419106	14	3.22226	3.13584	0.297045
MZT2B	0.000612296	0.166135	36	8.36653	8.32179	0.448663	14	7.45647	7.45275	0.315425
PSAPL1	0.00152428	0.166	36	5.06246	5.02818	0.265297	14	4.51223	4.53121	0.429537
GRB14	0.145646	0.165857	36	4.42268	4.43938	1.12935	14	3.94237	4.01882	0.662477
HSH2D	0.00635863	0.16565	36	4.28587	4.22683	0.528245	14	3.82097	3.79827	0.249909
YRDC	0.00261022	0.165493	36	6.23725	6.22577	0.536723	14	5.56128	5.5244	0.414971
LOC101929657	0.0060604	0.165345	36	3.83442	3.76496	0.395838	14	3.41921	3.55497	0.332119
MYL5	0.00159785	0.165239	36	7.0041	7.07989	0.54545	14	6.24613	6.3607	0.563103
LCE1E	0.00102962	0.165235	36	5.18255	5.13445	0.30751	14	4.62171	4.69055	0.345991
FHIT	0.0419517	0.165219	36	5.3073	5.4306	0.95935	14	4.73301	4.79636	0.30495
MPND	0.00115344	0.165203	36	5.56597	5.63604	0.358556	14	4.96375	5.04876	0.458915
SLC19A1	0.000519325	0.165097	36	5.89072	5.88364	0.325182	14	5.25375	5.31089	0.344114
TSPAN1	0.00113631	0.16488	36	9.95246	10.0969	0.724853	14	8.87762	8.89935	0.579015
METAP1D	0.00257289	0.164857	36	5.6818	5.66123	0.503405	14	5.06826	5.1577	0.298995
TMEM17	0.0362923	0.164842	36	4.33039	4.16197	0.706895	14	3.86282	3.86136	0.462146
GART	0.000673121	0.164814	36	5.75933	5.78559	0.283469	14	5.13758	5.09222	0.308509
OSCAR	0.00371887	0.16471	36	4.2887	4.24353	0.35018	14	3.82598	3.84814	0.341471
SPERT	0.000636	0.164521	36	3.90632	3.90967	0.226536	14	3.48532	3.34236	0.292292
LINC01210	0.0752657	0.164464	36	4.07692	3.78718	0.759102	14	3.63767	3.55132	0.428755
FAM163A	0.0295253	0.164404	36	2.80959	2.72851	0.709514	14	2.50699	2.52486	0.163713
SYCE3	0.00609354	0.164392	36	4.38728	4.25659	0.484997	14	3.91479	3.84349	0.22273
PRSS37	0.0120187	0.164322	36	3.53837	3.53313	0.441989	14	3.15746	3.16873	0.384819
CTSG	0.0399411	0.164265	36	5.22227	5.03214	0.734855	14	4.66026	4.62042	0.968288
LINC01687	0.0175932	0.164205	36	3.80288	3.78996	0.538967	14	3.39377	3.3126	0.43343
KIFC1	0.00156684	0.164182	36	5.92189	5.92079	0.482198	14	5.28489	5.29742	0.501286
ANKRD30B	0.244814	0.164179	36	3.52046	3.19628	1.03406	14	3.14178	3.08688	0.195225
SNAPC4	0.0015436	0.16412	36	5.93066	5.89022	0.482372	14	5.29295	5.17894	0.464851
SREBF1	0.000345755	0.164105	36	6.69294	6.60654	0.383344	14	5.97333	5.84137	0.406524
GALR3	0.000896865	0.164068	36	4.69887	4.65469	0.302228	14	4.19376	4.0837	0.380486
PCDHB17P	0.00386063	0.163937	36	3.1143	3.04792	0.319907	14	2.77978	2.70263	0.232113
GRAMD1A	0.00101845	0.163806	36	7.0084	6.96575	0.348638	14	6.25617	6.21189	0.247019
KIAA1549	0.0168081	0.163737	36	5.28093	5.206	0.670394	14	4.71433	4.57229	0.586485
PRR16	0.186012	0.163638	36	5.82984	5.58329	1.57026	14	5.20471	4.81721	1.1682
SRD5A1	0.00384966	0.163555	36	5.34163	5.30459	0.614075	14	4.76913	4.77229	0.253305
TPT1P8	0.00700887	0.163351	36	2.72695	2.65364	0.327042	14	2.43503	2.42691	0.176778
ALG6	0.00474277	0.163317	36	6.30532	6.3356	0.644266	14	5.63046	5.76498	0.457291
HOMER3	0.000335994	0.163283	36	5.48894	5.48868	0.300869	14	4.90157	4.7906	0.370426
DDC	0.0652684	0.163047	36	5.33268	4.92739	0.952535	14	4.76281	4.72469	0.202284
ZSWIM3	0.0144715	0.163001	36	4.90691	4.75481	0.658491	14	4.38268	4.33902	0.494245
LINC00656	0.0034048	0.162796	36	4.21167	4.19216	0.303189	14	3.76225	3.78547	0.477323
GLTPD2	0.00107206	0.162791	36	3.71325	3.70177	0.239662	14	3.31703	3.29366	0.302613
TMEM52	0.00277388	0.162775	36	5.06822	5.02908	0.485353	14	4.52746	4.47695	0.347343
MLST8	0.00081788	0.162711	36	6.17774	6.29681	0.407107	14	5.51885	5.56538	0.35967
ISG15	0.00656953	0.162695	36	7.70866	7.6268	1.0117	14	6.88657	6.8474	0.595841
MRPS33	0.00112346	0.162572	36	8.99813	9.09293	0.601497	14	8.03921	8.01168	0.616439
IQCH-AS1	0.0142489	0.162508	36	5.26848	5.31284	0.652646	14	4.70723	4.97493	0.631263
ITPR1-AS1	0.0513807	0.162504	36	3.67926	3.54021	0.659602	14	3.28731	3.32944	0.321489
APOE	0.000742167	0.162473	36	6.62883	6.58714	0.411578	14	5.92281	5.67969	0.588918
PYCR3	0.0017054	0.162461	36	5.57086	5.50917	0.47352	14	4.97756	4.83735	0.395862
ABRACL	0.00709008	0.162259	36	7.81695	7.76676	0.880807	14	6.98542	7.02682	0.694488
HIST1H2AL	0.0068377	0.162249	36	3.17056	3.13144	0.368054	14	2.83331	2.85572	0.26353
LINC00307	0.00222777	0.162208	36	2.75208	2.66899	0.299746	14	2.45942	2.40742	0.187235
DECR2	0.00133545	0.162165	36	6.90067	6.85671	0.339995	14	6.16701	6.11607	0.369484
THY1	0.00730323	0.16204	36	6.25699	6.21434	0.697283	14	5.59225	5.51925	0.525921
FAM69B	0.000363925	0.161989	36	6.16455	6.18005	0.346131	14	5.50982	5.42787	0.380565
SBK1	0.000901019	0.161846	36	7.3897	7.34651	0.496568	14	6.60551	6.6336	0.516531
LRRC7	0.0611327	0.161805	36	3.48459	3.27337	0.657938	14	3.11489	3.07525	0.225187
CKS2	0.0187042	0.161801	36	8.19449	8.3418	1.14825	14	7.32512	7.23917	0.772564
SCN1B	0.00293505	0.161649	36	4.49585	4.45693	0.394949	14	4.0193	4.00061	0.298683
TLCD1	0.0118153	0.161635	36	6.87262	6.86403	0.83758	14	6.1442	6.12106	0.700166
UQCC3	0.000730449	0.161559	36	8.15505	8.15612	0.529393	14	7.29109	7.26829	0.52298
F2RL1	0.0263563	0.161375	36	6.4058	6.34655	0.946404	14	5.72789	5.67802	0.641564
LOC100506797	0.00219347	0.161102	36	3.92209	3.8926	0.317045	14	3.50769	3.49622	0.378812
LOC286121	0.00320171	0.16099	36	4.64168	4.56789	0.453549	14	4.15157	4.09471	0.317055
SLC25A42	0.000657339	0.160933	36	5.24338	5.24725	0.345335	14	4.68993	4.62066	0.334258
LY86	0.0136231	0.160735	36	3.86217	3.78212	0.497034	14	3.45498	3.43139	0.345213
OR1C1	0.00499658	0.160714	36	4.71971	4.72416	0.518713	14	4.22217	4.22298	0.261342
LINC00702	0.0964152	0.160439	36	2.68205	2.49358	0.599999	14	2.39977	2.35919	0.201401
SCARB1	0.000528758	0.160395	36	4.40942	4.40352	0.257972	14	3.94546	3.90493	0.28989
KLHL34	0.142362	0.160255	36	3.24903	3.04704	0.816027	14	2.90744	2.92845	0.317266
LOC100131496	0.04755	0.160201	36	3.5313	3.41699	0.455639	14	3.16016	2.88661	0.804247
LINC01207	0.220389	0.160193	36	7.406	7.69423	2.1576	14	6.62767	7.15833	1.48678
CETN1	0.00205597	0.160161	36	3.04932	3.01444	0.228002	14	2.72892	2.72028	0.276114
TRAM2	0.00131362	0.160044	36	6.84975	6.85152	0.367967	14	6.13051	6.16573	0.199726
EPHA10	0.00175415	0.159816	36	3.78413	3.75958	0.164392	14	3.38733	3.41852	0.217801
DNAJC12	0.0199763	0.159807	36	4.97638	4.83393	0.71745	14	4.45458	4.44544	0.314019
FASN	0.00300842	0.159786	36	8.00056	7.93565	0.74659	14	7.16177	7.16315	0.496211
TRIM68	0.00275223	0.159769	36	7.61749	7.62395	0.6808	14	6.81894	6.78653	0.616485
LMNB2	0.00262866	0.159673	36	6.96268	6.8658	0.48174	14	6.23319	6.34204	0.417877
SSTR4	0.00087037	0.1596	36	4.27023	4.27925	0.235096	14	3.82302	3.7882	0.318
KCNMB2	0.0441373	0.159551	36	3.01235	2.84656	0.585388	14	2.69696	2.6662	0.141406
KIR3DL3	0.00238446	0.159469	36	4.08195	4.01207	0.37013	14	3.65479	3.6905	0.306564
SH2D4A	0.00248902	0.159466	36	7.70066	7.66763	0.569052	14	6.89483	6.83115	0.527549
UBD	0.145429	0.159316	36	7.27103	7.31868	1.48092	14	6.51084	6.33099	1.93297
RALY-AS1	0.01058	0.159269	36	5.60019	5.58191	0.638045	14	5.01485	5.01615	0.594655
SYCE1	0.0635698	0.159227	36	3.76539	3.49749	0.761921	14	3.37192	3.29853	0.213467
TPRN	0.000813675	0.159113	36	6.19307	6.14829	0.505147	14	5.54636	5.40689	0.349573
RPS11P6	0.00108535	0.159059	36	4.17592	4.18654	0.29533	14	3.74	3.72992	0.306413
SEL1L3	0.00324679	0.158966	36	6.29309	6.28782	0.581012	14	5.63651	5.73085	0.309583
SNORD3B-1	0.0398818	0.1588	36	8.56892	8.67081	1.26897	14	7.67578	7.90438	1.35052
DCAF12	0.000443187	0.158766	36	7.10643	7.19552	0.498882	14	6.36588	6.25612	0.288156
KCNS3	0.0723931	0.158762	36	5.37891	5.24995	0.99706	14	4.81839	4.69612	0.758185
PCDHB4	0.0372515	0.158697	36	4.27052	4.2328	0.623218	14	3.82568	3.7502	0.631495
PP12613	0.00581545	0.158603	36	3.03864	2.95573	0.30324	14	2.7223	2.72248	0.267096
CAPSL	0.0432212	0.158456	36	3.86981	3.66092	0.989195	14	3.46729	3.44509	0.178292
LOC729291	0.0206469	0.158253	36	3.26623	3.20776	0.468	14	2.9269	2.92484	0.237026
SCRIB	0.00214532	0.15822	36	7.68102	7.69502	0.446264	14	6.88319	6.95408	0.648621
NKX2-1	0.00118349	0.158205	36	5.19329	5.06945	0.46421	14	4.65391	4.60894	0.238068
GDPD5	0.0105925	0.158156	36	5.48814	5.37502	0.601662	14	4.9183	4.71791	0.650019
CXorf23	0.0471822	0.158112	36	4.03135	3.86185	0.66027	14	3.61288	3.66652	0.482091
CDON	0.0210026	0.158045	36	4.20754	4.08652	0.579534	14	3.77096	3.75677	0.415277
SRFBP1	0.0206537	0.157997	36	4.36066	4.3626	0.562849	14	3.90832	3.93295	0.555986
HDGFL1	0.00633873	0.157982	36	3.62867	3.6109	0.320745	14	3.2523	3.28518	0.409151
C4orf17	0.0103676	0.157955	36	3.18446	3.14265	0.280793	14	2.85422	2.87342	0.420035
DNAJC3-AS1	0.00266244	0.157925	36	4.77251	4.76029	0.422922	14	4.27767	4.23968	0.347686
ENOX1	0.00136411	0.157814	36	6.71535	6.71867	0.567978	14	6.01952	5.94233	0.355819
PLAC8L1	0.0709295	0.157714	36	6.16737	6.23224	1.11281	14	5.5287	5.40046	0.962405
ARFGEF3	0.000893795	0.157617	36	8.32449	8.38949	0.595348	14	7.46294	7.34756	0.545716
FAM111B	0.0619843	0.157612	36	4.44881	4.207	0.796954	14	3.98839	3.88387	0.568472
AP1S3	0.0100805	0.157546	36	4.50068	4.42066	0.501624	14	4.03508	3.97329	0.5025
LOC100507562	0.00604069	0.157369	36	2.91682	2.83801	0.262072	14	2.61539	2.60024	0.283545
LINC01101	0.000792323	0.157142	36	3.71245	3.64891	0.251168	14	3.32932	3.22154	0.311129
KRTAP9-8	0.0101127	0.157127	36	3.19549	3.12363	0.30389	14	2.86574	2.9538	0.340675
SGO2	0.0232003	0.157104	36	4.81547	4.6908	0.651576	14	4.31863	4.1978	0.593245
NOP2	0.00340581	0.157008	36	6.464	6.32085	0.551244	14	5.79745	5.68527	0.622474
FITM1	0.000623815	0.156938	36	5.08368	5.05078	0.275359	14	4.55969	4.4379	0.389287
IFRD2	0.000582952	0.1569	36	6.37466	6.33763	0.420702	14	5.71776	5.48866	0.381268
SNHG19	0.000808536	0.15684	36	12.5062	12.6641	0.541407	14	11.2179	11.1385	0.784216
ADAM21	0.00620402	0.156787	36	3.88766	3.9063	0.392554	14	3.48731	3.50066	0.372178
FNDC10	0.000656006	0.156759	36	5.6527	5.59762	0.321286	14	5.07069	5.04398	0.313974
CD3EAP	0.000714689	0.156756	36	6.31194	6.38759	0.327882	14	5.66206	5.67204	0.406481
SLC5A6	0.00100438	0.156586	36	7.12808	7.21066	0.470966	14	6.39493	6.34075	0.544173
AKR1C3	0.165196	0.156449	36	5.58362	5.11774	1.44277	14	5.00979	4.93853	0.604275
CD101	0.00407679	0.156271	36	4.02418	4.00206	0.387091	14	3.61107	3.52431	0.292051
GZMM	0.0016714	0.156268	36	5.30943	5.25452	0.309394	14	4.76438	4.70485	0.460522
NLRP12	0.00186654	0.156189	36	4.52947	4.5203	0.366466	14	4.06471	4.09901	0.316981
LOC105373383	0.0262771	0.156156	36	5.20369	5.03784	0.732724	14	4.66986	4.77585	0.506989
F13A1	0.0470385	0.156077	36	4.83191	4.73111	0.792094	14	4.33646	4.30423	0.558319
DVL1	0.000485355	0.156012	36	8.84482	8.80216	0.345531	14	7.93825	7.7714	0.455343
IFNL2	0.00706677	0.155973	36	2.86077	2.8774	0.311848	14	2.56762	2.58539	0.193147
HIST1H2BK	0.00295768	0.155859	36	9.78556	9.96418	0.946122	14	8.7835	8.87965	0.306872
BICDL2	0.0014071	0.155793	36	5.87931	5.8633	0.416356	14	5.2775	5.22435	0.43363
SPAG5	0.0339868	0.155779	36	5.01988	4.88953	0.776654	14	4.50608	4.57994	0.427758
L3MBTL3	0.0178241	0.155527	36	5.78962	5.83108	0.711033	14	5.19795	5.27873	0.625704
DBNDD1	0.00408414	0.155491	36	5.45275	5.40016	0.464561	14	4.89563	4.7984	0.624281
GRK7	0.00212484	0.155421	36	2.4093	2.3937	0.210516	14	2.16324	2.18261	0.106651
CD163L1	0.0566177	0.155384	36	4.47871	4.3305	0.775933	14	4.0214	3.97445	0.44358
PPAN	0.000428068	0.155348	36	7.57853	7.61057	0.451794	14	6.80488	6.74907	0.404225
CCDC142	0.0223891	0.155293	36	4.18864	4.16548	0.578699	14	3.76119	3.8541	0.447659
RUNDC3A-AS1	0.0117074	0.155247	36	3.61271	3.51379	0.667381	14	3.24413	3.27211	0.253412
KIF25	0.00210755	0.155231	36	4.72702	4.57646	0.547815	14	4.24481	4.26773	0.264155
RAP1GAP	0.00044917	0.155051	36	7.12839	7.17296	0.366134	14	6.40201	6.41509	0.457243
MRPL4	0.000490162	0.154974	36	6.20508	6.23495	0.347893	14	5.57309	5.48064	0.430125
LOC101928000	0.0067487	0.154929	36	5.69109	5.64983	0.643068	14	5.1116	5.18643	0.432511
SNX16	0.0446271	0.154788	36	4.53548	4.48157	0.756107	14	4.07407	4.18771	0.43148
LOC102724156	0.00523683	0.154776	36	6.62938	6.54894	0.611422	14	5.95499	6.03095	0.601328
LOC100288590	0.00124361	0.154705	36	2.4822	2.49386	0.18681	14	2.2298	2.18725	0.193344
MTNR1A	0.00113509	0.154653	36	3.62212	3.57907	0.365945	14	3.25392	3.17127	0.239611
PRSS27	0.0017635	0.154453	36	3.73972	3.7154	0.27578	14	3.36004	3.27274	0.361368
HIST1H4D	0.0103497	0.154423	36	4.4845	4.4575	0.548849	14	4.02929	4.02294	0.287944
LOC105371352	0.00677059	0.154383	36	3.292	3.21892	0.411661	14	2.95792	2.99495	0.179662
ENTPD5	0.000643298	0.154172	36	8.39426	8.51603	0.536	14	7.54348	7.56198	0.380885
HIST1H1T	0.00714367	0.154156	36	4.02472	3.99141	0.437659	14	3.61685	3.61073	0.322077
ZNF229	0.00853797	0.153976	36	4.61241	4.54979	0.464654	14	4.14549	4.0901	0.558832
FOXM1	0.0176929	0.153954	36	6.31067	6.43382	0.655483	14	5.67193	5.82718	0.921892
PHLDB3	0.00114124	0.153918	36	5.5532	5.62122	0.357936	14	4.99125	4.8415	0.529313
TBC1D28	0.00141774	0.15386	36	2.77662	2.77317	0.196481	14	2.49575	2.49408	0.187649
CLEC11A	0.00307195	0.153726	36	6.02008	5.98245	0.480717	14	5.41161	5.20246	0.670598
DIEXF	0.00106732	0.153626	36	6.6249	6.78111	0.516453	14	5.95571	5.98831	0.399958
LOC100505938	0.00324106	0.153585	36	7.9585	7.83781	0.698855	14	7.1548	7.09581	0.686451
CDK1	0.0223331	0.153371	36	4.11388	4.03157	0.523325	14	3.69898	3.58366	0.481036
IL17B	0.00104762	0.153245	36	4.83641	4.80967	0.297907	14	4.34902	4.31044	0.435341
TP53INP1	0.000973955	0.153186	36	9.45281	9.56023	0.684735	14	8.50055	8.42757	0.398681
RPL23AP7	0.00154329	0.153155	36	7.14085	7.15687	0.407946	14	6.42163	6.48081	0.480649
ELOVL7	0.00691971	0.152954	36	7.59146	7.59567	0.807099	14	6.82781	6.96087	0.636696
NKX6-2	0.00224039	0.15291	36	5.03662	4.99117	0.332731	14	4.53011	4.40132	0.507462
MGAT4B	0.000817391	0.152402	36	6.47783	6.45251	0.409073	14	5.82843	5.82785	0.378856
SCAND1	0.0005706	0.152325	36	5.9547	5.95757	0.315776	14	5.35804	5.34105	0.320934
TMEM150B	0.00487412	0.152277	36	3.65477	3.58134	0.262186	14	3.28867	3.31772	0.391367
EP300-AS1	0.194148	0.152223	36	5.8676	5.62865	1.55894	14	5.28003	5.20528	0.935429
PRRT3-AS1	0.123575	0.152145	36	6.04984	6.26332	1.3447	14	5.44432	5.62615	0.755209
TMC3-AS1	0.000697879	0.152142	36	4.67451	4.73599	0.29323	14	4.20665	4.10255	0.359677
DDX39A	0.0030556	0.151831	36	6.69093	6.78021	0.632496	14	6.02255	5.97133	0.36041
XIRP2	0.0300885	0.151819	36	2.8246	2.69109	0.648635	14	2.54247	2.56285	0.148495
LOC105374042	0.388921	0.151807	36	2.78491	2.27058	1.07801	14	2.50676	2.07234	0.839115
HSPC081	0.00762806	0.151802	36	3.10449	3.02697	0.379204	14	2.79443	2.72484	0.289238
LRRC10B	0.0351017	0.151752	36	4.51161	4.24598	0.74425	14	4.06116	4.10173	0.306338
RANBP17	0.0157633	0.151718	36	4.46049	4.45365	0.529343	14	4.01524	3.98087	0.465874
HIST1H2BC	0.151443	0.151654	36	6.47846	6.39036	1.59563	14	5.83202	5.84993	0.604528
RIPK2	0.00389548	0.151637	36	6.02654	5.90856	0.586264	14	5.42526	5.41985	0.354821
KIAA1958	0.00528351	0.151637	36	5.50653	5.42548	0.492018	14	4.95714	4.79847	0.522837
NOP56	0.00158057	0.151604	36	8.14198	8.1735	0.334818	14	7.32981	7.31626	0.33289
LOC105376796	0.00401706	0.151578	36	6.06189	6.04207	0.59131	14	5.45731	5.38084	0.523253
ERVK3-2	0.00359816	0.151557	36	4.10811	4.06349	0.365837	14	3.69844	3.71079	0.321128
OR10C1	0.0107909	0.151481	36	3.38155	3.35126	0.373716	14	3.0445	3.00646	0.3467
DNTT	0.000468235	0.151454	36	3.23313	3.19469	0.203747	14	2.91093	2.85467	0.20807
LRRC25	0.0205885	0.151258	36	3.49346	3.38019	0.442551	14	3.14574	3.02708	0.374453
NTNG1	0.0743051	0.151209	36	4.11034	3.79948	0.737183	14	3.70134	3.62452	0.262783
HAO1	0.0472725	0.15118	36	2.69054	2.51927	0.515646	14	2.42286	2.38863	0.160715
FGF13	0.00195531	0.151135	36	9.01743	9.12745	0.661073	14	8.12057	8.22762	0.695867
MYL2	0.0594837	0.151107	36	4.05671	3.80324	1.0808	14	3.65331	3.72243	0.180516
POC1A	0.000804004	0.151091	36	5.24323	5.21112	0.383916	14	4.72189	4.65626	0.286508
SPDL1	0.0245495	0.151071	36	4.08911	3.95529	0.516556	14	3.68258	3.68642	0.549879
DCST1-AS1	0.00692204	0.151008	36	6.02748	5.96682	0.647016	14	5.42847	5.38935	0.46815
LOC283674	0.00260812	0.150854	36	3.71834	3.64962	0.308476	14	3.34918	3.3319	0.291261
CORO1B	0.000888496	0.150823	36	7.54825	7.51377	0.440245	14	6.79899	6.74172	0.542287
RITA1	0.00699291	0.150747	36	5.2875	5.30694	0.567201	14	4.76289	4.73019	0.351264
HBQ1	0.0007677	0.150718	36	5.15979	5.14986	0.301344	14	4.64795	4.63414	0.375161
SDHAF3	0.024576	0.150692	36	5.72396	5.80797	0.774599	14	5.15625	5.15784	0.514234
ZNF350	0.0139295	0.15066	36	7.6306	7.5934	0.93034	14	6.87394	6.82579	0.691744
THAP8	0.0046087	0.150566	36	4.54679	4.38841	0.497158	14	4.09619	3.98483	0.267578
CDC45	0.00466811	0.150401	36	4.29025	4.26105	0.405674	14	3.86551	3.79012	0.382563
ZNF513	0.00130975	0.150398	36	4.69102	4.69162	0.342213	14	4.22662	4.26206	0.270778
SPDEF	0.000535495	0.150296	36	8.76728	8.77995	0.448164	14	7.89989	7.94661	0.479624
SPRR2D	0.000689628	0.150243	36	3.68492	3.6912	0.215018	14	3.32047	3.2801	0.273884
LGALS7	0.0015502	0.150182	36	5.09948	5.07301	0.358198	14	4.59533	4.67923	0.358867
TEX45	0.00170648	0.150175	36	4.95022	4.90947	0.231693	14	4.46085	4.40371	0.332607
NUF2	0.159108	0.150152	36	3.28622	3.00883	0.806903	14	2.9614	3.03079	0.319576
ARHGEF26-AS1	0.106972	0.15014	36	4.43576	4.52138	0.880995	14	3.99735	4.18416	0.711732
LOC100294145	0.0103735	0.150124	36	4.38165	4.27984	0.501106	14	3.94862	3.91293	0.285399
LINC00324	0.00993076	0.150028	36	5.5513	5.60473	0.598855	14	5.00301	4.9978	0.488973
CCNO	0.0299942	0.149961	36	5.73424	5.76483	0.73859	14	5.16812	5.15384	0.819403
HABP2	0.00428162	0.149955	36	3.78403	3.78191	0.303884	14	3.41047	3.38064	0.394147
ARHGAP19-SLIT1	0.00601126	0.149742	36	3.34241	3.36567	0.295935	14	3.01289	3.01069	0.374567
SLC35F4	0.013132	0.14933	36	4.60964	4.55663	0.537166	14	4.15637	4.22358	0.377163
DUSP21	0.00638502	0.149318	36	2.75952	2.74109	0.272818	14	2.4882	2.45312	0.231217
UBE2T	0.0151029	0.149157	36	5.53962	5.48824	0.686034	14	4.9955	4.93734	0.433458
LINC01996	0.00237928	0.149087	36	4.15388	4.14268	0.329543	14	3.74606	3.73439	0.360302
PCDHB13	0.00161755	0.149058	36	5.36893	5.27269	0.44469	14	4.84191	4.79412	0.134962
LAMA1	0.00470066	0.149004	36	3.35619	3.31932	0.315159	14	3.02686	3.01851	0.295485
DPP7	0.0007182	0.148955	36	7.50645	7.51687	0.454324	14	6.77009	6.74612	0.327916
C1QC	0.00438781	0.1489	36	7.50792	7.64148	0.675156	14	6.77168	6.77842	0.646576
RASSF2	0.0172716	0.148886	36	6.12835	6.00287	0.793727	14	5.52745	5.58274	0.384527
DHRS11	0.00702816	0.148858	36	5.86884	5.98591	0.544388	14	5.29348	5.16106	0.627385
FAM117B	0.00289527	0.148761	36	6.64494	6.59883	0.569494	14	5.9939	6.02539	0.336679
UBALD1	0.00059587	0.148717	36	4.619	4.57044	0.292889	14	4.16658	4.05596	0.274158
KCNE2	0.00092094	0.148489	36	5.07407	5.12555	0.249779	14	4.5778	4.62599	0.312024
ERVMER34-1	0.0512095	0.14827	36	4.57914	4.29065	0.743408	14	4.1319	4.11441	0.413175
MAL2	0.000907525	0.148219	36	9.32642	9.37288	0.558896	14	8.41582	8.48925	0.627533
TAF4B	0.0169597	0.148207	36	5.95495	5.77984	0.757397	14	5.37357	5.46986	0.451009
C3orf67	0.159201	0.147933	36	3.93533	3.62693	0.902532	14	3.5518	3.4797	0.306066
ESRP2	0.000657854	0.147906	36	9.21385	9.23318	0.581948	14	8.31605	8.2532	0.493612
SKA3	0.00279479	0.147728	36	3.96575	3.92931	0.348251	14	3.57977	3.53085	0.264218
EEF1A2	0.000357925	0.147575	36	6.15495	6.10685	0.358716	14	5.55648	5.43285	0.423612
MAN2B1	0.00051854	0.14757	36	8.49341	8.49788	0.402419	14	7.6676	7.61872	0.516143
NAALADL2	0.030831	0.147562	36	7.70818	7.81653	1.0403	14	6.95875	7.03661	0.958259
MYH6	0.0113416	0.147546	36	5.44199	5.33486	0.715297	14	4.91295	4.78647	0.479185
ZNF385B	0.2738	0.14734	36	6.10838	5.65647	1.81654	14	5.51534	5.40485	1.39401
ZNF284	0.0196148	0.147266	36	6.01185	6.08904	0.708144	14	5.42846	5.51507	0.679176
ADAM1A	0.0743177	0.147158	36	6.16828	6.36328	1.09221	14	5.57013	5.80027	0.76263
DHH	0.00722014	0.147033	36	3.9108	3.82155	0.389152	14	3.53187	3.43262	0.358195
E2F3	0.00311771	0.147027	36	7.364	7.39035	0.33868	14	6.6505	6.66953	0.338744
CAPN10-AS1	0.0232501	0.146993	36	4.20292	4.15391	0.506225	14	3.79579	3.69498	0.546459
TMEM170B	0.0883003	0.146892	36	4.28139	4.3465	0.779181	14	3.86693	3.62871	0.636857
ALG14	0.00932244	0.146887	36	5.94718	6.01179	0.610322	14	5.37148	5.44505	0.571273
ARX	0.0133573	0.146863	36	5.77583	5.80931	0.720553	14	5.2168	5.12955	0.44527
TNNT1	0.30336	0.146805	36	3.6387	3.35624	1.21569	14	3.28665	3.2719	0.242688
TRAT1	0.209236	0.146762	36	2.89908	2.71618	0.741886	14	2.61867	2.52727	0.478986
SNHG9	0.0424552	0.146699	36	5.24884	5.04995	0.768892	14	4.74136	4.53832	0.658527
LINC01088	0.145142	0.146559	36	3.95229	3.7891	0.896898	14	3.57051	3.56522	0.41815
C12orf45	0.00196034	0.146498	36	6.98708	7.02421	0.515579	14	6.31242	6.34491	0.445235
ZNF467	0.00787002	0.146398	36	6.07381	5.91638	0.573813	14	5.48771	5.2466	0.668162
CENPX	0.000436834	0.146313	36	8.71304	8.72322	0.437591	14	7.87273	7.81679	0.404796
EML6	0.135923	0.146082	36	5.24222	4.91564	1.18605	14	4.7374	4.7289	0.334119
LOC100130268	0.00243283	0.146019	36	2.51787	2.48878	0.223489	14	2.2755	2.2384	0.146615
GNB2	0.000525907	0.1459	36	7.00917	7.05064	0.250491	14	6.33499	6.20142	0.512588
PRTG	0.0144939	0.145856	36	4.33868	4.23782	0.530295	14	3.92148	3.88499	0.217395
GNG8	0.000849929	0.145797	36	5.10563	5.09329	0.258162	14	4.61487	4.44378	0.466463
SNHG8	0.00135569	0.145795	36	8.80932	8.84733	0.69129	14	7.96258	7.93935	0.342419
LCLAT1	0.00483383	0.145743	36	8.07041	8.14274	0.779867	14	7.29495	7.51043	0.512759
NEK3	0.00791528	0.145718	36	7.61233	7.52939	0.782116	14	6.88101	7.04083	0.558532
NKX2-2	0.216023	0.145632	36	2.65102	2.45948	0.739808	14	2.39647	2.37835	0.237024
CDKN2A	0.0106297	0.145582	36	4.45215	4.25653	0.503437	14	4.0248	3.96622	0.295127
CRAT	0.00718672	0.145546	36	6.79557	6.82956	0.735794	14	6.14345	6.14692	0.17414
DHFR	0.00442698	0.145496	36	6.90638	6.90665	0.565507	14	6.24384	6.42838	0.589765
OASL	0.00428208	0.14533	36	3.99355	3.89998	0.431935	14	3.61086	3.683	0.263525
MOV10L1	0.00495316	0.145267	36	4.36658	4.3139	0.436076	14	3.94831	3.93601	0.265403
RALGAPA2	0.00561147	0.145206	36	6.13468	6.01167	0.569384	14	5.54728	5.58316	0.247096
LOC105373418	0.000641408	0.145142	36	4.24729	4.25642	0.205288	14	3.84078	3.72358	0.315631
MTCL1	0.0546299	0.145092	36	4.79262	4.56445	0.731011	14	4.33407	4.30297	0.494812
LOC100507506	0.00264772	0.145092	36	5.19356	5.08024	0.361646	14	4.69665	4.79025	0.330489
IL2RG	0.121571	0.145073	36	5.79624	5.62216	1.11053	14	5.24173	5.28935	1.0876
KIF2B	0.0038597	0.145042	36	3.1659	3.13608	0.224138	14	2.86309	2.88472	0.284581
HOXD-AS2	0.020345	0.145032	36	3.5905	3.53516	0.439622	14	3.2471	3.21634	0.346595
ITGA4	0.0923793	0.145021	36	4.24678	4.08432	0.795933	14	3.84065	3.81357	0.509638
MAZ	0.000789998	0.144936	36	7.65074	7.59453	0.40296	14	6.91948	6.90944	0.396265
ZBED1	0.00214176	0.144887	36	6.34789	6.31941	0.534183	14	5.74135	5.72559	0.382749
SLC7A11-AS1	0.107111	0.144658	36	3.9248	3.81535	0.782261	14	3.55035	3.48546	0.477901
NCK1-AS1	0.0352103	0.144635	36	5.04584	5.06988	0.739131	14	4.56451	4.64575	0.362924
ZNF121	0.000776753	0.144629	36	8.23728	8.19921	0.414321	14	7.45155	7.48774	0.451628
CEP85	0.00114745	0.144624	36	4.57677	4.5809	0.338044	14	4.14022	4.17676	0.337751
LINC00887	0.00728132	0.14457	36	2.41728	2.36682	0.244679	14	2.18679	2.17616	0.182068
LOC101928933	0.090822	0.144553	36	3.11063	2.99711	0.599838	14	2.81406	2.91535	0.247761
PRR15L	0.0119452	0.144451	36	8.04446	8.11716	0.861081	14	7.27801	7.39314	0.70992
LOC100505797	0.0147658	0.144451	36	2.9211	2.81409	0.390652	14	2.64279	2.69225	0.166726
EXOC3L1	0.00108729	0.144448	36	5.55134	5.55823	0.276071	14	5.02244	5.08247	0.435577
LOC100288637	0.0529341	0.144405	36	2.62117	2.57823	0.388073	14	2.37151	2.27692	0.411431
DLG3-AS1	0.0255208	0.144331	36	4.42723	4.32514	0.587492	14	4.00575	4.02958	0.404365
CAMTA2	0.000520757	0.144177	36	6.29968	6.29091	0.31855	14	5.70055	5.65732	0.388928
PSAT1	0.0680713	0.14413	36	5.89138	5.86193	0.910961	14	5.33126	5.25491	0.974452
SLC26A1	0.0118426	0.14412	36	3.92037	3.88673	0.369397	14	3.54766	3.38271	0.502391
MGC15885	0.00721576	0.143958	36	3.1291	3.07814	0.32266	14	2.83194	2.85742	0.266796
AGPAT3	0.000445391	0.143947	36	7.28674	7.31936	0.284926	14	6.59479	6.53679	0.228109
LINC01023	0.000693792	0.143901	36	6.411	6.53693	0.385094	14	5.8024	5.71803	0.435308
KRT84	0.00439776	0.143855	36	3.38856	3.32934	0.273216	14	3.06698	3.07667	0.247855
TNK2-AS1	0.00810673	0.143777	36	3.42745	3.45598	0.319275	14	3.10234	3.12972	0.352807
HTR3C	0.00360497	0.143575	36	3.4529	3.46708	0.295325	14	3.12582	3.13327	0.263661
SLC9A3-AS1	0.00550634	0.143492	36	6.08604	5.94044	0.579517	14	5.50985	5.55645	0.509221
CHDH	0.000657968	0.14347	36	6.22543	6.27409	0.354088	14	5.63612	5.66199	0.276875
ELOVL2	0.152478	0.143421	36	6.1535	6.06279	1.33086	14	5.5712	5.23846	1.07124
COA7	0.00175168	0.143399	36	6.30889	6.36282	0.483724	14	5.71196	5.74565	0.345636
PLA2G2D	0.0100998	0.143365	36	2.92315	2.91003	0.276044	14	2.64663	2.66009	0.294314
CAMK2B	0.00207844	0.143354	36	5.89878	5.892	0.453063	14	5.34082	5.17836	0.449093
NACA2	0.00136245	0.143319	36	3.55768	3.54212	0.243242	14	3.22125	3.15345	0.276323
GALNT7	0.000906144	0.143295	36	9.62378	9.69126	0.594094	14	8.71384	8.62239	0.590636
RAB30	0.00955311	0.143256	36	6.37266	6.40387	0.677499	14	5.77027	5.87855	0.317019
ABHD17A	0.0012414	0.143222	36	5.06683	5.02761	0.254248	14	4.58798	4.53731	0.415848
RABIF	0.0020766	0.143207	36	6.7169	6.75238	0.486047	14	6.08218	6.19094	0.366334
MIR7515	0.0021131	0.14311	36	3.25238	3.24965	0.273539	14	2.94524	2.95758	0.197115
CARD18	0.00329015	0.142988	36	2.89814	2.8668	0.235023	14	2.62468	2.64824	0.229274
FGFBP3	0.0317434	0.142963	36	4.23102	4.1972	0.585203	14	3.83186	3.80295	0.430163
CD68	0.00173052	0.142951	36	5.27266	5.30544	0.36119	14	4.77527	4.72118	0.449551
BPHL	0.000978312	0.142813	36	8.10214	8.21171	0.587041	14	7.33853	7.15916	0.413018
LINC00328	0.180326	0.142756	36	3.43707	3.38149	0.761586	14	3.11325	3.09795	0.733492
LOC729173	0.00554038	0.142697	36	4.08424	4.06116	0.276848	14	3.6996	3.70681	0.453861
LOC101927958	0.00287216	0.142615	36	4.56021	4.50626	0.318113	14	4.13098	4.16068	0.296835
ANAPC5	0.000839461	0.142588	36	6.67932	6.59319	0.425082	14	6.05075	5.97978	0.285116
LOC101927164	0.018661	0.142521	36	6.11352	5.90133	0.722456	14	5.53845	5.35753	0.608886
DPPA5	0.00158263	0.142451	36	3.77786	3.72113	0.264043	14	3.42266	3.43188	0.21774
SPC24	0.059776	0.142441	36	3.48857	3.4347	0.576513	14	3.16059	3.1039	0.335547
BRI3BP	0.00300262	0.142415	36	6.3251	6.44684	0.483015	14	5.73055	5.79298	0.418744
NMRAL2P	0.00461457	0.142376	36	3.59629	3.52251	0.313709	14	3.25833	3.18621	0.335118
LOC101929719	0.0411404	0.142324	36	4.7003	4.72861	0.664141	14	4.25875	4.28393	0.582124
LINC00841	0.00140691	0.142308	36	3.7364	3.75213	0.217341	14	3.38544	3.35744	0.324999
KRTAP4-6	0.00374085	0.142069	36	3.26698	3.22441	0.289875	14	2.9606	2.94579	0.276663
DPYSL4	0.00813086	0.141993	36	5.2715	5.33925	0.518217	14	4.77739	4.63946	0.472037
GLRB	0.0368862	0.14195	36	3.70028	3.6341	0.530324	14	3.35354	3.36116	0.338229
LYPLA1	0.00328974	0.141908	36	7.85805	7.86672	0.685431	14	7.1219	7.11978	0.366931
SULF1	0.01763	0.141731	36	7.86084	7.93794	0.987435	14	7.1253	7.10441	0.460926
SNORA71A	0.00420502	0.141725	36	4.19877	4.17052	0.325053	14	3.80591	3.66946	0.449809
ESPL1	0.00150012	0.141682	36	4.61184	4.61372	0.291997	14	4.18046	4.18623	0.233986
MS4A1	0.220901	0.141674	36	3.53472	3.2022	0.890155	14	3.20411	3.04373	0.479421
C22orf46	0.000479273	0.141614	36	5.31529	5.31202	0.238447	14	4.81833	4.79731	0.329244
ZFHX4	0.0306824	0.141587	36	4.34169	4.2811	0.485558	14	3.93583	3.7891	0.673469
DSCAM-AS1	0.365478	0.141498	36	2.94188	2.56627	1.05549	14	2.66704	2.56126	0.430621
TROAP	0.000804465	0.141493	36	4.85724	4.82535	0.275825	14	4.40347	4.40158	0.298616
LARP1B	0.00041499	0.141456	36	6.39944	6.36709	0.331611	14	5.80176	5.71914	0.280822
OTUB2	0.00288554	0.141381	36	4.73235	4.70027	0.337587	14	4.29059	4.25978	0.438257
POU6F2	0.00627732	0.141327	36	4.39069	4.32188	0.359147	14	3.98097	4.00416	0.45946
DLGAP2-AS1	0.00293095	0.141242	36	2.89478	2.84783	0.272018	14	2.62481	2.59703	0.245545
PCSK6	0.000795782	0.141193	36	4.67982	4.63087	0.290466	14	4.24352	4.28043	0.200649
TTR	0.0363113	0.141078	36	4.5692	4.37883	0.703612	14	4.14354	4.13215	0.324412
OXSM	0.00225977	0.141059	36	7.09959	7.19442	0.577653	14	6.43829	6.44014	0.427091
KRT2	0.0112408	0.141037	36	3.20812	3.16896	0.32495	14	2.90934	2.94459	0.279817
LOC100505817	0.00193043	0.140938	36	2.64841	2.62561	0.202411	14	2.40192	2.39431	0.180096
LOC284933	0.0121734	0.14077	36	2.59942	2.49731	0.350162	14	2.35777	2.37259	0.193518
FOXL1	0.00278573	0.140708	36	4.05281	4.03378	0.332651	14	3.6762	3.63287	0.286161
HIST1H2BB	0.00513931	0.140681	36	4.52048	4.52009	0.457686	14	4.10049	4.15034	0.219486
OAS2	0.0576146	0.140673	36	6.29937	6.15201	0.986021	14	5.71413	5.60379	0.837147
MYEF2	0.00227205	0.140657	36	6.06652	6.08007	0.454775	14	5.50297	5.52161	0.196573
ALPK3	0.00753923	0.140519	36	4.42289	4.48828	0.427769	14	4.01241	3.91942	0.38158
NAT6	0.00283489	0.140384	36	6.46043	6.51203	0.377201	14	5.86141	5.71463	0.72936
PMM2	0.000564391	0.140368	36	7.00406	7.05629	0.374341	14	6.3547	6.34796	0.402856
ANKRD29	0.211102	0.14027	36	4.90945	4.73804	1.26995	14	4.45459	4.33033	0.686142
PCDHGC5	0.000765862	0.140266	36	3.33624	3.34977	0.219303	14	3.02715	2.99645	0.189017
IFNK	0.0301888	0.140248	36	4.31828	4.31674	0.556228	14	3.91825	4.03889	0.459759
LOC100505658	0.221223	0.140247	36	3.55319	3.32076	0.922153	14	3.22404	3.31506	0.514018
HIST1H3E	0.00208853	0.14024	36	8.10384	8.13127	0.631521	14	7.35317	7.39142	0.534419
LGALS8-AS1	0.0245496	0.140207	36	4.4971	4.30928	0.606511	14	4.08062	4.09151	0.321403
ACER3	0.0904399	0.140197	36	5.90101	5.82677	1.11844	14	5.35455	5.36686	0.42282
ZNF321P	0.00910244	0.140137	36	4.00297	3.94125	0.44784	14	3.63242	3.53459	0.399644
LOC100506289	0.0949291	0.140122	36	4.51967	4.19988	0.885757	14	4.10134	4.0833	0.186973
KIR3DL1	0.0108728	0.140073	36	3.66196	3.58326	0.280676	14	3.32313	3.36996	0.433534
TMA16	0.0175023	0.14	36	6.36781	6.52835	0.7678	14	5.77891	5.89965	0.459569
FAM198B	0.00994066	0.139997	36	8.5691	8.53734	0.933986	14	7.77664	7.73488	0.480968
CDR2L	0.00220235	0.13989	36	6.3849	6.38009	0.501172	14	5.79486	5.89009	0.265976
PIAS4	0.000606236	0.139846	36	5.31098	5.30143	0.343077	14	4.82033	4.70066	0.305789
STK36	0.00353036	0.139811	36	6.19518	6.19858	0.540166	14	5.62298	5.58386	0.442944
PRAC1	0.00334382	0.139792	36	10.5104	10.6125	0.911832	14	9.53977	9.52169	0.523368
ADSL	0.000829425	0.13976	36	8.38281	8.39711	0.434229	14	7.60883	7.65224	0.255547
RAB3IL1	0.00194615	0.139702	36	4.98973	4.95574	0.304283	14	4.52921	4.46961	0.432723
PYY2	0.00340857	0.139596	36	4.21581	4.20361	0.290838	14	3.827	3.77297	0.430864
HMG20B	0.00161275	0.139577	36	7.17884	7.13344	0.48765	14	6.51685	6.58727	0.410732
ARMC2	0.0497906	0.139552	36	3.67803	3.62545	0.52631	14	3.33892	3.29424	0.500501
IGFN1	0.00247217	0.139481	36	4.69051	4.66555	0.403055	14	4.25826	4.22534	0.308181
CHIT1	0.0135674	0.139417	36	4.5512	4.43388	0.518482	14	4.13197	4.1335	0.449726
ADAM6	0.000968455	0.139374	36	4.87243	4.87397	0.326389	14	4.42374	4.29235	0.330398
FREM3	0.0714777	0.139327	36	3.10776	2.97833	0.57668	14	2.82167	2.80269	0.10822
LINC00842	0.147319	0.139304	36	5.58922	5.51222	1.15088	14	5.07477	5.03382	0.960271
TMEM130	0.00350108	0.139267	36	3.27621	3.28491	0.278921	14	2.97473	2.931	0.253302
PREP	0.0043658	0.13925	36	6.17129	6.34437	0.596136	14	5.60348	5.59273	0.286544
HOXC5	0.000707579	0.13921	36	5.00245	4.91102	0.347392	14	4.5423	4.47867	0.210487
HPX	0.000484113	0.139067	36	4.56	4.53086	0.221936	14	4.14096	4.11238	0.310256
LEF1	0.0375309	0.139053	36	5.696	5.52593	0.797937	14	5.17262	5.11802	0.585475
KEL	0.00143734	0.13904	36	3.79264	3.75127	0.237983	14	3.44418	3.42753	0.260649
HIST1H3I	0.175865	0.138813	36	5.59124	5.41071	1.16066	14	5.07833	4.7934	1.2361
PRKAG2-AS1	0.0116299	0.138794	36	6.54759	6.53374	0.73241	14	5.94703	5.96535	0.285145
WNK2	0.00063474	0.138791	36	6.13852	6.14559	0.368907	14	5.57549	5.51068	0.35257
PITX2	0.0507944	0.138754	36	2.40124	2.28667	0.380679	14	2.18106	2.13503	0.148615
FOLH1B	0.0597437	0.138749	36	10.5427	11.152	1.6975	14	9.576	9.58084	1.04372
LINC01676	0.00117537	0.138718	36	2.61902	2.60216	0.256524	14	2.37892	2.3399	0.14088
UBL4B	0.0120343	0.138666	36	3.38619	3.27544	0.348133	14	3.07587	3.03384	0.344266
FAM166A	0.00168349	0.138611	36	4.33543	4.29326	0.262787	14	3.93827	3.90181	0.341363
SCGB1D1	0.00197236	0.138449	36	3.55731	3.56574	0.195821	14	3.2318	3.17689	0.330248
PRAC2	0.00972498	0.138441	36	6.2063	6.0719	0.670486	14	5.63843	5.64703	0.487152
SEL1L2	0.0249259	0.138428	36	3.88009	3.79738	0.460909	14	3.5251	3.40095	0.421637
LY6G5C	0.013467	0.138376	36	5.65767	5.60934	0.539927	14	5.14023	5.25805	0.563139
BOP1	0.00039899	0.138337	36	6.34043	6.34131	0.294583	14	5.76069	5.69641	0.332382
FAM234B	0.0090962	0.138317	36	5.79684	5.77082	0.616666	14	5.26688	5.32293	0.294713
MCU	0.00125317	0.138281	36	7.65288	7.59722	0.466715	14	6.95341	6.94058	0.466372
ZWINT	0.0151752	0.138254	36	7.16197	7.25903	0.772329	14	6.50749	6.8157	0.599542
TXNL4A	0.000788814	0.138243	36	7.35746	7.4432	0.453411	14	6.68517	6.70192	0.384125
AFAP1	0.0163169	0.138234	36	3.54501	3.54115	0.408771	14	3.22111	3.20602	0.234681
BSPRY	0.0013662	0.13815	36	6.04424	6.01703	0.410522	14	5.4923	5.49706	0.251755
REG4	0.333902	0.138148	36	3.89108	3.63817	1.22434	14	3.53577	3.30035	0.751488
CCDC112	0.00267777	0.138113	36	4.17148	4.13059	0.35248	14	3.79065	3.75546	0.247018
AGMAT	0.0320859	0.138051	36	4.93345	4.72074	0.6388	14	4.48325	4.29766	0.378137
LOC105378130	0.0146259	0.137967	36	2.96005	2.9358	0.318993	14	2.69009	2.68399	0.294064
FAM53A	0.00286686	0.137964	36	4.15366	4.17852	0.318114	14	3.77485	3.62573	0.365216
KCNK2	0.0929543	0.137898	36	3.51893	3.27905	0.632941	14	3.19815	3.11215	0.301614
CCL26	0.0308503	0.137876	36	3.30753	3.15209	0.714813	14	3.00607	2.98102	0.217483
LOC101927809	0.0348307	0.137849	36	5.84498	5.84392	0.713432	14	5.31234	5.28792	0.768644
KRT37	0.000352956	0.137794	36	4.51855	4.49976	0.247268	14	4.10694	4.07502	0.187295
TMEM106C	0.00162374	0.137747	36	7.47191	7.41307	0.529296	14	6.7915	6.73747	0.234303
RFX3	0.00764859	0.137699	36	6.57101	6.46523	0.64673	14	5.97283	6.00031	0.330504
FRS3	0.00208693	0.137673	36	5.90812	5.88707	0.281674	14	5.37039	5.39944	0.41674
DNLZ	0.00502409	0.137647	36	5.18747	5.11471	0.442007	14	4.71541	4.78543	0.39524
LRFN1	0.00200227	0.137492	36	7.92569	7.9209	0.508027	14	7.20523	7.30766	0.589108
RAB3D	0.000670349	0.13749	36	8.29871	8.4331	0.491133	14	7.54436	7.48591	0.492782
C12orf74	0.13624	0.137279	36	2.66082	2.51169	0.670496	14	2.41931	2.37484	0.277044
RENBP	0.00249643	0.137239	36	3.99262	3.94443	0.28701	14	3.63032	3.55237	0.32027
SNORA68	0.0685761	0.13723	36	3.57624	3.56145	0.54165	14	3.25175	3.18781	0.526557
TTC29	0.115675	0.137197	36	2.63221	2.49578	0.540411	14	2.39343	2.37223	0.17535
LOC148709	0.0170324	0.13706	36	4.04957	4.02966	0.499007	14	3.68256	3.75295	0.342014
FAM81A	0.00484115	0.136995	36	4.33291	4.2541	0.387389	14	3.9404	3.89903	0.24709
FOXR1	0.00722536	0.136976	36	3.04165	3.01889	0.262303	14	2.76615	2.69242	0.305491
STPG3	0.000596736	0.136911	36	4.40864	4.38663	0.20318	14	4.0095	3.93643	0.308188
PLEKHA7	0.00431861	0.136787	36	5.68217	5.68679	0.477017	14	5.16817	5.00119	0.435898
FMOD	0.0212936	0.136753	36	9.01641	9.18937	1.12293	14	8.201	8.28132	0.565805
MEX3A	0.024876	0.136712	36	5.52813	5.40135	0.699386	14	5.02833	4.91689	0.453171
LOC285191	0.00134177	0.136696	36	4.88717	4.83849	0.280343	14	4.44537	4.30199	0.396841
LOC101928632	0.00644258	0.136679	36	3.77267	3.79962	0.298793	14	3.43166	3.36989	0.389179
RUVBL1	0.00993532	0.136673	36	6.83594	6.85819	0.69906	14	6.21808	6.1633	0.383495
GPA33	0.0344437	0.136663	36	3.05785	3.08832	0.403664	14	2.78149	2.76887	0.314298
LINC00572	0.00431481	0.136627	36	2.90734	2.87927	0.272828	14	2.64464	2.67135	0.224608
INSM2	0.00755316	0.136549	36	3.67513	3.62791	0.410615	14	3.34324	3.35422	0.243811
LOC101928978	0.00405541	0.136448	36	3.46921	3.44025	0.227961	14	3.15613	3.12532	0.38327
MGAT4A	0.00787909	0.136438	36	6.46943	6.50326	0.656899	14	5.88564	5.80723	0.345534
FAM3D	0.0813346	0.136393	36	6.83599	6.63369	0.956776	14	6.21932	6.06128	1.30292
TMEM56	0.0306938	0.136385	36	6.54113	6.51284	0.837023	14	5.95109	5.99858	0.55949
ZBTB26	0.00595044	0.136379	36	5.79686	5.88035	0.548093	14	5.27398	5.29397	0.402368
CERS2	0.00581118	0.13637	36	7.78536	7.86834	0.721852	14	7.08317	7.00931	0.429892
NAPSB	0.0433664	0.136358	36	4.25293	4.16383	0.563125	14	3.86937	3.79683	0.550874
GALNT3	0.00285206	0.136356	36	6.22042	6.22968	0.484837	14	5.65942	5.63192	0.332688
RAPGEF4	0.185049	0.136334	36	5.48924	5.17887	1.29763	14	4.99426	4.77156	0.684814
LINC00029	0.00194559	0.136267	36	3.993	4.03032	0.285271	14	3.63312	3.59602	0.293334
RMI1	0.0105188	0.136103	36	7.26265	7.35741	0.756077	14	6.60882	6.58285	0.548822
MYO1D	0.00151095	0.136089	36	6.6226	6.61838	0.493246	14	6.02645	5.97069	0.308946
SYT3	0.0160171	0.136083	36	3.78663	3.72131	0.46639	14	3.44578	3.38675	0.262028
MFSD14B	0.0137071	0.135991	36	3.85332	3.79049	0.394496	14	3.50669	3.45284	0.386394
CAMK4	0.021678	0.135984	36	4.7911	4.71212	0.568563	14	4.36013	4.35567	0.427892
CSTL1	0.00418799	0.13598	36	3.05329	3.00093	0.219369	14	2.77866	2.67137	0.301496
SNORA64	0.00331271	0.135979	36	6.78148	6.80885	0.551956	14	6.1715	6.09894	0.32436
PHF14	0.00600012	0.135962	36	6.07915	6.09546	0.576969	14	5.53241	5.51316	0.454356
LOC284379	0.0020103	0.135938	36	4.68887	4.64852	0.31389	14	4.26724	4.19583	0.35196
CXXC5	0.000788264	0.135851	36	7.47043	7.52458	0.439826	14	6.79909	6.77071	0.303757
IRX2	0.0146163	0.135805	36	5.97023	5.82921	0.673115	14	5.43388	5.46616	0.306972
ABCC4	0.00164057	0.135797	36	9.69223	9.80754	0.713106	14	8.82154	8.94528	0.44066
LOC101928516	0.00392308	0.135743	36	3.2066	3.19952	0.261445	14	2.91865	2.90434	0.261206
SNHG7	0.00170175	0.135739	36	5.41917	5.42567	0.406878	14	4.93255	4.91259	0.2142
PLXNB3	0.00276601	0.135671	36	5.32494	5.32025	0.375111	14	4.84701	4.90729	0.372152
LINC01816	0.0094554	0.135631	36	3.80796	3.79388	0.440203	14	3.46627	3.45519	0.306053
ZYG11A	0.0667378	0.135625	36	7.12872	7.34089	1.10348	14	6.4891	6.77187	0.863955
FUCA2	0.000780668	0.135571	36	8.45613	8.45804	0.501678	14	7.69769	7.70236	0.3718
LOC101927531	0.00624468	0.135527	36	2.74092	2.78251	0.218053	14	2.49516	2.47907	0.279362
LOC102723769	0.0159707	0.135426	36	4.14861	4.05541	0.439211	14	3.7769	3.64759	0.399375
LOC101928902	0.00207582	0.135345	36	4.08344	4.0606	0.268301	14	3.71778	3.71265	0.30401
POLR1A	0.00235178	0.135329	36	5.85094	5.76962	0.303441	14	5.32705	5.38843	0.433269
SULT4A1	0.00116365	0.135255	36	5.48852	5.41688	0.356303	14	4.99735	5.01482	0.325222
KLHL25	0.00157588	0.135229	36	5.39462	5.41705	0.324683	14	4.91194	4.87248	0.399971
FLJ32154	0.000883942	0.135145	36	4.18846	4.22036	0.245106	14	3.81392	3.72659	0.317699
G6PC2	0.00867909	0.135095	36	3.92389	3.83299	0.374013	14	3.57314	3.56009	0.307023
LINC00244	0.0736475	0.135079	36	2.86155	2.75403	0.474643	14	2.60578	2.59354	0.309215
C19orf84	0.00121938	0.135066	36	3.53476	3.48032	0.222981	14	3.21885	3.19752	0.195587
MFSD3	0.00265905	0.13505	36	6.74707	6.73286	0.513759	14	6.14414	6.11832	0.276959
LOC730202	0.00778521	0.13505	36	4.20295	4.22271	0.396296	14	3.82737	3.92371	0.331493
ARHGAP11A	0.0172313	0.134944	36	4.14317	4.05738	0.47811	14	3.77321	3.74338	0.279275
ELK2AP	0.00155064	0.134926	36	5.25624	5.19851	0.315501	14	4.78695	4.78301	0.293178
CCR4	0.00482185	0.134863	36	3.8358	3.79568	0.309353	14	3.49348	3.45563	0.331998
MIR194-2HG	0.00154194	0.13479	36	4.55651	4.53715	0.177563	14	4.15008	4.17371	0.297009
OTOA	0.00427004	0.134756	36	3.11021	3.05484	0.263923	14	2.83285	2.83906	0.210892
TMEM69	0.00260556	0.134677	36	7.01696	7.00189	0.570305	14	6.39156	6.34813	0.38042
PDE3B	0.00769691	0.134614	36	6.14748	6.31893	0.585944	14	5.59982	5.5264	0.462496
PCDHB11	0.00446731	0.134499	36	6.0594	6.06792	0.439814	14	5.52003	5.56733	0.523423
MBOAT2	0.00720709	0.134495	36	8.52546	8.64962	0.75601	14	7.7666	7.89616	0.746954
TRIP13	0.1528	0.134482	36	3.81652	3.59259	0.764402	14	3.47684	3.28421	0.618732
POLR3B	0.00503824	0.134465	36	4.87614	4.92633	0.392478	14	4.4422	4.36633	0.42938
PLA2G5	0.00484811	0.134465	36	4.83233	4.88215	0.427712	14	4.40229	4.40257	0.271343
ATP6V1G2	0.0259231	0.134433	36	3.8842	3.8759	0.462134	14	3.53861	3.53645	0.408852
ELFN1-AS1	0.00402021	0.134355	36	5.0372	4.93045	0.363947	14	4.58927	4.56922	0.407865
KIF14	0.00466048	0.134331	36	3.58343	3.56728	0.368814	14	3.26484	3.22142	0.160805
SNAI3	0.00577742	0.134231	36	2.81722	2.8097	0.222577	14	2.56692	2.60176	0.259832
RIMKLA	0.00697392	0.134183	36	4.64049	4.64676	0.409524	14	4.22835	4.20875	0.427871
DAZ2	0.00625057	0.134175	36	2.55828	2.55563	0.278912	14	2.33108	2.3083	0.105683
RASGEF1C	0.00416514	0.134136	36	4.37147	4.27127	0.386887	14	3.98335	3.97194	0.35355
TECTB	0.0051892	0.134133	36	2.77153	2.70741	0.258597	14	2.52546	2.49266	0.209025
LOC644656	0.043815	0.134121	36	6.19648	6.01593	0.899878	14	5.64639	5.53799	0.541285
LOC254028	0.00591055	0.134048	36	3.0979	3.14955	0.264651	14	2.82303	2.89905	0.285753
AURKB	0.00173649	0.134027	36	4.3624	4.29416	0.300206	14	3.97538	3.98574	0.191213
DUSP27	0.156829	0.133969	36	2.65406	2.50317	0.63008	14	2.4187	2.33928	0.272214
CDH16	0.00492761	0.133965	36	3.97999	3.92015	0.272705	14	3.62706	3.74907	0.343503
PAOX	0.00324294	0.133912	36	6.54697	6.44754	0.444799	14	5.96662	6.08952	0.384407
DBF4	0.0714315	0.133912	36	4.76953	4.73753	0.763787	14	4.34674	4.22503	0.535793
MUC16	0.00622666	0.133911	36	3.63426	3.63577	0.321327	14	3.31211	3.30181	0.300266
FA2H	0.0205607	0.133868	36	4.89084	4.84882	0.520324	14	4.45744	4.25344	0.596497
DGAT2	0.0152734	0.13386	36	4.54386	4.47008	0.453255	14	4.14123	4.17495	0.46177
CCNB2	0.00198316	0.133818	36	4.55969	4.52823	0.28593	14	4.15577	4.23627	0.316684
B3GNT6	0.00555167	0.133818	36	5.72957	5.61389	0.540546	14	5.22203	5.0956	0.375379
LCE2B	0.00586227	0.133763	36	3.83122	3.89849	0.343009	14	3.49197	3.42749	0.294472
ORAI1	0.0146991	0.133655	36	4.27902	4.28254	0.43652	14	3.9004	3.79164	0.434659
PITPNM1	0.000575191	0.133652	36	6.07423	6.0975	0.235191	14	5.53679	5.41555	0.376785
PEX12	0.040303	0.133533	36	5.0072	4.91004	0.624197	14	4.56454	4.45478	0.656622
SORCS3-AS1	0.00536625	0.133529	36	3.03302	2.94545	0.260013	14	2.7649	2.75578	0.23954
RUSC1	0.00358003	0.133486	36	7.67555	7.65185	0.650906	14	6.99723	6.85734	0.491866
TELO2	0.000269747	0.133446	36	7.13766	7.14623	0.264277	14	6.50706	6.40043	0.465294
FAM221A	0.0783544	0.133402	36	5.79323	5.82592	0.906283	14	5.28157	5.25367	0.479845
CNKSR3	0.00214108	0.133391	36	5.34371	5.37732	0.396477	14	4.87178	4.80842	0.227349
MYH7	0.00317378	0.133341	36	5.43295	5.31374	0.498281	14	4.95332	4.90159	0.424081
SMIM1	0.000695651	0.133302	36	5.67957	5.68793	0.361154	14	5.1783	5.13019	0.261547
IL20RA	0.00455792	0.133288	36	6.06405	6.04587	0.456083	14	5.52891	5.5891	0.530625
KRTAP13-1	0.00500184	0.133285	36	4.62721	4.53009	0.365753	14	4.21887	4.25426	0.308426
ZSCAN2	0.000802239	0.133267	36	6.91755	6.92305	0.310004	14	6.30718	6.2036	0.310157
ZSCAN12P1	0.00764824	0.133244	36	3.87133	3.8029	0.345454	14	3.52979	3.52613	0.266708
LPXN	0.0164954	0.1332	36	5.86629	5.75727	0.674273	14	5.34893	5.36795	0.27532
PLD6	0.00148611	0.133191	36	7.22105	7.20665	0.484897	14	6.58424	6.53384	0.247559
BRAT1	0.000394174	0.133093	36	6.8054	6.83987	0.208176	14	6.20567	6.05007	0.539825
ZC3H3	0.00117735	0.133089	36	4.54366	4.53702	0.248954	14	4.14326	4.12877	0.316506
LOC105378568	0.00104246	0.133061	36	6.1576	6.12222	0.323175	14	5.61508	5.6291	0.414735
FRK	0.0701834	0.133015	36	6.33604	6.47367	1.02581	14	5.77799	5.54164	0.579148
FAM181A	0.00464736	0.132913	36	3.34264	3.27224	0.266786	14	3.04845	2.98038	0.295272
REM2	0.0117863	0.132902	36	3.71094	3.60705	0.368493	14	3.38436	3.40483	0.284626
TDRKH	0.0184197	0.132841	36	4.79018	4.79146	0.557256	14	4.36881	4.28464	0.318836
STK31	0.0233609	0.13282	36	3.52645	3.50169	0.396175	14	3.21629	3.11024	0.388842
REXO2	0.00809132	0.132819	36	8.2181	8.37971	0.798431	14	7.4953	7.4711	0.322796
UQCRC1	0.00462047	0.132804	36	6.0235	5.997	0.419357	14	5.49378	5.31843	0.610805
C2orf81	0.00220182	0.13272	36	6.54343	6.52363	0.479719	14	5.96833	5.9145	0.226178
GP9	0.000657803	0.132592	36	5.86064	5.80504	0.240304	14	5.34602	5.26143	0.428424
TBX18-AS1	0.0027624	0.132538	36	3.50574	3.47901	0.235316	14	3.19803	3.15498	0.282085
SPNS1	0.00301666	0.132478	36	5.4795	5.40272	0.354543	14	4.99874	5.04626	0.463222
HSD3B7	0.0213971	0.132433	36	5.79349	5.72876	0.684827	14	5.28535	5.19852	0.460804
GGN	0.000904095	0.132426	36	4.17905	4.13634	0.250329	14	3.81254	3.73561	0.272607
IL2RA	0.00484056	0.132362	36	3.59237	3.56005	0.329401	14	3.27745	3.13778	0.309221
PKN1	0.0101911	0.132347	36	7.31492	7.29392	0.712131	14	6.67374	6.53602	0.532928
LOC100130815	0.0159654	0.132256	36	3.28602	3.19081	0.3346	14	2.99818	2.9809	0.27448
PTK6	0.052404	0.132253	36	5.5617	5.44796	0.793382	14	5.07453	4.84923	0.563417
LINC01169	0.00819232	0.132213	36	3.06152	3.05822	0.286331	14	2.79343	2.82453	0.25027
FFAR2	0.0320097	0.132133	36	4.27237	4.17924	0.48217	14	3.89845	3.85848	0.515826
FOXL2	0.0246637	0.132127	36	3.32707	3.19252	0.48146	14	3.0359	3.0256	0.180517
NPRL3	0.000478008	0.132119	36	6.05807	5.99487	0.301203	14	5.52793	5.46284	0.197661
GAL3ST3	0.00128395	0.132118	36	3.53568	3.49141	0.213688	14	3.22628	3.20217	0.215527
CMTM4	0.00260341	0.132117	36	7.97881	8.00478	0.552151	14	7.28059	7.29458	0.451553
PCDHGB8P	0.0523559	0.1321	36	5.95569	6.03048	0.889988	14	5.43458	5.33058	0.521291
FSHR	0.00267374	0.132087	36	2.84119	2.85708	0.212636	14	2.59261	2.54591	0.188449
CDH11	0.0281373	0.132045	36	6.36191	6.50046	0.8155	14	5.80548	5.79236	0.453907
NXNL1	0.00215395	0.132032	36	5.89196	5.89707	0.344387	14	5.37669	5.47015	0.415613
ALMS1P1	0.00404629	0.13203	36	5.35285	5.34899	0.420586	14	4.88473	4.86057	0.381744
BCL9	0.00203831	0.132021	36	6.71711	6.68557	0.480877	14	6.12971	6.08886	0.423218
CES5A	0.00654711	0.131941	36	3.35373	3.34032	0.279996	14	3.06062	3.06944	0.30723
NDUFV2-AS1	0.00164404	0.131931	36	6.16119	6.1761	0.416064	14	5.62276	5.65564	0.346501
LINC01913	0.00545481	0.131921	36	3.7846	3.75166	0.289627	14	3.45388	3.31985	0.392354
AQP8	0.0037437	0.131913	36	4.59121	4.57047	0.287609	14	4.19004	4.20275	0.405831
RAB33A	0.06424	0.131882	36	3.93202	3.85104	0.57857	14	3.58852	3.54917	0.457123
DSCR4	0.0103431	0.131821	36	3.41637	3.34185	0.33702	14	3.11805	3.03603	0.27717
COX3	0.000419325	0.131789	36	9.86398	9.90008	0.313512	14	9.00284	8.83135	0.583535
GOLPH3	0.000215419	0.131778	36	8.88849	8.95279	0.434547	14	8.11258	7.99775	0.378604
ZNF765	0.00358283	0.131763	36	5.3538	5.41395	0.445142	14	4.8865	4.91536	0.274962
URGCP	0.108232	0.131719	36	2.69389	2.54601	0.500347	14	2.45883	2.47251	0.193147
NTN5	0.0050098	0.131636	36	3.2004	3.1182	0.263453	14	2.92131	2.90312	0.238105
LOC101927151	0.00941688	0.131636	36	6.18209	6.04314	0.54452	14	5.64299	5.69985	0.524201
CATSPER3	0.00328141	0.131618	36	5.89837	5.798	0.415721	14	5.38407	5.40859	0.391345
SKA1	0.0285225	0.131579	36	2.36432	2.28285	0.282867	14	2.15823	2.14161	0.215856
TMEM63C	0.103241	0.131548	36	3.3995	3.21189	0.627458	14	3.10324	3.01679	0.306737
PDZD4	0.00855223	0.131422	36	5.53908	5.4977	0.420914	14	5.0568	5.03821	0.61447
CAPN10	0.00109969	0.131418	36	4.54747	4.53021	0.187782	14	4.15154	4.09008	0.235002
ZNF17	0.00237613	0.131389	36	3.7622	3.69311	0.288897	14	3.43471	3.37225	0.244927
GPR37	0.224398	0.131381	36	3.4134	3.22185	0.7947	14	3.11629	2.8957	0.663347
GJA9	0.0101601	0.131354	36	3.93416	3.83089	0.371087	14	3.59179	3.54873	0.312538
LINC01305	0.0352666	0.131321	36	2.76011	2.66905	0.366877	14	2.51997	2.54989	0.216451
AZIN2	0.00124167	0.131292	36	5.45102	5.36507	0.374808	14	4.97686	4.89638	0.307077
EHMT1-IT1	0.017958	0.131211	36	5.15109	5.14943	0.504725	14	4.70328	4.67045	0.587691
LOC101929759	0.0356985	0.131124	36	3.18746	3.13618	0.41147	14	2.91053	2.86077	0.284988
LINC01352	0.00658887	0.131092	36	2.73475	2.70795	0.231789	14	2.49721	2.45162	0.228686
DNAJC5	0.00160796	0.131091	36	7.06734	7.02919	0.465792	14	6.45348	6.48436	0.302463
CADM2	0.111515	0.131083	36	3.76013	3.655	0.690195	14	3.43355	3.40815	0.424529
KLHL35	0.00137183	0.131074	36	4.55047	4.5675	0.270671	14	4.15527	4.19519	0.283625
SPATA25	0.00180801	0.131072	36	5.30728	5.30417	0.286113	14	4.84636	4.95895	0.34879
LINC01555	0.012996	0.131028	36	3.22527	3.16169	0.356963	14	2.94525	2.90305	0.2224
EXOSC5	0.00356531	0.130964	36	6.07312	6.10732	0.458977	14	5.5461	5.42224	0.489179
MIF-AS1	0.00260266	0.13092	36	8.68768	8.74166	0.670327	14	7.93401	7.88842	0.433833
GALNT13	0.181514	0.130839	36	3.36585	3.24435	0.724743	14	3.07403	2.86397	0.550824
SH3BGRL3	0.000662385	0.130805	36	8.67399	8.61898	0.46468	14	7.92214	7.94342	0.492293
SKIV2L	0.000228656	0.130786	36	7.13245	7.12666	0.255319	14	6.5143	6.31294	0.451776
LBX2-AS1	0.00771205	0.130768	36	4.51686	4.42911	0.365269	14	4.12546	3.95237	0.470151
GCSAML	0.265266	0.130754	36	5.35921	4.91212	1.44991	14	4.89486	4.88311	0.815335
GDF1	0.000932735	0.130708	36	4.98281	4.98927	0.190054	14	4.55121	4.53548	0.339353
SLC25A48	0.015878	0.130667	36	3.88855	3.80231	0.424028	14	3.55184	3.53812	0.218807
LOC643406	0.00792862	0.130544	36	3.66384	3.65693	0.289135	14	3.34687	3.22491	0.376275
PDE3A	0.0193567	0.130428	36	5.66951	5.60343	0.613126	14	5.17944	5.09984	0.540222
OR2L1P	0.012737	0.130398	36	4.63645	4.61833	0.450402	14	4.23577	4.19378	0.453202
SIPA1L3	0.000533641	0.130368	36	6.16485	6.13278	0.282372	14	5.6322	5.60649	0.223853
TRUB2	0.00527864	0.130351	36	8.75807	8.78002	0.317822	14	8.00145	7.97068	0.247543
HEXIM2	0.00149309	0.130303	36	6.15723	6.16821	0.371243	14	5.62548	5.70032	0.435792
LOC100507389	0.00289718	0.130303	36	2.79573	2.72589	0.236512	14	2.55429	2.52184	0.125963
HYLS1	0.00872582	0.130227	36	5.71271	5.68099	0.536381	14	5.21964	5.23624	0.376835
PGLS	0.000442443	0.1302	36	6.42797	6.42439	0.31606	14	5.87326	5.826	0.356462
R3HDML	0.00546255	0.130189	36	3.1982	3.2058	0.226735	14	2.92223	3.00596	0.284158
CCDC182	0.000952267	0.130095	36	5.22104	5.18919	0.211082	14	4.77084	4.77426	0.356297
GPI	0.000242189	0.130083	36	9.34365	9.29093	0.327017	14	8.53803	8.46564	0.354834
BCL2L12	0.000837207	0.130053	36	5.39139	5.40894	0.275651	14	4.92664	4.88046	0.356868
HCRTR1	0.0119646	0.130044	36	2.83156	2.81222	0.286604	14	2.58749	2.51723	0.254361
TRAF4	0.000711455	0.130003	36	5.84751	5.86357	0.340693	14	5.34362	5.259	0.321573
LOC100996549	0.0173813	0.12992	36	3.15533	3.09761	0.300569	14	2.8836	2.92527	0.343736
LINC01599	0.00200887	0.12983	36	5.066	5.01643	0.261675	14	4.63001	4.64945	0.434024
SNX22	0.00265047	0.129816	36	6.59372	6.52787	0.480154	14	6.02632	5.91484	0.462384
MAD2L1	0.0155018	0.129815	36	4.81337	4.85757	0.509856	14	4.39918	4.44615	0.399505
UBIAD1	0.000784487	0.12976	36	5.8788	5.8713	0.271796	14	5.37313	5.29442	0.207242
ZNF517	0.00558039	0.129671	36	4.65349	4.65356	0.343755	14	4.25347	4.28932	0.449914
GIF	0.195358	0.129655	36	3.17346	3.01223	0.846634	14	2.90071	2.88414	0.240691
KRT38	0.00947298	0.129636	36	2.82235	2.804	0.233615	14	2.5798	2.57353	0.276629
NPM3	0.00537712	0.129595	36	6.87943	7.02238	0.536941	14	6.2884	6.34787	0.573719
GOLGA6L2	0.00983383	0.129586	36	3.07884	3.00294	0.279557	14	2.81434	2.83253	0.229632
PXDN	0.00132775	0.129523	36	8.76655	8.72876	0.537975	14	8.0138	7.94282	0.484449
GADD45GIP1	0.000631731	0.129505	36	6.55045	6.54603	0.379003	14	5.98807	5.90742	0.329354
CFAP157	0.0338467	0.129475	36	5.40575	5.29017	0.647579	14	4.94174	5.02423	0.612954
GRHL3	0.0385441	0.129444	36	3.02554	2.93894	0.359892	14	2.7659	2.70607	0.371441
DNPH1	0.00107876	0.12943	36	7.07695	6.99034	0.481389	14	6.46969	6.45064	0.263825
ARVCF	0.000482832	0.129382	36	7.29781	7.30469	0.277771	14	6.67183	6.54789	0.482806
JARID2-AS1	0.0107294	0.129381	36	3.88854	3.82056	0.392764	14	3.55499	3.61566	0.216395
IL36RN	0.00360724	0.129281	36	3.54151	3.5239	0.291558	14	3.23795	3.23724	0.217901
IDH1-AS1	0.00846897	0.129258	36	5.76677	5.8476	0.471106	14	5.27257	5.30719	0.499371
TEKT2	0.00964093	0.129256	36	4.30012	4.2902	0.3507	14	3.93161	3.90458	0.449806
LOC100506272	0.00184353	0.129255	36	4.85905	4.81081	0.344457	14	4.44264	4.45264	0.258263
SNX10	0.0742241	0.129236	36	5.16826	5.02584	0.769335	14	4.72543	4.62016	0.692083
MANEAL	0.0145769	0.129213	36	5.66186	5.65376	0.569257	14	5.17681	5.10828	0.526954
GGT3P	0.00106565	0.129182	36	5.56324	5.59997	0.298079	14	5.08675	5.14484	0.328263
PTGER1	0.00110549	0.129175	36	5.64448	5.62383	0.228883	14	5.16105	5.09177	0.433269
FANCF	0.00887534	0.129121	36	6.71391	6.62239	0.645207	14	6.13912	6.12255	0.467501
CA8	0.0751807	0.129099	36	3.67554	3.48676	0.576367	14	3.36093	3.27766	0.360486
DPH2	0.000679147	0.128971	36	7.00982	7.03459	0.332022	14	6.41036	6.41331	0.263535
CSRP3	0.13466	0.128867	36	3.82008	3.59797	0.869791	14	3.49365	3.39906	0.278914
DAPK2	0.00113097	0.128783	36	7.14596	7.10533	0.439882	14	6.53572	6.51951	0.32891
KIAA1654	0.0105449	0.128778	36	4.70078	4.66018	0.424398	14	4.29936	4.25686	0.390164
KCTD5	0.00117625	0.128585	36	5.6396	5.59314	0.295694	14	5.1587	5.12694	0.358076
EOMES	0.0533941	0.12857	36	4.0026	3.90674	0.596396	14	3.66133	3.53671	0.323245
ECSIT	0.000668718	0.128563	36	7.56156	7.54468	0.342271	14	6.91688	6.92731	0.339087
EPB41L4B	0.00242021	0.1285	36	5.37998	5.38311	0.393601	14	4.92151	4.83341	0.396118
RGS11	0.0134036	0.128473	36	4.45461	4.36203	0.449613	14	4.07508	4.07001	0.29963
HSF2BP	0.0231197	0.12845	36	4.66598	4.51635	0.525373	14	4.2685	4.32514	0.439862
LRRC14	0.00116971	0.128402	36	6.40905	6.36338	0.327698	14	5.86329	5.76475	0.457154
ANKRD34A	0.00616482	0.128312	36	4.08151	4.07249	0.337863	14	3.73418	3.64768	0.340679
HAGLR	0.388345	0.128289	36	3.96838	3.46942	1.29231	14	3.63073	3.17017	1.08463
THYN1	0.010397	0.128289	36	8.27991	8.00938	0.82807	14	7.57542	7.59313	0.318996
PSKH1	0.00207664	0.128288	36	4.92489	4.87785	0.385873	14	4.50587	4.44719	0.201773
RRS1	0.00043046	0.128284	36	8.64786	8.68115	0.430615	14	7.91209	7.91554	0.395066
ZNF571-AS1	0.107987	0.128265	36	3.54734	3.39125	0.684888	14	3.24557	3.2715	0.276766
IL11	0.00369242	0.128261	36	3.61517	3.60699	0.289615	14	3.30764	3.2797	0.259748
LOC101928343	0.00342018	0.12826	36	2.87402	2.83152	0.21356	14	2.62954	2.59597	0.20175
FAM225B	0.021828	0.128163	36	3.28502	3.22155	0.357502	14	3.00578	2.91841	0.335139
PCDHB1	0.00493476	0.128058	36	2.77957	2.77462	0.23389	14	2.54348	2.55101	0.189669
NBPF3	0.000993848	0.128021	36	6.25544	6.27357	0.340999	14	5.72426	5.69775	0.363112
LOC102546299	0.220108	0.127956	36	3.489	3.21114	0.838273	14	3.19288	3.15512	0.39654
XPO6	0.000859736	0.12792	36	7.6512	7.59746	0.483485	14	7.00199	6.9761	0.202873
PDIK1L	0.0162606	0.127903	36	5.65798	5.75822	0.61331	14	5.17797	5.10812	0.430557
CENPU	0.00894896	0.127899	36	6.28244	6.23901	0.629809	14	5.74946	5.73408	0.263847
SLC10A4	0.14125	0.127877	36	2.55396	2.40312	0.488026	14	2.33733	2.32888	0.227618
SMPD2	0.000823523	0.127841	36	6.11013	6.05485	0.335924	14	5.59199	5.56361	0.329606
NRG3	0.276225	0.127794	36	2.96183	2.74555	0.76949	14	2.71075	2.66537	0.224037
SHANK2	0.00244268	0.127786	36	5.5769	5.53717	0.395299	14	5.10417	5.14976	0.328343
EMB	0.00070885	0.127785	36	7.58446	7.71509	0.456913	14	6.94157	6.86065	0.3842
C12orf73	0.00817211	0.12773	36	6.10408	6.09158	0.567296	14	5.58689	5.73772	0.434385
SOX1	0.00303322	0.127641	36	3.97144	3.94069	0.26712	14	3.63517	3.64661	0.293259
LINC02223	0.00161842	0.127496	36	2.99662	2.94841	0.170859	14	2.74316	2.74762	0.169865
SLC6A15	0.0648856	0.127441	36	3.09122	2.91663	0.548604	14	2.82987	2.82243	0.113879
SYNPR-AS1	0.0365344	0.127422	36	2.91325	2.80701	0.379964	14	2.66698	2.67551	0.21124
GPR17	0.00384302	0.127398	36	3.04754	3.03802	0.232409	14	2.78997	2.76787	0.23571
HIST3H3	0.000402126	0.127385	36	5.64055	5.62198	0.303004	14	5.16387	5.07733	0.280538
PTCHD4	0.0215946	0.127322	36	3.58633	3.49154	0.459915	14	3.28339	3.19859	0.27948
ELOVL2-AS1	0.115106	0.127284	36	4.33547	4.18984	0.796992	14	3.96935	4.04426	0.379175
LOC100129476	0.00253472	0.12728	36	5.214	5.17321	0.387996	14	4.77371	4.61776	0.411451
SEL1L	0.00217688	0.127148	36	7.9321	7.97241	0.552502	14	7.26294	7.24287	0.301058
LOC100506585	0.00437303	0.127084	36	5.04223	4.9957	0.359486	14	4.61708	4.59242	0.459312
LOC105373738	0.0972972	0.126996	36	3.33222	3.29455	0.533192	14	3.05144	2.9	0.485225
TET3	0.00195199	0.12695	36	5.88282	5.91001	0.429022	14	5.38728	5.39156	0.286252
BCHE	0.266775	0.126919	36	3.09417	2.9386	0.756393	14	2.83359	2.62867	0.676194
RSPH1	0.0321752	0.126877	36	7.36855	7.30938	0.945911	14	6.7482	6.68543	0.435434
TM7SF2	0.00937431	0.126775	36	7.22907	7.17669	0.64704	14	6.62094	6.55322	0.578853
FSCN2	0.00351789	0.126743	36	5.08277	5.09047	0.374621	14	4.6553	4.66775	0.376377
1-Mar	0.00478202	0.126741	36	8.47511	8.54389	0.625517	14	7.76234	8.00365	0.709258
CCT5	0.00213625	0.126696	36	7.99086	7.92717	0.32311	14	7.31905	7.32899	0.229657
MATN3	0.0727118	0.126676	36	2.35052	2.26813	0.345305	14	2.15293	2.14335	0.279131
C9orf163	0.00334772	0.126674	36	4.87779	4.83249	0.29773	14	4.46777	4.4965	0.379237
C1orf127	0.000773755	0.126619	36	5.71711	5.73344	0.27056	14	5.23673	5.15582	0.404003
VGLL2	0.0046993	0.126575	36	4.62425	4.57743	0.360809	14	4.23583	4.31196	0.323704
LACTB2	0.0107102	0.126571	36	6.09719	6.03444	0.602359	14	5.58506	5.66428	0.316263
USP18	0.0539842	0.126571	36	5.20611	5.18019	0.830321	14	4.76883	4.77233	0.354027
IL27	0.00455545	0.126492	36	4.94648	4.91895	0.239954	14	4.53125	4.59456	0.507197
LOC101927974	0.0679832	0.126477	36	5.86174	5.66367	0.847394	14	5.36974	5.42248	0.707009
CSMD3	0.0791168	0.126475	36	2.88452	2.75617	0.471082	14	2.64241	2.60645	0.213236
GLDC	0.302449	0.126449	36	4.32585	3.85451	1.20787	14	3.96284	3.7078	0.662386
PC	0.00431507	0.126342	36	5.31704	5.34538	0.383062	14	4.87121	4.89818	0.417353
SLC5A1	0.20341	0.126328	36	6.08339	5.9454	1.31611	14	5.57336	5.30122	1.03833
PDLIM5	0.00122546	0.126211	36	7.78023	7.79825	0.466192	14	7.12852	7.22737	0.418427
C17orf64	0.00559002	0.126174	36	4.00305	3.95624	0.296244	14	3.66783	3.67588	0.331969
C5orf46	0.00106435	0.126173	36	5.3837	5.31998	0.324062	14	4.93286	4.93303	0.28792
LINC00930	0.0190223	0.12616	36	5.45438	5.31241	0.584116	14	4.99767	4.88724	0.479731
RPGRIP1	0.0383855	0.126142	36	3.21618	3.08356	0.419717	14	2.94691	2.95596	0.233131
RCC2	0.00132768	0.12613	36	9.04144	9.13161	0.558046	14	8.28455	8.29143	0.434145
MYH9	0.000394627	0.126049	36	8.82796	8.82154	0.413933	14	8.08939	7.94052	0.496266
KLHL8	0.00974584	0.126003	36	5.00019	5.0237	0.406942	14	4.58201	4.54191	0.511692
MRPL37	0.000712347	0.125821	36	7.37559	7.36694	0.44277	14	6.7596	6.73457	0.309977
LINC00615	0.00749944	0.125739	36	2.34266	2.30037	0.180251	14	2.14713	2.16412	0.195315
NR1H2	0.0246346	0.125673	36	3.39946	3.34593	0.337003	14	3.11587	3.18814	0.393001
LINC01667	0.0258835	0.125631	36	3.13826	3.0231	0.445241	14	2.87654	2.96128	0.240269
HOXC11	0.0257561	0.125622	36	3.46094	3.36322	0.453496	14	3.17233	3.17111	0.209335
FAM83G	0.00485725	0.12561	36	7.44984	7.33887	0.621014	14	6.82864	6.83013	0.21308
SLC12A5	0.014627	0.125593	36	3.04065	2.96494	0.326402	14	2.78714	2.73763	0.197297
CCNG2	0.00104532	0.125526	36	7.78859	7.78919	0.380764	14	7.13957	7.18539	0.323997
BARX1	0.00476678	0.125522	36	4.41571	4.41659	0.323496	14	4.04776	3.97998	0.392854
MIIP	0.0015069	0.125504	36	6.1618	6.17898	0.318821	14	5.64842	5.62726	0.484318
CD300LF	0.0817626	0.125484	36	3.90679	3.81113	0.531997	14	3.58134	3.58501	0.657161
POM121L12	0.00107532	0.125397	36	4.94037	4.89069	0.27404	14	4.52909	4.44287	0.324469
SFTA3	0.0151812	0.125309	36	2.44397	2.38511	0.278582	14	2.24065	2.27902	0.149883
EIF3J-AS1	0.00194078	0.125301	36	6.50473	6.55844	0.3878	14	5.96362	6.02153	0.386455
CD320	0.00485306	0.125205	36	6.10449	6.0845	0.456063	14	5.59704	5.70754	0.493263
SNHG16	0.000736183	0.125205	36	9.91123	10.0317	0.533907	14	9.08735	9.06613	0.360745
FLJ20021	0.00565611	0.12515	36	8.88367	8.96145	0.712974	14	8.14552	8.14711	0.612013
EPN3	0.00219125	0.125146	36	6.44347	6.48748	0.449064	14	5.90809	5.92643	0.399732
FGF14	0.00482773	0.125135	36	3.87343	3.84318	0.29755	14	3.55162	3.56483	0.150742
ZBTB18	0.00498252	0.125134	36	7.66081	7.71265	0.534255	14	7.02434	7.18452	0.570294
C2	0.0101721	0.125122	36	5.02923	5.05413	0.470826	14	4.61144	4.55518	0.379524
IGHM	0.175459	0.125108	36	4.94857	4.60583	1.04754	14	4.53752	4.51266	0.474754
ASPHD2	0.0174308	0.125088	36	4.95029	4.88724	0.530487	14	4.53915	4.52877	0.335815
TOR2A	0.00118302	0.125072	36	6.60467	6.51268	0.468324	14	6.05621	6.05786	0.296271
NCAPG2	0.0120332	0.125016	36	6.3228	6.28062	0.624042	14	5.79797	5.57844	0.465403
SCN3A	0.0291573	0.125006	36	3.90556	3.7811	0.477316	14	3.5814	3.53541	0.282784
IGSF10	0.0180332	0.124978	36	3.09593	3.03575	0.388082	14	2.83902	2.89378	0.297197
MAP3K21	0.0164496	0.124951	36	7.26459	7.27361	0.790503	14	6.66189	6.59253	0.445963
FANCI	0.00333135	0.12494	36	5.84496	5.74826	0.442854	14	5.36008	5.35172	0.341537
TREX2	0.00140323	0.124923	36	5.78046	5.79004	0.270752	14	5.30099	5.28413	0.415484
TTTY11	0.00620146	0.124757	36	3.65785	3.64736	0.237791	14	3.35483	3.38568	0.333045
HEYL	0.00135435	0.124754	36	7.04691	7.00522	0.498948	14	6.46315	6.45325	0.372471
LOC101927495	0.0876354	0.124751	36	3.69369	3.47482	0.584118	14	3.38772	3.31982	0.354868
GATA6	0.018761	0.124732	36	5.60126	5.57277	0.570755	14	5.13733	5.01752	0.530413
MXD4	0.000359017	0.124731	36	6.75566	6.722	0.247223	14	6.19612	6.1544	0.297995
CHRDL2	0.0390042	0.124726	36	5.49742	5.3365	0.662489	14	5.04211	5.01944	0.587861
DENND1A	0.00277331	0.124619	36	5.20539	5.18298	0.416053	14	4.77462	4.7288	0.268756
AHRR	0.00305635	0.124603	36	4.33856	4.33638	0.349951	14	3.97957	3.89466	0.238665
LOC101927098	0.00177771	0.124592	36	4.33856	4.27926	0.272248	14	3.9796	3.95966	0.259437
KIF18A	0.105962	0.124567	36	2.97962	2.86729	0.50413	14	2.73314	2.78452	0.345591
SSUH2	0.0144987	0.124551	36	4.07232	4.02267	0.36701	14	3.73549	3.79773	0.424006
LOC101927196	0.0568285	0.12455	36	2.81599	2.71987	0.402836	14	2.58308	2.53776	0.1882
E2F2	0.00110443	0.124548	36	4.54479	4.48207	0.267679	14	4.1689	4.17305	0.239469
UBE2Q1	0.00132193	0.1245	36	7.2111	7.28664	0.460806	14	6.6149	6.70586	0.282698
PLPPR3	0.0019731	0.124433	36	5.80396	5.74082	0.286919	14	5.32435	5.13452	0.531594
STEAP4	0.0144898	0.124431	36	10.2206	10.3511	0.814377	14	9.37604	9.60581	1.06131
RPA4	0.170805	0.124423	36	4.00863	3.92794	0.811446	14	3.6774	3.39679	0.557571
ACTL6A	0.0311634	0.124342	36	6.28826	6.27981	0.728447	14	5.76899	5.69173	0.583875
ARNT2	0.00989854	0.124325	36	5.97853	6.03706	0.59018	14	5.4849	5.50879	0.256718
ST6GALNAC5	0.0212324	0.124316	36	3.36212	3.26432	0.373975	14	3.08454	3.12489	0.171717
ATP11B	0.000814557	0.124295	36	8.01246	8.02022	0.388564	14	7.35105	7.2868	0.368232
WDR88	0.00211169	0.124269	36	3.4898	3.45314	0.181656	14	3.20178	3.24024	0.247097
MAP4K4	0.00163361	0.124248	36	6.92694	6.95071	0.427963	14	6.35535	6.3948	0.308356
FRZB	0.0141996	0.124214	36	4.80191	4.73823	0.49304	14	4.40577	4.36248	0.30733
TMEM256	0.00199636	0.124209	36	8.41369	8.42846	0.586512	14	7.71962	7.67321	0.443618
EPHX4	0.0204592	0.12416	36	3.76541	3.71253	0.408596	14	3.45491	3.47382	0.278429
LOC101928284	0.0842816	0.124115	36	5.53757	5.34926	0.888007	14	5.0811	5.00339	0.458496
GAP43	0.00219109	0.124065	36	4.19847	4.15207	0.248097	14	3.85251	3.88511	0.23917
OLR1	0.181889	0.12405	36	4.04922	3.91846	0.876397	14	3.7156	3.82034	0.393072
KIF9	0.00101345	0.123966	36	6.57716	6.6186	0.376701	14	6.03561	6.05447	0.310898
SPPL2C	0.00212385	0.123961	36	4.41651	4.39608	0.216196	14	4.05288	4.04732	0.373639
CTSLP8	0.0022239	0.123959	36	6.4002	6.41879	0.253083	14	5.87324	6.02705	0.372047
SLC5A11	0.00159818	0.123926	36	5.08074	5.09281	0.296678	14	4.66253	4.67349	0.319709
NAA10	0.00133447	0.123829	36	9.01386	9.00364	0.282405	14	8.27246	8.19128	0.362462
BID	0.0236108	0.12381	36	5.98659	5.97964	0.700424	14	5.49425	5.50276	0.357099
CLSPN	0.000943868	0.12381	36	3.11131	3.09327	0.204507	14	2.85544	2.86563	0.120687
MAGEC1	0.00604175	0.123759	36	3.2149	3.15208	0.382279	14	2.95061	2.96811	0.178612
TRAM1L1	0.122852	0.123726	36	7.24035	7.32172	1.3161	14	6.64529	6.7189	0.668819
SUCNR1	0.00558836	0.123648	36	3.10898	3.08762	0.261566	14	2.85362	2.86152	0.158982
C19orf54	0.00139491	0.12355	36	6.96383	6.92446	0.422604	14	6.39228	6.40255	0.301764
SHBG	0.00640061	0.123543	36	3.92033	3.90931	0.269145	14	3.59859	3.55977	0.392374
H2AFX	0.000804271	0.123525	36	6.75988	6.7412	0.338545	14	6.20518	6.17902	0.248344
TTTY12	0.00332649	0.123448	36	2.58388	2.56245	0.171988	14	2.37198	2.34808	0.197947
LAD1	0.00211232	0.123429	36	6.07708	6.06357	0.335436	14	5.57878	5.55459	0.450927
KCNK9	0.00206894	0.123396	36	4.22657	4.19134	0.250468	14	3.88009	3.84838	0.296101
FAM19A5	0.0435116	0.123373	36	3.61095	3.55199	0.459245	14	3.31499	3.33809	0.340226
DTL	0.0441343	0.123347	36	3.14945	3.05715	0.411027	14	2.89137	2.86891	0.231552
PRR23D1	0.00937383	0.123342	36	2.81923	2.82055	0.235398	14	2.58821	2.60651	0.274214
SCGB1C1	0.00396265	0.123312	36	3.17675	3.13234	0.235254	14	2.9165	2.9388	0.204185
PRKACB	0.0112351	0.123308	36	7.7467	7.78142	0.732836	14	7.11209	7.10006	0.520031
TBX15	0.0261463	0.1233	36	3.98352	3.88287	0.459089	14	3.65721	3.71767	0.262029
PARVB	0.00171003	0.123257	36	5.36547	5.29729	0.305756	14	4.92611	4.94114	0.171906
DNAJC10	0.00175823	0.123241	36	7.20494	7.13814	0.511232	14	6.61502	6.57567	0.318396
ZNF48	0.000956597	0.123227	36	7.83896	7.85288	0.411238	14	7.1972	7.23609	0.3958
TCP10	0.00630708	0.123203	36	3.70247	3.73543	0.216927	14	3.39941	3.47938	0.383849
FGFRL1	0.0137148	0.123184	36	6.70402	6.74984	0.662335	14	6.15536	6.32758	0.520431
MAS1L	0.00363125	0.123183	36	3.47186	3.41893	0.237336	14	3.18772	3.20796	0.220772
LINGO1	0.00635401	0.123149	36	5.80401	5.68886	0.52079	14	5.32914	5.24542	0.478679
LRRC3	0.00352532	0.12312	36	4.63998	4.57391	0.305422	14	4.26043	4.24987	0.341826
MIF	0.0117091	0.123116	36	8.05139	8.1305	0.788894	14	7.3928	7.32965	0.439507
ZNF670	0.0132653	0.123112	36	3.42344	3.45097	0.349252	14	3.14342	3.13008	0.167716
TRMU	0.00114492	0.123029	36	6.23419	6.20281	0.242892	14	5.7246	5.67917	0.352412
CLEC4GP1	0.00646803	0.123028	36	4.01945	3.9907	0.26554	14	3.69089	3.64844	0.368437
SWT1	0.0201097	0.123021	36	5.77943	5.79751	0.608433	14	5.30704	5.2647	0.50834
DIAPH1	0.000624012	0.123016	36	5.53895	5.56057	0.262128	14	5.08623	5.03	0.223195
CORO7	0.00562941	0.123013	36	3.87896	3.82294	0.289611	14	3.56192	3.47593	0.324767
UGT1A1	0.256779	0.12301	36	3.79375	3.4243	0.919414	14	3.48368	3.29488	0.577752
LOC101928797	0.245391	0.12299	36	3.59085	3.30808	0.876763	14	3.29742	3.39955	0.206552
LOC100505912	0.0593231	0.122956	36	3.93792	3.94828	0.554701	14	3.61621	3.5899	0.358508
ECE2	0.000621843	0.122945	36	5.08698	5.05757	0.271692	14	4.67143	4.60205	0.222848
SIGLEC1	0.0253125	0.122938	36	5.40653	5.35177	0.594096	14	4.9649	4.84338	0.4984
WDR12	0.000962885	0.122855	36	5.89075	5.86362	0.345237	14	5.40988	5.4519	0.215441
KRTAP10-12	0.00758191	0.122838	36	3.47269	3.46094	0.282693	14	3.18925	3.21106	0.303199
FGL1	0.0371793	0.122811	36	5.37004	5.1582	0.876424	14	4.93182	4.73331	0.423665
FLJ31945	0.0114838	0.122742	36	3.98138	3.93441	0.301568	14	3.65666	3.65588	0.4207
MACROD1	0.00121138	0.122741	36	5.56473	5.62717	0.29651	14	5.11088	5.07689	0.368436
OVAAL	0.00626932	0.122737	36	2.82766	2.76133	0.277886	14	2.59704	2.58268	0.222782
LOC100287015	0.00881828	0.122709	36	3.62703	3.5853	0.316847	14	3.33129	3.36901	0.25478
GAL3ST2	0.00093688	0.122693	36	5.29136	5.27762	0.217878	14	4.85996	4.8348	0.349865
CHAT	0.00295178	0.122687	36	4.96579	4.95818	0.250566	14	4.56095	4.48581	0.45761
ZNF354B	0.112889	0.122664	36	4.74228	4.69508	0.803252	14	4.35574	4.25214	0.572192
CHRM2	0.0122895	0.122652	36	2.78726	2.74577	0.256733	14	2.56009	2.553	0.213525
LINC02203	0.0733883	0.122643	36	3.14816	2.96193	0.479039	14	2.8916	2.86653	0.226702
CHD1L	0.00293677	0.122575	36	6.10994	6.00692	0.341169	14	5.61226	5.68172	0.287659
SLC52A2	0.0053776	0.122574	36	6.31841	6.35429	0.493841	14	5.80376	5.6659	0.464627
VPS13A	0.00601196	0.122541	36	5.97814	6.01447	0.502487	14	5.49133	5.53045	0.320007
DFFB	0.00439137	0.122539	36	6.29347	6.30991	0.488821	14	5.78099	5.79732	0.329306
ADGRF2	0.00625298	0.122505	36	4.09804	4.05048	0.259973	14	3.76443	3.80904	0.332134
BAP1	0.00167079	0.12245	36	5.1788	5.18043	0.347993	14	4.75738	4.74041	0.228636
CDK19	0.0241584	0.122441	36	7.38848	7.48675	0.821817	14	6.78729	6.70161	0.580638
GTSE1	0.000717086	0.122413	36	4.54485	4.51391	0.278567	14	4.17513	4.15653	0.237443
ADAMTSL2	0.00592759	0.122364	36	4.71163	4.66422	0.386673	14	4.32849	4.31012	0.360738
SYPL2	0.0601757	0.122355	36	3.13723	3.07416	0.437374	14	2.88213	2.76619	0.312555
SLC27A4	0.001967	0.122328	36	5.73664	5.7054	0.345759	14	5.27028	5.17113	0.321783
MIS18A	0.00291936	0.122292	36	6.77229	6.70621	0.504437	14	6.22189	6.21483	0.347901
TIMM13	0.000501994	0.12228	36	6.5988	6.62702	0.282862	14	6.06255	6.00919	0.32718
LOC101928196	0.00311434	0.122278	36	2.42651	2.39797	0.172969	14	2.22932	2.24344	0.12444
P4HA3-AS1	0.00399323	0.122236	36	4.02047	3.98471	0.240668	14	3.69386	3.7492	0.301432
NEK2	0.126404	0.122227	36	3.90597	3.70205	0.693802	14	3.58868	3.5803	0.427874
FAM155B	0.0112301	0.122202	36	5.68608	5.6845	0.426247	14	5.22428	4.95259	0.705966
AMPD3	0.011675	0.122182	36	6.41306	6.48242	0.627529	14	5.8923	5.92511	0.365776
LY96	0.180267	0.122179	36	4.15986	3.93333	0.865127	14	3.82207	3.87714	0.4718
MMRN1	0.0798171	0.12214	36	2.72741	2.65445	0.41652	14	2.506	2.47243	0.246835
ZMYND19	0.000670328	0.122127	36	6.91475	6.92599	0.292486	14	6.35349	6.31674	0.321405
LINC01127	0.0207759	0.122101	36	2.98416	2.92836	0.299404	14	2.74199	2.76002	0.25581
LINC01845	0.0137849	0.122057	36	2.58092	2.57295	0.222963	14	2.37155	2.43135	0.263208
MIP	0.00260403	0.121958	36	3.46127	3.453	0.261745	14	3.1807	3.17543	0.203739
B3GALT1	0.0364371	0.121938	36	3.08373	3.03934	0.368822	14	2.8338	2.78349	0.280492
C1orf87	0.0232703	0.121921	36	3.48879	3.40624	0.373103	14	3.20607	3.24101	0.345993
SHOX	0.00201447	0.12191	36	2.7314	2.71495	0.173456	14	2.51008	2.51307	0.148982
HSF4	0.0131503	0.121842	36	5.56306	5.39836	0.502875	14	5.11253	5.05887	0.484303
TRPM2-AS	0.00147729	0.121794	36	5.86759	5.80916	0.265951	14	5.39257	5.42562	0.27806
LOC101926913	0.0717047	0.121779	36	3.3127	3.16259	0.45692	14	3.04455	3.02259	0.388083
HCST	0.0121352	0.121776	36	4.81181	4.73235	0.420677	14	4.42232	4.35834	0.414822
MUC2	0.0145903	0.12174	36	4.26299	4.18117	0.412631	14	3.91802	3.77459	0.336393
LOC101928525	0.00281234	0.121727	36	5.51623	5.45761	0.354409	14	5.06989	5.12214	0.323628
C8G	0.00521985	0.121718	36	3.78417	3.75979	0.249833	14	3.47801	3.37373	0.355407
LINC00671	0.00380209	0.121712	36	3.12346	3.14784	0.185068	14	2.87076	2.89495	0.2876
DDX28	0.00131402	0.121663	36	5.42506	5.40913	0.361552	14	4.98632	4.92964	0.227596
YPEL2	0.00295091	0.12166	36	5.71969	5.68295	0.372785	14	5.25713	5.23689	0.38189
GIP	0.00216428	0.121626	36	4.82668	4.81859	0.243238	14	4.43645	4.38632	0.412229
APLNR	0.277403	0.121622	36	5.13982	4.74334	1.2613	14	4.72429	4.39394	1.01489
LINC01500	0.00993008	0.121616	36	2.68529	2.66229	0.216958	14	2.46821	2.45533	0.269748
CCDC24	0.00200041	0.121588	36	5.35048	5.33017	0.214966	14	4.91803	4.92387	0.44801
AACS	0.0206439	0.121575	36	6.79358	6.8249	0.647322	14	6.24455	6.37767	0.625778
LOC100996419	0.130311	0.121552	36	3.40277	3.43318	0.61385	14	3.12782	3.16072	0.389001
P4HTM	0.00232325	0.121546	36	6.77762	6.67689	0.472349	14	6.23001	6.21671	0.31958
FAM178B	0.00184192	0.12153	36	5.73406	5.72147	0.380558	14	5.27082	5.2019	0.378362
THEM6	0.00430342	0.121477	36	4.84727	4.84324	0.325319	14	4.45583	4.52136	0.322283
SHPRH	0.00770693	0.121447	36	6.21085	6.28542	0.526068	14	5.70942	5.74131	0.473974
TYRP1	0.03982	0.12143	36	2.20697	2.134	0.310318	14	2.02881	2.04418	0.125751
P3H1	0.00162661	0.121415	36	5.62152	5.60143	0.329351	14	5.16779	5.10664	0.395307
SF3A2	0.0181429	0.121402	36	5.67497	5.58024	0.531074	14	5.21696	5.19892	0.564066
KPNA2	0.00107867	0.121402	36	7.25982	7.26763	0.43738	14	6.67391	6.68074	0.290809
LOC339803	0.0171562	0.121399	36	4.73497	4.75675	0.506898	14	4.35284	4.33864	0.2586
PTPN20	0.420917	0.121358	36	2.85415	2.43247	1.03896	14	2.62388	2.66218	0.384733
UGDH	0.00653191	0.121341	36	8.91312	9.01228	0.782771	14	8.19413	8.09662	0.422156
LOC441204	0.00755458	0.121276	36	4.57613	4.52835	0.35846	14	4.20717	4.04122	0.397517
LINC01487	0.00549321	0.121239	36	2.1842	2.15433	0.220991	14	2.00815	2.01863	0.0850307
LOC284014	0.00582622	0.121236	36	5.12101	5.12479	0.344761	14	4.70825	4.46741	0.5356
VPS37B	0.00188463	0.121195	36	6.0786	6.12103	0.396411	14	5.58882	5.53443	0.359653
ANKS3	0.000965849	0.121159	36	6.57459	6.54456	0.240258	14	6.045	6.06301	0.419541
ZMYND10	0.00109248	0.121141	36	5.01366	4.98733	0.36114	14	4.60987	4.55969	0.232886
PRSS30P	0.0064513	0.121009	36	4.49026	4.46221	0.31738	14	4.12899	4.09918	0.402174
PPIP5K1	0.0033024	0.120989	36	6.8018	6.80507	0.477985	14	6.25464	6.22276	0.488047
TSPAN13	0.000615	0.120944	36	11.201	11.2753	0.533872	14	10.3003	10.224	0.652281
STX17-AS1	0.0818634	0.120898	36	5.01436	4.9195	0.733053	14	4.61128	4.6265	0.625019
LINC00944	0.00115918	0.120892	36	3.25056	3.26563	0.199914	14	2.98927	2.99805	0.133124
MAML3	0.00130745	0.120871	36	6.05358	6.01767	0.292718	14	5.56707	5.54271	0.355246
DPP10-AS3	0.00478095	0.120812	36	2.46901	2.48045	0.202299	14	2.27068	2.28556	0.118356
FAM230B	0.118994	0.120798	36	3.92694	3.75269	0.674512	14	3.61152	3.60999	0.422696
FBXL22	0.00937644	0.120794	36	3.83565	3.82266	0.384327	14	3.52757	3.53844	0.162452
SAC3D1	0.000641153	0.12078	36	10.1979	10.2235	0.488122	14	9.37896	9.42061	0.387799
ZNF222	0.0166236	0.120728	36	5.43804	5.35603	0.523746	14	5.0015	4.97078	0.490398
LINC02043	0.00189011	0.120695	36	4.80539	4.79894	0.267142	14	4.41973	4.36598	0.371011
TSSC4	0.000793405	0.120635	36	7.15064	7.17896	0.324533	14	6.57703	6.56036	0.363073
IFNA16	0.0187801	0.120632	36	2.45028	2.38986	0.263981	14	2.25373	2.24447	0.149517
C6orf15	0.00235183	0.120547	36	4.0147	3.98842	0.254772	14	3.69288	3.672	0.256559
MAFG-AS1	0.000987531	0.120528	36	5.46553	5.47345	0.264213	14	5.02747	4.94017	0.406797
LOC646778	0.00312668	0.12051	36	3.18665	3.15447	0.244943	14	2.93128	2.893	0.151025
HOMER1	0.00600518	0.120479	36	6.05451	5.98825	0.505558	14	5.56944	5.56638	0.408734
ATP5D	0.00021539	0.120413	36	8.2663	8.29977	0.357473	14	7.60437	7.51257	0.340557
PATZ1	0.00382076	0.12041	36	5.81741	5.86792	0.4298	14	5.35158	5.30922	0.393962
TOMM40	0.000491571	0.120399	36	9.29127	9.24876	0.430261	14	8.54735	8.54569	0.374269
SASS6	0.00720055	0.120393	36	5.0641	5.0151	0.454206	14	4.65865	4.71977	0.328253
TMEFF1	0.0821794	0.120384	36	3.13359	2.94164	0.467492	14	2.88272	2.89103	0.284578
RNFT2	0.055527	0.120366	36	4.08423	3.95043	0.541903	14	3.75731	3.70304	0.335686
LINC02325	0.0037248	0.120343	36	3.62632	3.60707	0.329803	14	3.3361	3.38939	0.234523
SLC10A7	0.0252682	0.120334	36	4.0056	3.87438	0.470194	14	3.68505	3.66012	0.181415
LINC01647	0.00582687	0.120318	36	4.31155	4.39065	0.303867	14	3.96656	3.97533	0.409455
HGH1	0.00178619	0.12028	36	5.96734	5.99928	0.425754	14	5.49001	5.50957	0.298877
ABCA3	0.00106788	0.120191	36	7.0814	7.06993	0.403365	14	6.51535	6.51167	0.390682
AIMP2	0.000160138	0.120129	36	8.85285	8.92549	0.347643	14	8.14556	8.07619	0.32337
PROX1-AS1	0.00646199	0.120125	36	2.89877	2.87801	0.250995	14	2.66718	2.68942	0.145676
TIMELESS	0.00247399	0.120103	36	5.11346	5.06666	0.336681	14	4.70501	4.69113	0.332744
NUAK2	0.0564386	0.120099	36	5.97363	6.06436	0.837315	14	5.49649	5.4831	0.438851
UBQLNL	0.0596348	0.120083	36	3.759	3.63236	0.493672	14	3.45878	3.42296	0.371246
ANKRD16	0.00398118	0.120049	36	5.69856	5.76268	0.432734	14	5.24356	5.23021	0.373314
PIM1	0.0197116	0.119979	36	8.28999	8.15164	0.870746	14	7.62846	7.48497	0.566619
DTD2	0.00236049	0.119976	36	7.63369	7.73509	0.55756	14	7.02454	6.94641	0.269728
LOC100272217	0.0728171	0.119956	36	3.74588	3.77967	0.497148	14	3.44702	3.35252	0.506657
CCDC78	0.0342404	0.119844	36	5.94994	5.87291	0.78606	14	5.47565	5.43311	0.551727
FTSJ1	0.00202118	0.119725	36	7.1338	7.15337	0.445405	14	6.56568	6.55709	0.423121
CST9	0.00281618	0.119683	36	4.83013	4.83265	0.315026	14	4.4456	4.32805	0.363676
PCOTH	0.362952	0.11964	36	7.81109	7.46804	2.51243	14	7.18946	7.22103	0.724956
CALHM1	0.0310644	0.11964	36	3.32974	3.34449	0.361791	14	3.06475	3.02554	0.351875
CRYBA2	0.02393	0.119634	36	6.01065	5.89384	0.568091	14	5.53233	5.49512	0.678191
CBR4	0.00536845	0.119611	36	7.82286	7.7531	0.665914	14	7.20044	7.2444	0.259506
LINC01140	0.00252767	0.119535	36	4.49312	4.43914	0.277979	14	4.13585	4.14098	0.263101
OLFML2B	0.0760381	0.119524	36	4.59241	4.45138	0.683323	14	4.22727	4.30294	0.356869
ZNF793-AS1	0.0265071	0.119488	36	6.32092	6.28416	0.721596	14	5.8185	5.80541	0.390574
C4orf45	0.0271547	0.11947	36	2.99707	2.88996	0.329473	14	2.75888	2.74966	0.259242
TESMIN	0.00843274	0.119433	36	5.03275	5.05052	0.456665	14	4.63289	4.59938	0.276771
CYB5A	0.001354	0.1194	36	7.74433	7.75498	0.482545	14	7.1292	6.98725	0.453586
SYVN1	0.00216176	0.119325	36	5.96477	5.95542	0.386251	14	5.49128	5.5207	0.253944
GAL3ST1	0.00247214	0.119282	36	4.3581	4.32564	0.29781	14	4.01227	4.01812	0.262284
PARD3B	0.00107694	0.119264	36	5.68054	5.70649	0.27451	14	5.22983	5.26737	0.336458
LRBA	0.00118748	0.119175	36	8.53422	8.56605	0.47198	14	7.85757	7.92615	0.439174
IFI27L1	0.00141073	0.119173	36	7.60102	7.60691	0.441696	14	6.99838	6.90671	0.474301
ERCC6L	0.0109064	0.11917	36	3.99801	3.94996	0.387129	14	3.68104	3.61037	0.251481
LINC00176	0.00247541	0.119168	36	4.84531	4.80167	0.322522	14	4.46117	4.40179	0.312109
C2CD2L	0.00283318	0.119088	36	4.52027	4.50474	0.311436	14	4.16212	4.16167	0.272682
STX1B	0.0185794	0.119052	36	3.85815	3.85178	0.343982	14	3.55256	3.51675	0.422238
DCLRE1A	0.0101093	0.118993	36	4.95562	4.99102	0.45191	14	4.56329	4.58167	0.308705
EPHB3	0.00230546	0.118942	36	5.79695	5.80706	0.349887	14	5.33819	5.37157	0.435514
LOC100130741	0.0175605	0.11894	36	5.09624	4.9446	0.511813	14	4.69294	4.75244	0.33468
LOC101929465	0.00425292	0.118898	36	2.87665	2.84403	0.208417	14	2.64909	2.55161	0.221432
TWISTNB	0.0364666	0.118885	36	6.02719	5.98708	0.674369	14	5.55044	5.4007	0.604836
OPN3	0.0340133	0.118799	36	4.92245	4.88007	0.567519	14	4.53335	4.42291	0.499958
MYBPC2	0.0210651	0.118798	36	3.39589	3.2891	0.321403	14	3.12746	3.03103	0.357966
LINC01356	0.00132496	0.118762	36	5.7372	5.69633	0.335526	14	5.28384	5.24982	0.300886
SMUG1	0.00263577	0.118755	36	5.98943	5.99343	0.352916	14	5.51616	5.50767	0.1693
LRRC37A5P	0.00202603	0.118681	36	3.68255	3.6741	0.209986	14	3.39174	3.41371	0.267237
ABCG1	0.00334113	0.11868	36	6.37216	6.35679	0.483778	14	5.86895	5.77004	0.299633
PRKAA2	0.00963946	0.118664	36	5.64989	5.56339	0.522867	14	5.20378	5.2238	0.216576
LOC152048	0.0589134	0.11866	36	3.19698	3.12392	0.443385	14	2.94456	2.99484	0.272367
REN	0.0253988	0.118647	36	2.61069	2.53378	0.280649	14	2.40458	2.39687	0.23109
DEAF1	0.00357244	0.118635	36	5.10011	5.15072	0.310075	14	4.6975	4.68921	0.447438
NAV2-AS4	0.00406696	0.118616	36	3.50696	3.52966	0.209905	14	3.23016	3.20944	0.282546
MAGEA3	0.0413711	0.118593	36	3.57195	3.50314	0.438325	14	3.29007	3.22226	0.342853
GZMK	0.219058	0.118592	36	5.17294	4.94359	1.15689	14	4.76472	4.48551	0.59788
PEX10	0.01629	0.118577	36	7.75225	7.58854	0.690411	14	7.14057	7.22952	0.281844
ATP11A-AS1	0.00124631	0.118548	36	4.23964	4.24258	0.249958	14	3.90519	3.89362	0.198806
ROPN1L	0.0191901	0.118526	36	2.92364	2.84127	0.340589	14	2.69305	2.66995	0.240025
GUF1	0.00386096	0.118515	36	6.27694	6.28588	0.469975	14	5.78191	5.84582	0.315416
PIEZO1	0.000429019	0.118438	36	5.44608	5.40731	0.216841	14	5.01684	4.87183	0.308287
MYO1E	0.00166395	0.118427	36	6.31205	6.38102	0.375018	14	5.81461	5.66827	0.438131
GAPDHS	0.0158438	0.118393	36	3.63767	3.59977	0.323502	14	3.35107	3.4331	0.365623
TMEM31	0.0144652	0.118389	36	3.28428	3.28367	0.317953	14	3.02553	3.03737	0.217832
CCDC185	0.000950986	0.11838	36	5.03042	5.0138	0.237659	14	4.63413	4.55628	0.306347
WDCP	0.00560633	0.118378	36	6.35107	6.35236	0.487088	14	5.85075	6.0558	0.398338
MC5R	0.00315518	0.118344	36	3.28072	3.22399	0.301163	14	3.02235	3.07172	0.171891
CENPN	0.0542238	0.118325	36	7.00163	6.93791	0.911157	14	6.4503	6.5335	0.707622
SYT8	0.00257439	0.118283	36	5.00554	4.93842	0.299999	14	4.61153	4.57101	0.322815
SLC25A45	0.0366337	0.11828	36	5.39958	5.424	0.599731	14	4.97456	4.79496	0.600511
NUDT16P1	0.0135108	0.118261	36	4.79669	4.8018	0.468219	14	4.41918	4.41875	0.287887
FARSA	0.000792573	0.118252	36	8.43834	8.37111	0.476725	14	7.77428	7.78887	0.344295
LSR	0.00093334	0.118242	36	7.45398	7.47005	0.408571	14	6.86742	6.91439	0.414878
IMPDH2	0.0042471	0.118189	36	9.21502	9.13053	0.686544	14	8.4902	8.48425	0.399146
SLC6A1	0.172494	0.11818	36	3.03489	2.96972	0.589253	14	2.79619	2.78463	0.344065
CYB561A3	0.0167668	0.118124	36	7.96571	7.74303	0.982373	14	7.33948	7.32388	0.287007
SPATA8	0.0185919	0.118121	36	3.35489	3.28069	0.335606	14	3.09115	3.03733	0.247536
YDJC	0.00813557	0.118102	36	5.72431	5.73757	0.424114	14	5.27438	5.23089	0.49408
LOC115110	0.00195862	0.118101	36	5.19367	5.17947	0.295237	14	4.78545	4.76422	0.30456
EPX	0.0118519	0.118097	36	3.14568	3.15758	0.281309	14	2.89844	2.96763	0.259341
CA7	0.00171583	0.118038	36	5.26302	5.26229	0.283095	14	4.84956	4.92274	0.324856
HCCAT5	0.00239996	0.11801	36	5.21015	5.23015	0.318306	14	4.80093	4.80921	0.32583
NEFM	0.0590928	0.118009	36	2.8438	2.69989	0.395643	14	2.62045	2.57619	0.204109
CBX4	0.00216195	0.117975	36	5.31118	5.3255	0.34974	14	4.89415	4.78977	0.290471
HOXD12	0.0040475	0.117952	36	4.61299	4.52439	0.310852	14	4.25085	4.23068	0.335309
ST14	0.000409247	0.117951	36	7.0433	7.08683	0.333017	14	6.49037	6.44924	0.296187
LGR5	0.00299234	0.117951	36	2.92303	2.9113	0.205513	14	2.69356	2.74778	0.136243
B3GALT6	0.00569047	0.117936	36	6.85411	6.92127	0.561196	14	6.3161	6.30726	0.317788
LCE1B	0.00510296	0.11793	36	4.3408	4.35563	0.321968	14	4.00009	3.9593	0.338978
C1orf158	0.0198281	0.117914	36	3.87554	3.74109	0.398388	14	3.57138	3.65181	0.315379
VAC14-AS1	0.0455575	0.117869	36	3.02591	2.96187	0.366937	14	2.78852	2.68465	0.303389
ARID3B	0.011687	0.117829	36	5.19749	5.08539	0.457105	14	4.78987	4.80155	0.358484
CHRM4	0.011991	0.117825	36	3.75645	3.71243	0.278509	14	3.46186	3.30498	0.415256
PPIL1	0.00413783	0.117816	36	7.42012	7.51412	0.544626	14	6.83825	6.79956	0.420287
HOOK2	0.00105067	0.117814	36	6.69964	6.62257	0.322536	14	6.17428	6.15962	0.334424
SNTN	0.188813	0.117807	36	2.41377	2.26745	0.678451	14	2.2245	2.24245	0.146943
ASIP	0.0247321	0.117794	36	3.76361	3.70482	0.387209	14	3.46853	3.42193	0.366141
ADAMTSL1	0.255801	0.117729	36	4.19123	3.82152	0.974406	14	3.86279	3.87091	0.177335
IQCF5-AS1	0.0322724	0.117716	36	2.81286	2.77368	0.280519	14	2.59246	2.62712	0.342868
LOC283038	0.014093	0.117683	36	2.95637	2.88987	0.273652	14	2.72479	2.66806	0.230748
POU4F2	0.014543	0.117653	36	3.70123	3.71257	0.338807	14	3.41137	3.33151	0.319466
NRAP	0.0133945	0.117634	36	3.68957	3.58307	0.465763	14	3.40067	3.44878	0.242748
TEX48	0.00581063	0.117634	36	3.33341	3.29757	0.243263	14	3.0724	3.02682	0.261753
DCLRE1B	0.0117038	0.117615	36	4.24389	4.2347	0.392274	14	3.91164	3.87491	0.283433
C12orf60	0.0728938	0.11759	36	3.57241	3.46366	0.476777	14	3.29278	3.13127	0.45466
LOC100131170	0.000729369	0.117526	36	6.43905	6.42032	0.300685	14	5.93531	5.91082	0.337853
C11orf88	0.0193854	0.117505	36	3.57519	3.54597	0.313801	14	3.29554	3.30599	0.340236
PTH2R	0.0979865	0.117428	36	2.8282	2.71584	0.424542	14	2.60712	2.50016	0.358265
RACGAP1	0.0382231	0.117411	36	7.16792	7.2815	0.866717	14	6.60768	6.48821	0.493566
SLC37A1	0.000803158	0.11734	36	5.81947	5.76911	0.262211	14	5.36489	5.34664	0.274208
IGFBP3	0.115363	0.117325	36	6.71884	6.49457	0.968883	14	6.19407	5.9468	1.14556
IL21R-AS1	0.0237191	0.117302	36	3.90102	3.89797	0.338259	14	3.59639	3.45616	0.521942
HMCN1	0.296162	0.117255	36	4.85774	4.71287	1.27889	14	4.47854	4.38744	0.694396
SCFD2	0.00094994	0.117122	36	6.5102	6.49883	0.372704	14	6.00257	5.9904	0.339644
CCDC74A	0.00556393	0.117082	36	4.34734	4.35192	0.344418	14	4.00847	4.00231	0.263525
SLC29A2	0.00551943	0.117071	36	5.1744	5.12239	0.411522	14	4.77109	4.71944	0.346024
OR5I1	0.0302468	0.117059	36	2.84903	2.75209	0.298448	14	2.62699	2.54143	0.272471
HIST1H2AI	0.000720691	0.117005	36	8.39958	8.41471	0.454135	14	7.74525	7.73364	0.431166
GRIN3B	0.00421941	0.116969	36	4.53965	4.56563	0.252208	14	4.18612	4.20225	0.424113
APBA2	0.00774176	0.116968	36	5.99795	5.97792	0.478807	14	5.53086	5.60011	0.445664
LAMTOR5-AS1	0.191882	0.116959	36	2.85585	2.72442	0.565407	14	2.63346	2.52632	0.417871
RNF157-AS1	0.0196424	0.116906	36	3.94126	3.87402	0.398693	14	3.63449	3.55697	0.255891
HTR1A	0.0124142	0.116873	36	3.92629	3.8929	0.337021	14	3.62077	3.51559	0.346323
CRY1	0.0656405	0.116848	36	6.29075	6.46682	0.893006	14	5.80133	5.7597	0.454243
NCALD	0.0982951	0.116828	36	5.98002	6.00705	0.895675	14	5.51485	5.67635	0.612902
TTF2	0.000973838	0.116822	36	4.24509	4.2387	0.223468	14	3.9149	3.92465	0.245814
SCO2	0.0104821	0.116812	36	5.93181	5.99526	0.466939	14	5.47046	5.48143	0.581227
GRIK1	0.0402029	0.116746	36	4.16082	4.1596	0.523658	14	3.83738	3.8125	0.264316
PROC	0.00542912	0.116742	36	4.78782	4.67541	0.45686	14	4.41565	4.4209	0.280315
LMNTD1	0.0453197	0.116719	36	3.30958	3.29684	0.378501	14	3.05236	3.06086	0.394206
LRRC2	0.0145573	0.11671	36	2.57497	2.56351	0.248099	14	2.37487	2.34343	0.154368
SRRM2-AS1	0.0281115	0.116651	36	4.0402	4.01943	0.434405	14	3.72638	3.64172	0.364882
ABCA1	0.00113611	0.116648	36	5.03839	5.04476	0.276498	14	4.64705	4.62298	0.274351
NME8	0.126073	0.116634	36	3.13598	3.06727	0.446247	14	2.89243	2.60992	0.592841
CNNM1	0.114693	0.116621	36	4.89139	4.83034	0.819151	14	4.51155	4.52854	0.456843
WNT7A	0.00168958	0.11657	36	4.89478	4.84152	0.284702	14	4.51484	4.51605	0.299442
NME2	0.000407194	0.116513	36	9.84884	9.85903	0.400537	14	9.08471	9.05096	0.380749
DUS2	0.00150248	0.116509	36	5.92791	5.91773	0.339916	14	5.46801	5.56914	0.338002
KIAA1257	0.00360698	0.116497	36	4.24118	4.21912	0.308838	14	3.91217	3.90584	0.192128
C7orf13	0.0366884	0.116494	36	5.8802	5.76408	0.611559	14	5.42405	5.61445	0.648858
AXIN1	0.00286855	0.116478	36	5.13411	5.09499	0.2971	14	4.73589	4.7194	0.365278
FGF3	0.00426505	0.116472	36	4.47219	4.39239	0.241982	14	4.12533	4.11305	0.414579
RPP25L	0.000481444	0.116436	36	7.36781	7.4028	0.327462	14	6.79654	6.66925	0.463157
CDH2	0.082828	0.116435	36	5.29379	5.03473	0.803587	14	4.88333	4.88318	0.323814
POLR1B	0.00203546	0.116419	36	5.92235	5.83764	0.294501	14	5.46322	5.49596	0.258805
OLA1	0.00326926	0.116409	36	6.45654	6.43574	0.451839	14	5.95604	5.84934	0.407604
LINC00028	0.00137099	0.116382	36	4.97393	4.91545	0.276661	14	4.58844	4.55405	0.305481
LOC642361	0.0513795	0.116379	36	5.73018	5.6996	0.639493	14	5.28609	5.34714	0.730497
QSOX2	0.00265789	0.116351	36	6.45927	6.39691	0.366847	14	5.95879	5.94371	0.360164
CERS4	0.00274808	0.116316	36	6.06949	6.02498	0.395237	14	5.59935	5.51749	0.388905
ARHGAP12	0.0216303	0.116314	36	6.44488	6.43665	0.662146	14	5.94567	5.85268	0.491896
LOC100129449	0.0735259	0.116308	36	3.77481	3.63001	0.518	14	3.48244	3.54735	0.384491
LINC01432	0.0116998	0.116293	36	3.60106	3.573	0.349991	14	3.32217	3.38952	0.192518
C1QTNF2	0.0381132	0.116282	36	4.54493	4.47559	0.451207	14	4.19298	4.02999	0.605831
MEIG1	0.057063	0.116255	36	2.92743	2.85542	0.385096	14	2.70079	2.68334	0.247032
MYLPF	0.00522456	0.116233	36	4.53904	4.48791	0.332585	14	4.18769	4.07323	0.321851
TRAM2-AS1	0.00489264	0.116207	36	6.37664	6.44674	0.506412	14	5.88315	5.91597	0.289477
PGD	0.00037949	0.116184	36	5.14607	5.11758	0.195497	14	4.74789	4.78742	0.179574
PAICS	0.00120642	0.116175	36	7.16333	7.14786	0.345794	14	6.6091	6.61957	0.217294
LOC730102	0.026764	0.116166	36	4.25228	4.2101	0.480109	14	3.92331	3.89344	0.242063
KRT72	0.00118108	0.116132	36	4.89758	4.88619	0.221257	14	4.51879	4.49105	0.291303
THEG	0.0760994	0.11606	36	3.4197	3.36519	0.409538	14	3.15537	3.05689	0.542202
HSD17B10	0.00198836	0.116041	36	8.39371	8.57739	0.557338	14	7.74502	7.67071	0.30368
ALCAM	0.0057014	0.116004	36	7.93525	7.8907	0.608548	14	7.32217	7.44423	0.386883
FOXS1	0.00369456	0.115962	36	5.54564	5.44083	0.355855	14	5.11733	5.07874	0.361479
RAD51	0.00962539	0.11596	36	3.59855	3.5648	0.343393	14	3.32063	3.29705	0.194311
PLA2G15	0.00409515	0.115954	36	6.31473	6.25694	0.516244	14	5.82705	5.80364	0.311827
PSMA5	0.00291938	0.115934	36	6.66639	6.72345	0.453191	14	6.15165	6.09168	0.395125
FDXACB1	0.0400021	0.115901	36	3.80306	3.70617	0.439414	14	3.50948	3.3742	0.356538
KCNU1	0.295093	0.115897	36	2.61798	2.39902	0.665	14	2.41589	2.39703	0.227181
LINC01931	0.00928181	0.115865	36	2.98053	2.96005	0.290384	14	2.75052	2.72769	0.165672
TMEM235	0.0176824	0.115786	36	2.94011	2.91974	0.278857	14	2.71337	2.72383	0.247638
PSG3	0.000784059	0.115724	36	3.65935	3.63461	0.17899	14	3.37729	3.32896	0.17914
NDOR1	0.00136208	0.115715	36	4.99148	4.95266	0.237563	14	4.60677	4.45526	0.400392
RNF125	0.0201395	0.115696	36	4.67053	4.67144	0.452278	14	4.3106	4.37675	0.413741
GALNT18	0.00414823	0.115695	36	4.68998	4.6534	0.35266	14	4.32856	4.26339	0.308737
RGS3	0.00238113	0.115683	36	4.97042	4.96711	0.324463	14	4.58742	4.57625	0.305622
LOC105374419	0.146779	0.115665	36	3.69008	3.43531	0.672642	14	3.40578	3.38274	0.303549
RFX5	0.00334848	0.115657	36	6.67807	6.71424	0.489417	14	6.1636	6.12197	0.274945
ZNF217	0.0143026	0.115627	36	8.20826	8.32836	0.753025	14	7.57607	7.55254	0.613468
RXFP2	0.00308789	0.115555	36	2.80979	2.84876	0.19435	14	2.59351	2.60373	0.170822
FLJ13224	0.0243109	0.115532	36	4.67988	4.59719	0.442317	14	4.31973	4.15129	0.476444
PDZRN3-AS1	0.03124	0.1155	36	7.37763	7.53338	0.816399	14	6.81001	6.88344	0.644494
FAM214B	0.0075194	0.115491	36	5.83814	5.77213	0.504651	14	5.38901	5.35252	0.320581
COMTD1	0.00142539	0.115469	36	6.89946	6.90349	0.421578	14	6.36877	6.31661	0.381164
SPATA4	0.0498799	0.115444	36	2.73257	2.67241	0.361421	14	2.52243	2.45678	0.171985
UGT2B15	0.00732596	0.1154	36	2.63938	2.5953	0.227867	14	2.43648	2.41183	0.141379
CIRBP-AS1	0.0101453	0.115395	36	4.75679	4.65841	0.473333	14	4.39113	4.33391	0.29197
SLCO2B1	0.0122605	0.115393	36	4.54226	4.45806	0.408055	14	4.1931	4.18254	0.32049
BNIP1	0.00179924	0.115382	36	5.27097	5.30666	0.335244	14	4.86584	4.81161	0.233675
SHROOM3	0.00620845	0.115378	36	7.60029	7.53724	0.580883	14	7.01614	7.07753	0.535044
OR7A10	0.0129112	0.115367	36	2.78028	2.76781	0.204923	14	2.56661	2.53817	0.309516
FBXO25	0.0042822	0.115365	36	8.22911	8.20684	0.60198	14	7.59669	7.4846	0.506269
LOC286071	0.0734066	0.115254	36	4.75404	4.69755	0.665602	14	4.38902	4.35966	0.466478
MYO1B	0.00368602	0.115252	36	5.37967	5.36498	0.373282	14	4.96663	5.02371	0.298579
EXOSC4	0.000929276	0.115234	36	6.62721	6.62147	0.280346	14	6.11846	6.05304	0.258721
NHLRC4	0.00154954	0.115226	36	5.52745	5.50056	0.259467	14	5.10315	5.05535	0.374649
SNORA17B	0.00262034	0.115213	36	5.1083	5.15963	0.328307	14	4.71622	4.68353	0.298058
PCDHGC3	0.00215559	0.11517	36	6.63352	6.63917	0.452199	14	6.12456	6.04615	0.305009
OR2C1	0.0140422	0.115161	36	3.13691	3.12203	0.29804	14	2.89624	2.94667	0.200403
SMIM12	0.00449565	0.115142	36	6.05806	6.03615	0.470403	14	5.59335	5.54529	0.34486
TRIM73	0.022594	0.115142	36	7.09537	7.12182	0.618447	14	6.5511	6.56508	0.780036
FAM131B	0.0202804	0.115135	36	4.44521	4.35192	0.431281	14	4.10424	4.11563	0.372352
PCOLCE-AS1	0.00704546	0.115134	36	3.89811	3.90415	0.307163	14	3.59911	3.66135	0.253186
C4orf46	0.04834	0.115121	36	5.28372	5.22787	0.653717	14	4.87849	4.78216	0.436906
FAM109A	0.000946447	0.115115	36	7.17762	7.17213	0.308881	14	6.62716	6.58776	0.413591
NUP210P1	0.00592458	0.115088	36	3.53654	3.51307	0.224419	14	3.26538	3.23277	0.303075
LOC101927420	0.109058	0.115065	36	4.91733	4.72849	0.838198	14	4.54037	4.53444	0.502308
BZW2	0.00244022	0.115046	36	10.1144	10.2054	0.65625	14	9.33913	9.26403	0.643703
KIAA0232	0.191178	0.114988	36	4.25128	4.31224	0.806667	14	3.92559	3.95989	0.706635
CD40LG	0.0214015	0.114882	36	4.13895	4.1402	0.333698	14	3.82214	3.86238	0.499982
LINC00454	0.0148478	0.114844	36	3.20771	3.12748	0.281569	14	2.96227	2.99549	0.229641
TREML5P	0.030606	0.114828	36	4.10006	4.08828	0.41674	14	3.78637	3.65283	0.4477
RDH8	0.0481159	0.114806	36	3.24901	3.17438	0.390408	14	3.00048	3.08841	0.31694
RDM1	0.000691367	0.114798	36	6.05396	6.0726	0.291776	14	5.5909	5.57552	0.238899
ABHD11	0.00668147	0.114784	36	5.22815	5.15742	0.354198	14	4.82831	4.73784	0.459133
LINC00662	0.0130366	0.11475	36	6.79421	6.74903	0.673741	14	6.27474	6.23378	0.38083
OR2S2	0.00693985	0.114732	36	3.20095	3.16212	0.218086	14	2.95625	2.97585	0.290938
HIST1H2AD	0.00415892	0.114726	36	6.66657	6.68644	0.461644	14	6.15696	6.16598	0.48646
ORC6	0.0213605	0.114627	36	6.00314	5.90814	0.719625	14	5.54463	5.49691	0.35433
LARGE2	0.00182049	0.114599	36	6.68907	6.72645	0.430694	14	6.17828	6.08808	0.35256
SLCO4A1-AS1	0.00127732	0.114524	36	5.39092	5.34321	0.331819	14	4.97952	4.93961	0.252354
NRL	0.00564105	0.114522	36	3.41395	3.38909	0.267733	14	3.15343	3.1235	0.235704
RBM15B	0.000862246	0.114478	36	6.91079	7.03576	0.365104	14	6.38361	6.34523	0.357393
FAM138F	0.00251282	0.114477	36	5.04977	4.9986	0.307111	14	4.66456	4.58631	0.32345
PCDHGA3	0.00616	0.114462	36	6.20318	6.19111	0.504345	14	5.73005	5.68372	0.28934
ALDH18A1	0.00382991	0.114445	36	7.33138	7.42751	0.523499	14	6.77227	6.66568	0.428941
KIR2DS5	0.0112858	0.114409	36	4.07893	4.05965	0.345999	14	3.76795	3.78887	0.307163
KALRN	0.00152362	0.114351	36	3.95984	3.92888	0.240258	14	3.6581	3.61866	0.17712
GRK4	0.00211499	0.114335	36	3.89197	3.89846	0.245537	14	3.59544	3.58709	0.202045
BIK	0.0027545	0.114295	36	8.09945	8.22751	0.553443	14	7.48254	7.48312	0.357495
PLA2G7	0.0536205	0.114295	36	9.89055	10.1932	1.30349	14	9.13722	9.12096	0.656069
TPGS1	0.00252562	0.114293	36	5.27028	5.24938	0.318135	14	4.86887	4.73308	0.384192
TBC1D10B	0.00681444	0.114271	36	5.92664	5.954	0.49418	14	5.47532	5.42282	0.290853
CNTNAP1	0.0317442	0.11424	36	4.20267	4.15029	0.432179	14	3.88272	4.00219	0.4114
LSM7	0.00811882	0.114227	36	9.21016	9.34303	0.779707	14	8.50906	8.44955	0.356532
SLC9A3	0.0020684	0.114202	36	4.77638	4.7257	0.331872	14	4.41287	4.40533	0.273148
ERGIC1	0.00804063	0.114035	36	8.07698	8.15977	0.679153	14	7.46314	7.44606	0.351544
CABP4	0.0317754	0.114	36	5.45964	5.447	0.617291	14	5.04484	5.24488	0.401046
SDF4	0.00700366	0.113988	36	5.8249	5.85021	0.461422	14	5.38239	5.37114	0.36798
FBXO45	0.0041822	0.11397	36	6.4889	6.49246	0.49548	14	5.99602	6.05669	0.288545
LHX3	0.0105597	0.113929	36	3.57377	3.57539	0.282666	14	3.30241	3.37218	0.296553
SLC35D3	0.00854508	0.113896	36	2.39847	2.39289	0.183901	14	2.2164	2.22862	0.195795
LINC02081	0.0117877	0.113889	36	2.68883	2.63199	0.226022	14	2.48473	2.48937	0.204114
RAB3B	0.011341	0.113856	36	8.56878	8.69697	0.709903	14	7.91854	7.87987	0.625883
TXN	0.000365948	0.113826	36	10.1597	10.225	0.467512	14	9.38892	9.33255	0.391398
TMEM97	0.0222176	0.113811	36	7.39318	7.54103	0.755851	14	6.83236	6.96667	0.4497
NTHL1	0.00121822	0.113773	36	5.76877	5.70455	0.32574	14	5.33131	5.26272	0.275212
ZNF382	0.0531628	0.113658	36	3.88905	3.8385	0.457992	14	3.59443	3.59906	0.443325
FLJ37453	0.00237441	0.113631	36	5.69823	5.66667	0.346467	14	5.26664	5.19764	0.30882
COL19A1	0.00611478	0.113558	36	3.21984	3.16515	0.248888	14	2.97611	3.00152	0.190614
LINC00486	0.00137673	0.113543	36	3.23778	3.20953	0.186963	14	2.99273	2.91878	0.190273
RHBDL1	0.0139235	0.113526	36	3.26295	3.26529	0.254064	14	3.01603	2.97962	0.346893
PMS1	0.0113515	0.113512	36	5.02515	4.9498	0.446755	14	4.64492	4.57423	0.264921
ADCK5	0.00556537	0.113493	36	4.42312	4.4356	0.318728	14	4.0885	3.97132	0.342849
LINC02032	0.00336233	0.113415	36	2.54095	2.51788	0.217948	14	2.34884	2.36773	0.11606
PCDHGB7	0.0606188	0.113385	36	4.36256	4.31648	0.554022	14	4.03282	3.95821	0.476498
ITGA11	0.00462088	0.113368	36	4.39412	4.35396	0.322528	14	4.06205	4.06029	0.212794
LINC00529	0.0118757	0.113332	36	2.87885	2.80492	0.265061	14	2.66136	2.6309	0.229484
KMT2E-AS1	0.00267264	0.113326	36	6.32926	6.29076	0.373997	14	5.85111	5.66173	0.486056
NEUROG2	0.0337145	0.113299	36	3.37783	3.35377	0.317792	14	3.12271	3.19702	0.414767
LINC00705	0.00317668	0.113292	36	4.27485	4.2572	0.241365	14	3.952	4.04386	0.230802
TNFAIP8L2	0.0542821	0.113276	36	3.74494	3.70672	0.45826	14	3.46215	3.58685	0.395483
MRPS17	0.0188533	0.113264	36	7.99391	8.16734	0.755915	14	7.39032	7.26925	0.534482
APBA1	0.0120349	0.113222	36	5.78129	5.8434	0.534142	14	5.34492	5.35582	0.255739
ANKRD23	0.00139769	0.113203	36	5.06285	5.06948	0.293433	14	4.68077	4.67858	0.270909
LINC00421	0.00655251	0.113201	36	4.13195	4.12475	0.292175	14	3.82013	3.88105	0.338491
RAMP1	0.0163655	0.113199	36	8.19475	8.32431	0.775805	14	7.57634	7.66	0.601775
DOK6	0.0518866	0.113177	36	3.44496	3.31747	0.435182	14	3.18503	3.13162	0.186623
LOC101927044	0.13953	0.113132	36	4.16554	4.07057	0.678758	14	3.85137	3.71836	0.587893
RFK	0.00555578	0.113098	36	8.53315	8.78597	0.663643	14	7.88976	7.94526	0.238514
IGF2BP2	0.108185	0.113069	36	4.98682	5.16251	0.774397	14	4.61091	4.63737	0.547859
ADGRV1	0.00733732	0.113042	36	3.93008	3.90341	0.307683	14	3.6339	3.60747	0.293768
SPAAR	0.0189295	0.113038	36	3.64134	3.63285	0.239986	14	3.36693	3.50959	0.445428
GNRH2	0.00906838	0.113031	36	4.46417	4.45792	0.319492	14	4.12777	4.11219	0.396989
PRPF39	0.00184823	0.113015	36	8.13423	8.16494	0.489189	14	7.52135	7.54015	0.462086
SLC7A1	0.00168845	0.113006	36	7.87993	7.87536	0.487905	14	7.28625	7.27821	0.346282
KIR2DS3	0.00287346	0.112979	36	4.24677	4.19893	0.25341	14	3.92689	3.95309	0.220831
THAP7	0.000367418	0.112977	36	6.92546	7.00161	0.293343	14	6.40382	6.39481	0.258535
ZNF566	0.0582487	0.112956	36	4.48199	4.45623	0.584898	14	4.14446	4.1875	0.360571
NPPB	0.00282136	0.112955	36	5.20852	5.20958	0.304896	14	4.81627	4.88994	0.320907
RAET1E	0.0735957	0.11288	36	3.69302	3.59787	0.515887	14	3.41508	3.46577	0.304413
LINC01566	0.00277713	0.112865	36	5.20617	5.21241	0.287726	14	4.81441	4.69487	0.427553
SNX8	0.00131012	0.112828	36	6.16134	6.16535	0.28309	14	5.69784	5.73639	0.318544
LOC100288721	0.011784	0.112818	36	2.46646	2.42689	0.200139	14	2.28093	2.21307	0.21507
FBXW5	0.00110995	0.112789	36	6.44746	6.44611	0.290632	14	5.9626	5.94131	0.368862
LOC101928306	0.0130367	0.112784	36	3.52052	3.48494	0.266023	14	3.25579	3.19116	0.366747
CILP	0.224435	0.112773	36	3.75422	3.47268	0.799726	14	3.47194	3.42937	0.348317
PUS1	0.00185043	0.11272	36	6.92864	6.90116	0.369895	14	6.4079	6.47544	0.408673
MYBPH	0.00298182	0.112708	36	5.29995	5.2373	0.296284	14	4.90166	4.89349	0.399109
CEP78	0.0370906	0.112698	36	5.37619	5.30349	0.618506	14	4.97221	4.9295	0.391818
SLITRK5	0.193589	0.112679	36	4.79168	4.46775	0.91807	14	4.43168	4.48076	0.706746
COL1A1	0.0161962	0.112674	36	8.68742	8.85598	0.871013	14	8.03476	7.96801	0.380854
LOC100131262	0.0083877	0.112673	36	7.07198	7.18024	0.598428	14	6.54068	6.50935	0.374947
TDRD9	0.204961	0.112655	36	3.38394	3.18338	0.662121	14	3.12975	2.9583	0.468678
ZHX3	0.00202575	0.112625	36	6.49975	6.4611	0.437276	14	6.01164	6.09675	0.263659
LOC101927657	0.00964118	0.112603	36	3.17964	3.18009	0.233749	14	2.94091	2.89226	0.292867
PKDCC	0.00618926	0.112567	36	6.96632	7.03472	0.482611	14	6.44343	6.26441	0.587455
PCSK4	0.00142359	0.11252	36	6.15065	6.13111	0.287293	14	5.68917	5.63013	0.412908
PSG11	0.00752593	0.112478	36	2.47172	2.48332	0.172496	14	2.28633	2.24538	0.232692
GGTLC1	0.0556918	0.11247	36	7.0695	7.13479	0.908769	14	6.5393	6.6158	0.542998
LOC400768	0.00335867	0.112458	36	3.26734	3.25925	0.227865	14	3.02232	3.02964	0.184856
MOV10	0.0023211	0.112389	36	6.70323	6.68657	0.462196	14	6.20086	6.21188	0.271255
ANKRD22	0.310878	0.11237	36	4.77496	4.57508	1.18824	14	4.41716	4.20466	0.911547
SLC15A3	0.00840753	0.112351	36	4.72292	4.70467	0.362882	14	4.36907	4.32669	0.402923
HHIP	0.168545	0.112343	36	6.44507	6.62453	1.18627	14	5.96223	5.99101	0.782499
ADRM1	0.000616252	0.112327	36	6.92509	6.86296	0.305426	14	6.40636	6.28847	0.340387
NIPA1	0.00632118	0.112323	36	7.85679	7.7831	0.598339	14	7.26829	7.30806	0.454068
FHOD1	0.00256889	0.112289	36	6.79503	6.72086	0.35009	14	6.28621	6.32449	0.463954
PAX1	0.00441973	0.112277	36	3.72104	3.7119	0.255022	14	3.44243	3.39206	0.256613
LOC284939	0.00439427	0.112263	36	5.39159	5.4359	0.313224	14	4.98796	5.06107	0.466776
TMEM255A	0.136955	0.112236	36	2.47238	2.34336	0.414196	14	2.28733	2.20485	0.24748
ZNF616	0.101971	0.112228	36	5.20522	5.2105	0.798657	14	4.81565	4.7941	0.469615
MAJIN	0.0152351	0.112223	36	4.23294	4.22892	0.331894	14	3.91616	3.84457	0.436166
SLC25A22	0.00330252	0.112221	36	6.92702	6.9429	0.462608	14	6.40862	6.39961	0.222577
NLRP6	0.00695351	0.112206	36	4.54853	4.55254	0.311559	14	4.20817	4.15733	0.40688
REPIN1	0.000369147	0.112198	36	6.02234	6.01435	0.217861	14	5.57174	5.4683	0.277896
ECI2	0.00523289	0.11207	36	8.4263	8.57602	0.61805	14	7.79651	7.86812	0.493265
LOC101927865	0.0308116	0.112032	36	2.58307	2.56919	0.203343	14	2.39007	2.35765	0.362174
NEIL1	0.00125099	0.111993	36	6.37899	6.38421	0.358456	14	5.90254	5.84186	0.340016
BCL2L10	0.00238832	0.111988	36	4.43454	4.37527	0.310151	14	4.10334	4.1112	0.257687
ZNF486	0.00524015	0.111977	36	5.28895	5.27951	0.336835	14	4.89397	5.06034	0.381985
APOC2	0.00632035	0.111972	36	4.78553	4.70271	0.348513	14	4.42816	4.379	0.313635
PSMD3	0.00298462	0.111938	36	6.80643	6.80566	0.445493	14	6.29829	6.26088	0.248699
LOC101929897	0.00359139	0.111908	36	4.87585	4.8399	0.297675	14	4.51193	4.64089	0.29561
F12	0.0462833	0.111848	36	6.19053	6.02701	0.683516	14	5.72873	5.6234	0.676569
ZNF29P	0.00912	0.111847	36	2.55771	2.52459	0.257202	14	2.36691	2.35007	0.152409
PLA2G4D	0.00357476	0.111805	36	4.82334	4.76431	0.350803	14	4.46366	4.42422	0.287455
CCL3	0.186565	0.111799	36	6.10468	5.89819	1.19442	14	5.64947	5.54754	0.575486
EPCAM	0.000306142	0.111797	36	11.2363	11.2689	0.365106	14	10.3985	10.4289	0.51992
LOC101929116	0.0375917	0.111762	36	2.84546	2.77882	0.298387	14	2.63335	2.63197	0.287453
DUSP8	0.00570113	0.111755	36	5.01434	4.96554	0.360671	14	4.64058	4.61391	0.336294
OR14J1	0.023423	0.111747	36	2.74599	2.68384	0.22733	14	2.54132	2.45971	0.313787
CYP39A1	0.0288077	0.111718	36	6.9419	6.92016	0.772994	14	6.42462	6.43521	0.304853
MRPS26	0.00022261	0.111668	36	9.35614	9.3842	0.358944	14	8.65927	8.64538	0.266735
ZNF593	0.0134122	0.111651	36	7.74033	7.82347	0.677719	14	7.16389	7.14886	0.61099
RALGDS	0.00163316	0.111647	36	7.17941	7.1067	0.359669	14	6.64476	6.68009	0.349211
PKIA	0.0533548	0.111624	36	6.29072	6.21041	0.74042	14	5.82234	5.65626	0.646108
LOC100652930	0.00359209	0.111596	36	5.4363	5.44797	0.326973	14	5.03164	4.94003	0.43577
IPO4	0.00180154	0.111582	36	7.19951	7.25565	0.430379	14	6.66367	6.63616	0.40965
DEFB123	0.00587295	0.111565	36	3.77088	3.79807	0.226825	14	3.49026	3.44925	0.361074
GFER	0.00172185	0.111548	36	6.41259	6.43025	0.386548	14	5.93546	5.90004	0.244711
ATAD3A	0.000498149	0.111481	36	5.96903	5.93322	0.270149	14	5.52515	5.43533	0.24807
KIF22	0.00129478	0.11145	36	7.11289	7.07244	0.412713	14	6.58409	6.47028	0.40035
LINC01119	0.0543566	0.11145	36	3.21167	3.16299	0.394286	14	2.97291	2.93378	0.281128
C3AR1	0.00184006	0.111447	36	7.17221	7.21161	0.3673	14	6.63903	6.66202	0.208375
TMCC1-AS1	0.12875	0.111425	36	3.72182	3.58197	0.593072	14	3.44519	3.39151	0.453243
MYCL	0.133552	0.111318	36	6.43712	6.27694	1.0519	14	5.95911	5.86506	0.765344
MICALL2	0.00193378	0.111285	36	5.16633	5.11963	0.350814	14	4.7828	4.72175	0.308401
WDR43	0.00216149	0.111265	36	8.94598	8.88787	0.520245	14	8.28197	8.38644	0.359899
SYNJ2BP	0.00402543	0.111116	36	7.87134	7.76511	0.573925	14	7.28784	7.3426	0.207874
LINC01293	0.305469	0.1111	36	2.97076	2.68355	0.736294	14	2.75057	2.60109	0.455761
SURF2	0.00120355	0.111098	36	6.98971	7.03921	0.380298	14	6.47165	6.44304	0.356452
AGAP2-AS1	0.00628214	0.111015	36	5.52846	5.47714	0.376022	14	5.119	4.9784	0.462698
NDC1	0.0332661	0.110995	36	5.89579	5.98966	0.653302	14	5.4592	5.40767	0.462959
LINC00868	0.00993192	0.110978	36	4.05738	4.01007	0.348252	14	3.75698	3.75514	0.272721
KCNMB3	0.00833518	0.110973	36	5.91749	5.90985	0.43898	14	5.47938	5.61077	0.47885
TCL1B	0.0127874	0.110939	36	4.21719	4.21665	0.273318	14	3.90506	3.86741	0.478299
SP7	0.0193923	0.110909	36	3.01235	2.99162	0.253319	14	2.78945	2.76073	0.313945
MRPL24	0.000437743	0.110889	36	8.77924	8.83373	0.357389	14	8.12972	8.0017	0.373296
LOC101927339	0.0196779	0.110854	36	3.31372	3.2997	0.304516	14	3.06864	3.10828	0.24302
OVOL1-AS1	0.0429377	0.110845	36	2.77824	2.72779	0.323819	14	2.57277	2.59398	0.228536
BBS4	0.0215045	0.110797	36	8.74618	8.62324	0.878072	14	8.09963	8.23583	0.547082
DSCR9	0.00581157	0.110796	36	4.60074	4.61947	0.28433	14	4.26064	4.24924	0.334661
SMIM17	0.239058	0.110792	36	3.41086	3.34092	0.709412	14	3.15873	3.10684	0.547
URB2	0.0101407	0.110659	36	5.53079	5.49578	0.477534	14	5.12242	5.10688	0.32013
DDIAS	0.00845911	0.110609	36	3.38382	3.38867	0.265698	14	3.13408	3.16413	0.220835
NAA35	0.000806196	0.110607	36	7.32873	7.37561	0.352619	14	6.78786	6.67179	0.363852
FBXO6	0.331761	0.110605	36	4.29476	3.94374	1.06667	14	3.97781	3.98895	0.950176
MMP27	0.00662342	0.110564	36	3.31556	3.27191	0.249957	14	3.07096	3.06091	0.192203
ZNF367	0.252341	0.11055	36	4.41407	4.21467	0.927858	14	4.08847	3.95446	0.798154
PNMA6A	0.00317353	0.11052	36	6.10621	6.01796	0.399464	14	5.6559	5.64816	0.359837
HESX1	0.0515514	0.1105	36	3.82963	3.83605	0.455666	14	3.54726	3.48188	0.385935
LOC646214	0.00229468	0.11047	36	6.88818	6.85962	0.407222	14	6.38043	6.4872	0.316652
CPNE7	0.000741673	0.11045	36	6.26199	6.23679	0.353621	14	5.80048	5.7449	0.284335
RRP9	0.00129196	0.110449	36	6.50669	6.48219	0.37904	14	6.02715	6.01094	0.284748
PPBPP2	0.00501996	0.110412	36	3.46087	3.42905	0.229397	14	3.20589	3.20252	0.218177
LHX6	0.0118823	0.11041	36	4.55169	4.44813	0.369899	14	4.21634	4.2352	0.253493
LOC100287210	0.0258151	0.110406	36	3.04342	3.0148	0.319725	14	2.8192	2.77243	0.201482
UCHL5	0.00190265	0.110375	36	4.6348	4.60152	0.28552	14	4.29343	4.34717	0.199736
NOA1	0.0012274	0.11035	36	8.24907	8.24932	0.502387	14	7.64163	7.59801	0.293286
LINC01468	0.026879	0.110305	36	2.5108	2.50782	0.221363	14	2.32598	2.27566	0.297816
C5orf49	0.020732	0.110281	36	4.86419	4.73722	0.468886	14	4.50622	4.48728	0.328789
CRTAM	0.241972	0.11026	36	2.91786	2.79213	0.633356	14	2.70317	2.68725	0.33249
HOXC9	0.356308	0.110191	36	3.08656	2.8866	0.866078	14	2.85959	2.7568	0.387439
IGHMBP2	0.00398809	0.110188	36	5.23603	5.22014	0.363214	14	4.85101	4.75718	0.314236
LOC338667	0.128374	0.110145	36	4.54149	4.31427	0.716994	14	4.20767	4.1142	0.426742
SCGB2A2	0.199035	0.110113	36	3.02318	2.88231	0.786399	14	2.80103	2.72664	0.256905
FAM206A	0.0227615	0.110098	36	6.50764	6.66832	0.649468	14	6.02949	5.97149	0.382362
LOC729224	0.0219796	0.110097	36	3.36068	3.27846	0.30961	14	3.11376	3.02887	0.322898
SUGCT	0.176589	0.11005	36	4.26062	4.05511	0.781615	14	3.94771	3.8687	0.518566
OR52A1	0.01344	0.11004	36	3.35315	3.26922	0.248726	14	3.1069	3.0785	0.32668
DRC7	0.00237344	0.109999	36	4.46826	4.51216	0.22996	14	4.14024	4.07383	0.333893
C17orf47	0.00999234	0.109998	36	3.73584	3.7103	0.270441	14	3.46159	3.41729	0.345292
HCRT	0.0161677	0.109942	36	4.63176	4.61982	0.350809	14	4.2919	4.36794	0.448343
SCN2A	0.164223	0.109915	36	3.13286	3.00627	0.559256	14	2.90305	2.82272	0.320171
KIR2DL2	0.0226088	0.10991	36	3.23311	3.20473	0.300453	14	2.99595	2.95502	0.278603
GHRHR	0.00094907	0.109875	36	3.54972	3.52658	0.20605	14	3.28941	3.26181	0.189572
LOC101930370	0.0225426	0.109786	36	2.59755	2.60752	0.270325	14	2.40722	2.38388	0.131974
LOC101929741	0.0910989	0.109779	36	2.78652	2.7555	0.399436	14	2.58236	2.63559	0.259498
LOC101930164	0.0377362	0.109773	36	2.47209	2.42175	0.274035	14	2.29097	2.25905	0.22215
POP7	0.000859902	0.109765	36	8.40723	8.44255	0.326074	14	7.79131	7.84457	0.382578
PDZRN3	0.00241069	0.109747	36	7.02385	7.01242	0.331176	14	6.50936	6.62118	0.20636
ALG3	0.0029077	0.109741	36	6.52236	6.58731	0.444861	14	6.04463	6.06454	0.213747
NOP16	0.00328235	0.10971	36	6.92076	6.91632	0.417026	14	6.41399	6.45853	0.417173
SLFNL1-AS1	0.0199249	0.109703	36	3.1411	3.06824	0.286929	14	2.9111	2.99496	0.246289
MIPOL1	0.0235922	0.109666	36	5.6246	5.67265	0.581105	14	5.21289	5.23882	0.317265
VLDLR	0.1724	0.10966	36	5.26257	5.29341	0.949129	14	4.87738	4.91962	0.664453
HEATR5A	0.101511	0.109657	36	5.45474	5.42168	0.717643	14	5.0555	5.16974	0.769761
THBS2	0.0994451	0.109625	36	8.05466	8.08026	1.23294	14	7.46529	7.50402	0.56226
ZNF738	0.00868096	0.109597	36	5.10365	5.10036	0.41682	14	4.7303	4.7131	0.282938
NOBOX	0.00254366	0.109557	36	4.21111	4.20178	0.25775	14	3.90316	3.96149	0.210789
TKFC	0.000964358	0.109554	36	5.02204	4.98657	0.241893	14	4.6548	4.64275	0.224111
NXF2	0.000933923	0.109538	36	4.23845	4.24744	0.169344	14	3.92856	3.85617	0.289624
CRYBG2	0.00183606	0.109534	36	4.41462	4.3436	0.260534	14	4.09185	4.09196	0.199622
FAM171A2	0.00251882	0.109522	36	5.96067	5.90832	0.365728	14	5.52491	5.50331	0.3116
GPR6	0.0034731	0.109481	36	3.6711	3.63074	0.207879	14	3.40282	3.34311	0.264988
GSK3A	0.00193587	0.109475	36	6.09244	6.08253	0.337758	14	5.64724	5.57999	0.386572
MOGAT1	0.00377591	0.109456	36	3.75652	3.70822	0.260021	14	3.48206	3.46375	0.201759
CCDC37-AS1	0.00296034	0.109455	36	3.59435	3.57895	0.183616	14	3.33174	3.30529	0.27471
LINC02085	0.00544371	0.109452	36	3.44522	3.40376	0.226288	14	3.19351	3.10451	0.281469
ZNF474	0.00604179	0.109415	36	4.11886	4.13304	0.293491	14	3.81803	3.8481	0.287688
LOC93444	0.0060544	0.109343	36	4.292	4.23848	0.326827	14	3.97872	3.95083	0.198429
MYO18B	0.0528095	0.109284	36	3.75128	3.67731	0.461761	14	3.47761	3.45818	0.281758
SULT1B1	0.021437	0.10924	36	3.1609	3.13598	0.270063	14	2.9304	2.88448	0.328914
GFI1	0.101874	0.109225	36	4.89716	4.87411	0.712523	14	4.54009	4.40981	0.525521
FBXL19	0.00207931	0.10921	36	6.08224	6.02634	0.335348	14	5.63882	5.63933	0.324711
PCDHA10	0.0800706	0.1092	36	4.99274	4.94164	0.685919	14	4.62878	4.6389	0.450303
TNFRSF17	0.0529989	0.109113	36	3.87006	3.74908	0.41396	14	3.58815	3.56408	0.457195
LOC101927467	0.0269915	0.109101	36	2.74365	2.72378	0.276064	14	2.54382	2.57501	0.222433
STPG2	0.0329358	0.109097	36	3.57351	3.52189	0.37797	14	3.31325	3.28812	0.289462
TACC3	0.0012792	0.109093	36	5.98728	6.00839	0.338719	14	5.55123	5.61714	0.297147
GUSBP4	0.00210945	0.109074	36	5.39847	5.41153	0.318863	14	5.00537	4.91062	0.301888
LOC100128840	0.0135744	0.109071	36	3.57359	3.6063	0.240771	14	3.31338	3.41208	0.370476
NLRP9	0.0043227	0.109058	36	4.48352	4.43012	0.218273	14	4.15709	4.20289	0.382529
ERCC3	0.010279	0.109027	36	7.48885	7.56926	0.551522	14	6.94376	6.9071	0.575033
ZNF681	0.0177212	0.109014	36	3.56919	3.44662	0.319989	14	3.30943	3.25579	0.237926
LOC284240	0.00154022	0.108996	36	4.86446	4.88854	0.247042	14	4.51049	4.48367	0.309433
E2F5	0.00524678	0.10897	36	5.03314	5.04078	0.394484	14	4.66698	4.65725	0.196141
FBLL1	0.00104714	0.108896	36	5.10541	5.09134	0.228356	14	4.73423	4.73469	0.264385
EN1	0.203512	0.108859	36	2.64485	2.46649	0.541069	14	2.45263	2.41203	0.249695
[truncated: 18,893 more rows]

## Sheet: Sheet2
Symbol	p value	Log2FoldChange	PCa Count	PCa Mean	PCa Median	PCa StdDev	BPH Count	BPH Mean	BPH Median	BPH StdDev
PCA3	0.0038163	0.819057	36	7.57054	8.35802	1.95311	14	4.29108	4.13506	0.494053
TDRD1	0.00444646	0.790415	36	5.147	5.20446	1.74118	14	2.97588	2.69268	1.13766
DLX1	0.000563592	0.776362	36	6.22034	6.37245	1.31291	14	3.63167	3.30533	0.884874
LUZP2	0.000306424	0.719086	36	7.51459	8.20041	1.76345	14	4.56498	4.08849	1.53073
ZIC2	0.0311942	0.709178	36	4.74416	4.4132	1.91307	14	2.90186	2.85244	0.34039
NBEAP1	0.015541	0.708708	36	4.66403	4.20803	2.04184	14	2.85377	2.71819	0.511153
AGR3	0.0280357	0.696653	36	4.67976	4.08502	2.3891	14	2.88742	2.615	0.678725
UGT2B4	0.00470213	0.681036	36	3.27802	2.34852	1.86498	14	2.04456	2.04267	0.118514
SFRP4	0.00441218	0.66108	36	5.93547	6.10091	1.64416	14	3.75362	3.60017	0.461317
MS4A8	0.000556299	0.620156	36	6.07329	6.28804	1.21958	14	3.95129	3.65705	0.949608
KCNH8	0.00972153	0.617286	36	4.57202	4.30029	1.68201	14	2.98048	2.70681	0.621944
KCNG3	0.00814398	0.614756	36	5.58162	5.41542	1.95997	14	3.64502	3.60286	0.733046
HOXC6	0.00168434	0.603964	36	6.5183	6.79856	1.20508	14	4.28867	4.29724	0.47962
ACSM1	0.00711956	0.601409	36	5.87062	6.14835	1.43018	14	3.86939	3.78425	0.473501
COL2A1	0.00696167	0.586827	36	6.32626	5.53731	2.17462	14	4.21206	4.28133	0.477133
PCAT7	0.000633044	0.58044	36	5.20753	5.50426	1.01449	14	3.48259	3.2319	0.647372
ITGBL1	0.001493	0.558877	36	5.30831	5.21611	1.22462	14	3.60344	3.43142	0.554441
GLYATL1	0.000397103	0.555006	36	7.23786	7.62662	1.20677	14	4.92648	4.75315	0.811167
INSM1	0.0166294	0.553992	36	5.16519	5.07886	1.93626	14	3.51818	3.30907	0.970962
F5	0.00395125	0.540901	36	6.98247	7.29622	1.8886	14	4.79934	4.71388	0.636851
RRM2	0.00134504	0.532825	36	6.73079	6.86421	1.30999	14	4.65232	4.7422	0.498549
FOXP4-AS1	0.000575531	0.518272	36	7.11957	7.0171	0.996246	14	4.97094	4.7748	1.12204
TUBB4A	0.00914486	0.503804	36	4.09866	3.52987	1.58434	14	2.89056	2.92847	0.193805
AMACR	0.000966491	0.497501	36	8.55967	8.94711	1.37181	14	6.06309	5.82602	0.927596
AGR2	0.000647503	0.491265	36	7.85472	8.23114	1.37958	14	5.58786	5.51411	1.53037
LOC101927870	0.0084388	0.483015	36	4.75956	4.65788	1.49714	14	3.40538	3.07407	0.909016
INHBA	0.00260696	0.476841	36	6.39853	6.4163	1.30673	14	4.59766	4.71463	0.545817
C3orf80	0.00086298	0.476398	36	4.44575	4.33959	0.814828	14	3.19547	3.11539	0.816491
CCDC110	0.000518508	0.462008	36	4.90141	4.96953	0.792463	14	3.5583	3.44765	0.64834
MMP26	0.00424466	0.454586	36	4.90222	4.57509	1.16635	14	3.57725	3.60332	0.445422
HOXC4	0.00378285	0.453616	36	6.63471	6.70075	0.793827	14	4.84474	4.95947	0.509795
CXCL14	0.00228324	0.447597	36	6.2671	6.21224	1.34742	14	4.59543	4.34748	0.70709
ERG	0.00818401	0.447326	36	7.47521	8.30181	2.17739	14	5.48233	5.37996	1.00155
SPC25	0.0104415	0.446474	36	3.47456	3.26552	1.05836	14	2.54975	2.50955	0.236725
LINC02170	0.00494767	0.445669	36	7.41267	7.04158	1.67717	14	5.4427	5.3524	0.463956
GREM1	0.00228232	0.443371	36	6.29062	6.53671	1.40355	14	4.62621	4.71995	1.22265
HMMR	0.00182122	0.433517	36	3.73335	3.66138	0.791671	14	2.76438	2.70455	0.470778
NETO2	0.00476933	0.430303	36	5.47577	5.20164	1.0783	14	4.0636	3.98734	0.730335
MYRIP	0.000645019	0.424257	36	6.73162	6.87611	1.13574	14	5.01656	5.31259	0.853277
HIST1H3H	0.00261443	0.422741	36	5.69367	5.97308	1.24915	14	4.24751	4.11475	0.763996
CGREF1	0.000717518	0.422089	36	7.07229	7.03017	0.831519	14	5.27835	5.23048	0.853299
PCDHB10	0.0118533	0.418059	36	4.34935	4.01675	1.30597	14	3.25519	3.19644	0.528052
LOC100506125	0.000768928	0.412153	36	4.99845	5.04803	0.733626	14	3.75634	3.86275	0.686168
COMP	0.00452189	0.406832	36	6.75743	6.33187	1.65007	14	5.09698	4.87595	0.475571
NOX4	0.00301488	0.399034	36	3.56649	3.30436	0.727395	14	2.7047	2.69185	0.165925
SLC44A5	0.0397932	0.39756	36	3.84708	3.27282	1.42053	14	2.92048	2.7669	0.320569
CEP55	0.00324288	0.390633	36	4.59014	4.55208	1.03407	14	3.50134	3.59184	0.541359
TOP2A	0.00115523	0.38914	36	4.88524	4.87434	0.753764	14	3.73029	3.69367	0.399904
TPX2	0.00501022	0.389095	36	5.61532	5.12755	1.20953	14	4.28791	4.03938	0.69166
ASPN	0.00189006	0.3883	36	6.76238	6.8459	1.34005	14	5.16666	5.1911	0.918008
APOF	0.00185855	0.38826	36	5.34541	5.29366	1.07915	14	4.08416	4.04012	0.44349
TDO2	0.0310275	0.384516	36	3.28331	2.72864	1.3919	14	2.51513	2.45514	0.232426
GDF15	0.00114465	0.379702	36	7.96645	8.24118	1.26736	14	6.12298	6.21107	0.855818
SNHG3	0.00366594	0.378834	36	5.72357	5.80262	1.25565	14	4.40176	4.35858	0.970841
FAM222A	0.000517355	0.378385	36	6.32464	6.26245	0.905643	14	4.86553	4.552	0.795804
EZH2	0.000213867	0.378372	36	5.73798	5.71418	0.600172	14	4.41426	4.2524	0.595737
ADAM2	0.0120618	0.377449	36	3.08581	2.68471	1.13608	14	2.37545	2.35465	0.125863
POPDC3	0.0156747	0.376098	36	5.11349	4.74696	1.43832	14	3.94004	3.75659	0.701039
HIST1H3B	0.00119628	0.376031	36	5.35519	5.14209	0.928503	14	4.12647	3.99741	0.527393
TMEM45B	0.00583401	0.375787	36	6.70631	6.5794	1.56135	14	5.16845	4.70792	1.20108
GJB1	0.00086368	0.373727	36	7.48171	7.47268	0.615676	14	5.77428	5.93493	0.656589
HMMR-AS1	0.00113516	0.371029	36	4.08992	4.03377	0.644218	14	3.16245	3.12779	0.352878
TMEM178A	0.00167962	0.368514	36	9.13965	9.2985	1.72368	14	7.07939	6.91475	0.642454
DLX2	0.00183784	0.368438	36	4.98116	4.8844	0.71528	14	3.85851	3.77378	0.371868
ZBED9	0.00198381	0.363324	36	5.12121	5.12457	0.913635	14	3.98108	4.15473	0.819339
ALDH3B2	0.0015195	0.36187	36	5.78444	5.63543	0.992295	14	4.50119	4.34288	0.728343
COL12A1	0.0014051	0.35934	36	6.13367	5.90102	1.04329	14	4.78133	4.78264	0.559924
LINC01006	0.00151677	0.358698	36	7.60706	7.7429	1.35758	14	5.9325	5.77357	0.805171
HIST1H3D	0.00144853	0.356904	36	5.0316	5.0138	0.833751	14	3.92887	3.76151	0.64326
BICD1	0.00144463	0.355859	36	6.42764	6.59392	0.686541	14	5.02258	4.93143	0.464305
PCAT18	0.00737341	0.348855	36	7.08986	7.37705	1.66772	14	5.56701	5.43106	1.17828
SLC7A11	0.00279931	0.347207	36	5.0865	4.95867	0.954993	14	3.99852	3.89103	0.636322
KIF4A	0.0013037	0.34629	36	5.02078	5.01035	0.809981	14	3.94937	3.82141	0.64694
SMKR1	0.00276532	0.345739	36	3.85268	3.93412	0.763659	14	3.03169	3.05688	0.262505
PCDHB8	0.016182	0.345221	36	3.57278	3.22717	0.967638	14	2.81245	2.70651	0.250136
PGC	0.0394632	0.343517	36	5.54062	4.71114	1.76281	14	4.36666	4.14282	0.799782
PLPPR1	0.00901044	0.342766	36	3.15688	2.89029	0.773655	14	2.48929	2.43859	0.269537
LOC339260	0.000982241	0.339421	36	3.98736	4.05805	0.548534	14	3.15144	3.18823	0.355257
CYP2J2	0.00343182	0.338576	36	6.37147	6.15712	1.15644	14	5.03869	4.9026	0.741221
HIST1H2BM	0.000644522	0.335245	36	5.1717	5.19479	0.567372	14	4.09935	3.99857	0.442393
LOC101927377	0.00679065	0.334217	36	4.39784	4.36406	0.976469	14	3.48843	3.345	0.510205
GJB2	0.0147532	0.333461	36	5.40078	5.58006	1.39282	14	4.28623	4.07841	0.93363
HENMT1	0.00106884	0.332974	36	5.51566	5.61099	0.751309	14	4.37887	4.5221	0.676544
RAB17	0.00161836	0.332319	36	7.0759	7.09045	0.400258	14	5.6201	5.52439	0.475422
SMIM22	0.00215809	0.33198	36	7.8588	8.36077	1.45282	14	6.24339	6.08273	0.981042
LOC100996455	0.00693942	0.331728	36	5.28039	5.44085	1.10869	14	4.19572	3.97796	1.09184
BUB1B	0.000929392	0.331412	36	5.50296	5.44244	0.651759	14	4.37352	4.29128	0.410033
DRAIC	0.00133649	0.32771	36	8.46883	8.47941	1.2297	14	6.74796	6.70417	0.85625
CLDN7	0.00138453	0.327533	36	6.83749	6.69309	0.985066	14	5.44878	5.20608	1.0811
PKIB	0.00134591	0.327454	36	5.29571	5.2614	0.787792	14	4.22037	4.27278	0.417506
LOC101927391	0.00836564	0.326707	36	5.73274	5.48659	1.31256	14	4.57102	4.54344	0.594259
HCAR1	0.0116545	0.323795	36	4.20865	4.19941	0.968427	14	3.36256	3.153	0.668293
DNAH5	0.00413157	0.3231	36	7.7173	7.76304	1.021	14	6.16883	6.216	0.679587
TRPM4	0.000427645	0.321132	36	8.45978	8.55269	0.754841	14	6.77156	6.76476	0.49733
SLC43A1	0.000855893	0.320616	36	6.73464	6.80028	0.842755	14	5.39261	5.30766	0.620085
MELK	0.00246494	0.320109	36	5.31502	5.19374	0.755859	14	4.25738	4.21262	0.440923
COL10A1	0.0317573	0.320071	36	4.31947	3.96516	1.21194	14	3.46003	3.35317	0.463676
SIM2	0.00135333	0.31975	36	6.80604	6.69304	0.574134	14	5.45306	5.41046	0.676848
FAM72C	0.00347542	0.319392	36	4.29706	4.20506	0.821567	14	3.4437	3.50385	0.304568
NUSAP1	0.00278019	0.319068	36	5.52408	5.33053	0.947576	14	4.42804	4.4397	0.728266
MEOX1	0.000680586	0.318912	36	6.24183	6.11191	0.891095	14	5.00391	5.00679	0.542271
TGM3	0.00180672	0.318301	36	5.98587	5.73527	0.916354	14	4.80075	4.83865	0.646407
SHCBP1	0.0329565	0.317384	36	2.78148	2.44482	1.02366	14	2.2322	2.17383	0.237601
BEND4	0.000984743	0.316213	36	6.78962	6.90176	0.644532	14	5.45326	5.49474	0.612003
GCNT1	0.00068715	0.31524	36	8.94768	9.03095	1.23031	14	7.19141	7.1233	0.897492
THBS4	0.00127601	0.314612	36	8.66836	8.68754	1.2037	14	6.96995	6.91646	0.866629
C5orf30	0.00104485	0.314	36	7.48283	7.38386	1.00508	14	6.01925	6.00909	0.858532
ASPM	0.00567909	0.313818	36	3.88095	3.67555	0.821782	14	3.12226	3.18845	0.335724
STX19	0.000865794	0.313159	36	7.24965	7.23606	0.712623	14	5.83508	5.84507	0.753636
THSD1	0.00124263	0.313153	36	7.93063	7.8353	1.0243	14	6.38321	6.48795	0.521684
LEF1-AS1	0.00386634	0.312713	36	4.39077	4.40768	0.632427	14	3.53513	3.46697	0.377518
GDPD1	0.0027049	0.311326	36	4.84512	4.9363	0.659586	14	3.90468	3.83177	0.462901
TWIST1	0.00304924	0.310168	36	7.71881	7.77893	1.36764	14	6.22559	5.79322	1.16125
OR51E2	0.00603703	0.309777	36	9.54381	10.2589	1.88211	14	7.69962	7.73891	1.63167
C2orf72	0.000841773	0.309705	36	6.28007	6.22397	0.624872	14	5.06681	5.00974	0.494755
PABPC1L2B	0.00127203	0.308838	36	7.20948	7.30769	0.994866	14	5.82015	5.935	1.06855
HIST1H2AM	0.00172758	0.308789	36	4.85026	4.64222	0.73723	14	3.91571	3.86852	0.353087
FBP1	0.000189236	0.308541	36	7.72773	7.72852	0.511306	14	6.23982	6.16338	0.838535
MIPEP	0.0246266	0.308368	36	6.33291	6.10873	1.72267	14	5.11417	5.01657	0.561146
LINC00992	0.00128604	0.307818	36	7.94394	7.96517	0.964707	14	6.41761	6.14311	1.01112
ARHGEF26	0.000385148	0.30768	36	7.58235	7.73523	0.861368	14	6.12609	6.03054	0.556795
ANLN	0.00694283	0.307087	36	3.94929	3.77478	0.81921	14	3.1921	3.21245	0.37385
ZNF850	0.00543575	0.306675	36	3.8433	3.77868	0.724727	14	3.10732	3.10309	0.330873
RPP40	0.00143869	0.30613	36	4.56607	4.62083	0.560085	14	3.69307	3.85642	0.543122
ZFP69B	0.00189654	0.303775	36	4.88878	4.95591	0.705027	14	3.96054	3.85164	0.71631
CHRM3	0.0144916	0.303661	36	5.57696	5.55643	1.27506	14	4.51842	4.31032	0.724029
P2RX5	0.00467051	0.302487	36	4.97026	4.89123	0.874887	14	4.03015	3.88749	0.714415
LINC02381	0.0107469	0.301578	36	5.46928	5.16494	1.14602	14	4.43758	4.3555	0.899622
RPRML	0.00165384	0.30138	36	5.86933	5.49505	1.12628	14	4.76282	4.66419	0.50897
ARHGEF38	0.00112859	0.300989	36	5.87898	5.84439	0.810816	14	4.77195	4.60957	0.624213
CTHRC1	0.00866607	0.300373	36	6.98301	6.67269	1.38554	14	5.6705	5.65361	1.02394
LINC01535	0.0013825	0.300342	36	3.46425	3.30821	0.63993	14	2.81318	2.84344	0.277188
LOC285889	0.00550248	0.299039	36	3.52975	3.21252	0.812825	14	2.86896	2.82645	0.171898
ERVH48-1	0.0112694	0.298771	36	5.92685	5.44495	1.34269	14	4.8182	4.94719	0.563767
SLC45A2	0.00282462	0.298758	36	5.08178	4.91713	0.887783	14	4.13124	4.09171	0.275506
COL28A1	0.0227154	0.298709	36	5.22671	5.00842	1.33812	14	4.24921	4.11493	0.534864
CDKN3	0.00810127	0.297905	36	4.57588	4.33947	0.878352	14	3.72217	3.53537	0.820099
CENPF	0.00134293	0.296511	36	4.4685	4.36582	0.642151	14	3.63834	3.62849	0.325187
RELN	0.00414703	0.296505	36	6.60362	6.33698	1.12818	14	5.37682	5.21343	0.769041
HJURP	0.00321401	0.296025	36	5.0908	4.92177	0.571846	14	4.14642	4.15027	0.365435
NOL4	0.0104039	0.29485	36	4.20198	4.0274	0.913018	14	3.42527	3.32369	0.48693
LINC00920	0.0254711	0.294688	36	5.11347	4.70341	1.27512	14	4.16875	4.12869	0.322701
SSTR1	0.0216296	0.29376	36	5.23057	4.82741	1.29036	14	4.26696	4.2116	0.350848
ELAVL2	0.00837826	0.293513	36	4.06023	3.84206	0.788614	14	3.3128	3.24423	0.666215
PLEKHS1	0.00472351	0.293421	36	4.8656	4.66666	0.966241	14	3.97016	3.7636	0.602913
KIAA0087	0.0255487	0.293316	36	3.47769	3.14825	0.784174	14	2.83788	2.82282	0.256698
RPL22L1	0.000809869	0.293086	36	8.17183	8.19404	0.82771	14	6.66947	6.7006	0.627191
UNC5A	0.0172957	0.292744	36	5.17957	4.77674	1.01061	14	4.22833	4.26522	0.362114
LAMP5	0.00382331	0.292696	36	6.58463	6.34471	1.02724	14	5.37553	5.21614	0.470799
LOC283177	0.00693453	0.291668	36	5.64867	5.47905	0.722363	14	4.61472	4.72286	0.268535
BIRC5	0.000663532	0.290324	36	5.37821	5.18164	0.614162	14	4.39787	4.31985	0.345227
TTC36	0.00118611	0.289479	36	6.05266	5.97015	0.428238	14	4.95227	4.81296	0.526935
LOC727916	0.00759461	0.286651	36	4.46583	4.55156	0.831741	14	3.6611	3.62357	0.75639
C4A	0.00132954	0.285518	36	6.61301	6.58624	0.879414	14	5.42563	5.27591	0.86371
ECT2	0.000911018	0.285091	36	6.00289	5.90824	0.68807	14	4.92651	5.04372	0.559132
ST6GALNAC1	0.0163841	0.285072	36	5.93731	6.24456	1.36902	14	4.87276	4.65453	0.929003
FZD8	0.00402273	0.281401	36	5.27325	5.12954	0.512427	14	4.33879	4.3471	0.305624
FEV	0.00114588	0.281387	36	5.2088	5.19833	0.685827	14	4.2858	4.0281	0.641714
CADPS	0.038159	0.280923	36	4.19998	3.73191	1.13536	14	3.45685	3.42073	0.305495
B3GAT1	0.00138355	0.280493	36	6.32005	6.32438	0.706355	14	5.20336	5.28668	0.503119
LOC101927079	0.0329311	0.278992	36	3.17882	2.87449	0.96484	14	2.61988	2.65539	0.163949
EPHA6	0.0286564	0.278203	36	3.26662	2.99131	0.784881	14	2.69371	2.62735	0.3063
FAM83D	0.00434535	0.277663	36	4.47662	4.3374	0.753677	14	3.69288	3.77636	0.498194
FNDC1	0.000993165	0.277584	36	3.27255	3.1832	0.458846	14	2.69976	2.67989	0.216432
CHRM3-AS2	0.0346606	0.277482	36	3.06709	2.78448	0.849633	14	2.53044	2.47454	0.283268
ONECUT2	0.00339392	0.276142	36	3.90919	3.72816	0.640377	14	3.22819	3.18657	0.176163
FMO5	0.00543398	0.275036	36	5.44755	5.48675	0.985566	14	4.50202	4.31806	0.711625
TOX3	0.023037	0.27416	36	5.74195	5.40171	1.31398	14	4.7482	4.58701	0.789565
TFF3	0.0174642	0.274075	36	6.68521	6.2534	1.41285	14	5.52853	5.59891	0.661778
ZNF485	0.00676542	0.27336	36	4.44822	4.34599	0.78858	14	3.68042	3.63124	0.188961
RAD51AP1	0.00286764	0.273275	36	4.82343	4.77955	0.787597	14	3.9911	4.06078	0.300194
SAMD5	0.00776829	0.272476	36	6.45431	6.47603	1.20868	14	5.34351	5.34639	0.818532
PIGW	0.000841447	0.27237	36	6.68674	6.8059	0.857813	14	5.53634	5.36959	0.618431
TMTC4	0.000625696	0.272112	36	7.75785	7.80324	0.616636	14	6.42432	6.36269	0.485705
TRGV9	0.000509679	0.271696	36	10.369	10.5501	0.93399	14	8.58915	8.5412	1.23074
TNN	0.0278857	0.270501	36	2.86667	2.58203	0.761756	14	2.37656	2.31883	0.342187
FAP	0.00796926	0.269896	36	5.1199	4.98897	0.947477	14	4.24634	4.05022	0.554159
MKI67	0.000423024	0.269874	36	4.88598	4.83633	0.418496	14	4.05239	3.90113	0.391855
CCNB1	0.00815509	0.269641	36	4.76175	4.75708	0.899617	14	3.94999	3.97178	0.41078
AK5	0.00537156	0.269314	36	6.50531	6.25177	1.2222	14	5.39755	5.21007	0.548547
HS3ST4	0.0259705	0.268914	36	5.56146	5.49782	1.34559	14	4.6157	4.46428	0.734234
MICAL2	0.00256099	0.268488	36	7.02926	6.98075	0.834017	14	5.83562	5.85886	0.403332
LOC101928504	0.00247925	0.268443	36	3.35332	3.21992	0.501914	14	2.78397	2.75978	0.31569
DLGAP5	0.0241739	0.268235	36	3.70047	3.5273	0.844223	14	3.07263	2.96491	0.484117
SAMD13	0.0092575	0.267579	36	4.73345	4.71875	0.902603	14	3.93213	3.73129	0.611194
DNAH8	0.0309341	0.267154	36	4.49234	4.09676	1.14778	14	3.73294	3.68247	0.44256
CACNA1D	0.00428331	0.266973	36	8.3542	8.19139	1.19065	14	6.94285	6.82645	0.84833
SARS2	0.000546139	0.266568	36	5.41672	5.35429	0.523119	14	4.50289	4.56121	0.460671
FOXD1	0.01096	0.264894	36	5.14995	5.04937	0.936729	14	4.2861	4.20783	0.592777
ZNF577	0.00187328	0.264884	36	8.29289	8.22808	0.955616	14	6.90188	6.97755	0.57674
IMPG1	0.0133117	0.26453	36	3.508	3.34745	0.706149	14	2.9203	2.88539	0.420048
COL9A2	0.003223	0.264472	36	6.08807	5.92333	0.984576	14	5.06834	5.1232	0.474997
OCLN	0.00125323	0.264361	36	6.60762	6.64404	0.852028	14	5.50129	5.43419	0.744146
SLC27A2	0.00123568	0.263301	36	6.78158	6.78379	0.750334	14	5.65027	5.68391	0.642013
SDK1	0.00778441	0.263102	36	6.32771	6.2093	1.0788	14	5.27284	5.18417	0.795167
PTPRT	0.00187856	0.26105	36	5.03589	4.83661	0.856672	14	4.20235	4.18511	0.357678
HIST1H3F	0.0189631	0.259439	36	2.98652	2.75768	0.752998	14	2.49498	2.44406	0.211574
DNMBP	0.0013959	0.258152	36	6.75105	6.8052	0.786099	14	5.64494	5.65081	0.832287
LINC00939	0.00743161	0.257535	36	4.96175	4.79864	0.869707	14	4.15058	4.16027	0.309469
STIL	0.00140399	0.257284	36	5.81642	5.69326	0.563629	14	4.86637	4.8324	0.358676
SMOC2	0.00105168	0.257163	36	7.24412	7.07789	0.806824	14	6.06139	5.99997	0.601246
KIF20A	0.00416874	0.256357	36	4.13709	3.96537	0.682362	14	3.46356	3.36241	0.478917
KIF18B	0.00739339	0.25395	36	4.12034	3.9932	0.737531	14	3.45531	3.35857	0.427039
SLCO1B3	0.028178	0.253949	36	3.78719	3.38059	1.03312	14	3.17593	3.15347	0.144068
APOC1	0.00140745	0.252787	36	7.54665	7.46905	0.874503	14	6.33371	6.26417	0.619233
POSTN	0.00470669	0.252695	36	5.08295	5.06101	0.838775	14	4.26626	4.40599	0.490042
TMEM200A	0.0379184	0.252318	36	4.74834	4.71679	1.14621	14	3.98645	3.7007	0.867572
LOC389332	0.00121137	0.251183	36	3.9413	3.83121	0.55686	14	3.31151	3.25759	0.287065
RET	0.0102522	0.251114	36	5.69358	5.53327	1.04715	14	4.78402	4.69931	0.520073
SH3RF3	0.0023606	0.250979	36	6.8442	6.82336	0.928352	14	5.75136	5.65253	0.431529
NCKAP5	0.0266058	0.250481	36	3.09002	2.88104	0.697531	14	2.59752	2.62075	0.284612
TRIB3	0.000207269	0.24958	36	5.94703	6.00838	0.431737	14	5.00229	4.95243	0.527834
NR2E1	0.00547817	0.249299	36	3.28492	3.03914	0.808676	14	2.76362	2.79387	0.223934
GMDS	0.000971238	0.24856	36	6.50426	6.34691	0.676626	14	5.47487	5.4567	0.52942
BLM	0.000703508	0.248365	36	5.06111	5.09287	0.562873	14	4.26069	4.05579	0.515657
OLIG3	0.00992928	0.247102	36	2.88705	2.61606	0.878498	14	2.43259	2.37904	0.219045
LOC101559451	0.0073568	0.246449	36	3.82883	3.67234	0.743837	14	3.22758	3.21487	0.347842
APOBEC3B	0.00900073	0.246002	36	4.19904	4.21371	0.765035	14	3.54075	3.48032	0.423119
SFTPA1	0.019256	0.24545	36	6.2133	6.15155	1.2705	14	5.24125	5.54906	0.887837
CDC6	0.00104188	0.245269	36	3.56464	3.57896	0.380062	14	3.00734	2.95688	0.171711
NAALADL2-AS3	0.00446181	0.245189	36	4.09888	3.98325	0.575762	14	3.45825	3.44121	0.327096
TSC22D1-AS1	0.0325522	0.245032	36	4.36124	4.61605	1.0311	14	3.68001	3.80746	0.56678
DAZ4	0.00274386	0.244642	36	3.6228	3.53923	0.538533	14	3.05774	2.97733	0.370402
CDCA5	0.000586328	0.244222	36	5.53153	5.31469	0.743493	14	4.67011	4.59391	0.292937
CRACR2B	0.00147469	0.244196	36	7.66369	7.55845	0.472045	14	6.47035	6.30688	0.574323
SLITRK3	0.0178827	0.243663	36	4.05476	3.78785	0.861063	14	3.42465	3.3437	0.426004
MICALCL	0.0078187	0.243511	36	5.59501	5.53868	0.980031	14	4.72604	4.80264	0.448009
KNL1	0.00334906	0.242996	36	3.30231	3.15783	0.513909	14	2.79041	2.73321	0.178906
TRPM8	0.00272898	0.241398	36	9.61726	9.75705	1.28135	14	8.13548	8.26183	1.023
PLA1A	0.0186392	0.240648	36	7.60744	7.37595	1.4957	14	6.43867	6.36539	0.962144
RNF157	0.000759053	0.240262	36	3.89589	3.78214	0.489272	14	3.29823	3.27396	0.246281
LOX	0.0122756	0.239671	36	5.13647	4.9628	0.853768	14	4.35028	4.20029	0.755202
SLIT1	0.00122436	0.239253	36	5.11939	4.98471	0.528104	14	4.33706	4.31411	0.285528
MYL1	0.00405278	0.2391	36	3.62974	3.33388	1.17725	14	3.07538	3.01906	0.229491
C1orf64	0.00852452	0.238934	36	6.35538	5.94796	1.20656	14	5.38537	5.36673	0.351813
HIST1H3A	0.00237142	0.238661	36	4.31509	4.24935	0.390005	14	3.65717	3.75593	0.356121
GRIN3A	0.00692492	0.238091	36	4.9268	4.65423	0.864707	14	4.17727	4.20027	0.386565
HIST1H2BO	0.00108248	0.238032	36	3.36786	3.33312	0.419313	14	2.85561	2.73926	0.31352
MYC	0.000818759	0.237478	36	10.1504	10.1572	0.964389	14	8.60987	8.58689	1.1668
LOC100861532	0.000360162	0.236641	36	8.92153	8.99328	0.614334	14	7.57187	7.34615	0.862289
ZNF613	0.00209542	0.236444	36	5.44943	5.5208	0.705163	14	4.62567	4.59453	0.510554
KIAA1211	0.0461876	0.236393	36	3.61936	3.43582	0.830549	14	3.07235	2.8815	0.714774
CDCA2	0.00227741	0.235741	36	3.40994	3.338	0.500291	14	2.89589	2.88585	0.131752
PYCR1	0.00119653	0.235277	36	6.27573	6.30536	0.298344	14	5.33137	5.26056	0.522896
LOC283194	0.00556466	0.235114	36	5.05527	4.96406	0.724967	14	4.29505	4.31309	0.731371
CDH7	0.0190942	0.234708	36	3.84931	3.75511	0.744543	14	3.27136	3.24483	0.499206
REPS2	0.000834172	0.234601	36	8.0218	8.044	0.716391	14	6.81789	6.68864	0.660526
PPM1E	0.0218593	0.234125	36	6.43452	6.37602	1.27379	14	5.47063	5.81515	0.990769
C14orf39	0.0255142	0.234082	36	4.19208	3.97197	0.888853	14	3.56421	3.49915	0.469192
CLEC18A	0.000674467	0.233798	36	3.85803	3.89143	0.327933	14	3.28085	3.04181	0.481246
WT1	0.00803896	0.233731	36	5.03317	5.00213	0.830594	14	4.28037	4.31642	0.255659
TRGC2	0.000570277	0.233581	36	11.3518	11.4716	0.895419	14	9.65498	9.58007	1.24508
MB	0.00199431	0.233508	36	9.47893	9.7161	1.02947	14	8.06244	8.06302	1.12659
NKAIN1	0.00697274	0.233119	36	5.91122	5.91591	0.968371	14	5.02923	5.09317	0.577431
CLDN3	0.00136474	0.232645	36	7.7271	7.70928	0.754232	14	6.57633	6.7441	0.764197
PLEKHB1	0.00267296	0.232339	36	6.42026	6.51022	0.822891	14	5.46527	5.42044	0.529223
KIF11	0.00609096	0.232235	36	4.0294	3.87716	0.582561	14	3.43029	3.41831	0.259814
GPR160	0.000882081	0.232184	36	8.11598	8.27789	0.809126	14	6.90951	6.92917	0.799258
ADAMTS2	0.00210166	0.231017	36	4.96768	4.8587	0.641332	14	4.23263	4.22688	0.298474
UBE2C	0.00174565	0.230129	36	5.22525	5.02957	0.708675	14	4.45483	4.34008	0.4251
MYO6	0.000552469	0.230025	36	10.2623	10.4656	0.950764	14	8.74985	8.48633	0.780438
LOC284930	0.00537465	0.229863	36	4.55043	4.42914	0.693531	14	3.88022	3.70492	0.440685
ENC1	0.00149139	0.229818	36	7.09086	7.19488	0.854242	14	6.04668	5.91506	0.665705
EBF2	0.00538393	0.229756	36	3.58932	3.48652	0.547413	14	3.06089	3.04278	0.223728
PCDHAC1	0.0374747	0.229705	36	5.07248	4.66664	1.03691	14	4.32585	4.27713	0.464352
TMC5	0.00216	0.228788	36	7.59248	7.74006	0.913012	14	6.47905	6.44185	0.609485
YPEL1	0.00144858	0.228508	36	5.68729	5.6418	0.483047	14	4.8542	4.84848	0.24621
UCN	0.000665031	0.228286	36	5.01558	5.04405	0.306435	14	4.28154	4.23941	0.421008
PTP4A3	0.00292167	0.22828	36	7.52864	7.32983	0.739371	14	6.42684	6.50585	0.524631
UCK2	0.000213854	0.227525	36	6.6082	6.6508	0.522692	14	5.64405	5.52672	0.400872
LOC100507412	0.000115608	0.227324	36	12.015	12.093	0.582097	14	10.2634	9.90064	1.1183
TMEM27	0.0176589	0.227298	36	3.98208	3.92514	0.749839	14	3.40163	3.29668	0.51587
STMN2	0.00517212	0.227202	36	4.46247	4.19791	0.79512	14	3.81224	3.84263	0.284906
SIRT4	0.00855252	0.226631	36	3.77782	3.67399	0.626987	14	3.22863	3.18252	0.427105
LINC00993	0.00186412	0.226567	36	4.34948	4.04789	1.26271	14	3.71735	3.73259	0.18298
LOC105373958	0.00119275	0.226502	36	4.63354	4.64155	0.411581	14	3.96031	3.97888	0.538068
CENPK	0.0259538	0.226001	36	2.77709	2.72386	0.606223	14	2.37442	2.27016	0.309348
CD19	0.000622121	0.225218	36	4.38147	4.39869	0.326009	14	3.74819	3.72271	0.229298
ADRA1B	0.000593947	0.224614	36	4.23924	4.20274	0.321887	14	3.62804	3.57768	0.382198
SPON2	0.00994243	0.224443	36	9.59432	9.84559	1.62445	14	8.21202	8.02424	1.01405
TBC1D30	0.000983406	0.223953	36	5.30468	5.36818	0.571505	14	4.54195	4.4632	0.488969
TMEM238	0.0032422	0.223455	36	3.98282	3.98993	0.517457	14	3.41133	3.2682	0.530291
RNF144A	0.000797055	0.223414	36	7.04435	7.07047	0.677153	14	6.03374	6.10859	0.57876
PPIAL4A	0.000524716	0.223024	36	3.82152	3.76959	0.315851	14	3.27415	3.31502	0.23497
CPLX1	0.0112201	0.222912	36	6.49846	6.28779	1.03598	14	5.5681	5.6743	0.653272
GABRB3	0.0103198	0.222764	36	6.40422	6.58727	0.970164	14	5.48792	5.73587	0.985841
PPP1R9A	0.000462931	0.222264	36	7.30907	7.31619	0.428214	14	6.26547	6.34378	0.618897
ZNF615	0.00161837	0.221796	36	7.88762	7.94808	0.921996	14	6.76361	6.73407	0.513918
DAPK1-IT1	0.00217419	0.221227	36	4.18397	4.08967	0.564176	14	3.58916	3.60087	0.299498
KHDRBS3	0.0390481	0.22063	36	6.11578	5.70418	1.27001	14	5.24851	5.19779	0.346754
PRR36	0.000319481	0.220222	36	6.06053	5.91242	0.534964	14	5.20256	5.036	0.493539
ZNF649	0.00264558	0.21994	36	7.43911	7.36634	0.844759	14	6.38723	6.57532	0.546216
ATP11A	0.00378239	0.219595	36	6.5448	6.335	0.833792	14	5.62072	5.57683	0.347351
MND1	0.0129286	0.218893	36	5.87709	5.77176	0.985648	14	5.04974	5.17874	0.802196
DANCR	0.00129301	0.218566	36	8.60797	8.80701	0.835398	14	7.39785	7.47944	0.672771
SLAIN1	0.0135308	0.218274	36	5.48068	5.31214	0.915197	14	4.71116	4.63339	0.709371
C9orf152	0.00179461	0.217841	36	7.26506	7.44237	0.739883	14	6.24687	6.29851	0.646627
CENPA	0.00262853	0.217789	36	4.15701	4.07999	0.548197	14	3.57454	3.5504	0.237467
PCDHB15	0.00666682	0.217659	36	5.11313	5.12576	0.705276	14	4.39709	4.57155	0.687934
LINC00899	0.00152315	0.217634	36	5.01316	4.97105	0.525279	14	4.31119	4.05815	0.52304
HIST1H1B	0.000572359	0.217523	36	5.75149	5.65651	0.503816	14	4.94651	4.88927	0.321129
SELL	0.0139364	0.217297	36	3.83626	3.62796	0.630801	14	3.29986	3.21725	0.484012
LMNB1	0.0202107	0.216645	36	5.14608	5.11036	0.958995	14	4.42853	4.34428	0.649517
11-Mar	0.0365078	0.21604	36	5.16931	4.75108	1.03967	14	4.45039	4.3148	0.522033
SOX14	0.0443523	0.215894	36	4.56994	4.42041	0.981812	14	3.93477	3.87886	0.723753
LINC00665	0.0014942	0.215704	36	4.58074	4.51672	0.441374	14	3.94459	4.00252	0.421974
SRM	0.000755679	0.215607	36	7.81374	7.75187	0.415482	14	6.72906	6.6976	0.452007
VSTM2L	0.0032268	0.215601	36	6.31863	6.20394	0.749315	14	5.44152	5.3344	0.727427
BRSK2	0.000691997	0.215513	36	4.02686	3.96966	0.382142	14	3.46809	3.33201	0.32668
RAP1GAP2	0.00197426	0.215505	36	7.2699	7.19045	0.828553	14	6.26116	6.0564	0.617924
TTLL12	0.000260103	0.215379	36	8.20052	8.1411	0.480098	14	7.06327	7.04178	0.528775
DAZ3	0.00128707	0.214307	36	3.08919	3.04376	0.35206	14	2.66276	2.71376	0.253404
SLC51A	0.00898129	0.213528	36	4.82117	4.53305	0.732988	14	4.1579	4.23233	0.391566
CCL18	0.0252905	0.212558	36	3.85127	3.57939	0.733466	14	3.32367	3.24706	0.29942
ENO1-AS1	0.0102194	0.212491	36	4.91185	4.75029	0.785682	14	4.23915	4.12658	0.500929
FAM189A1	0.00771777	0.212434	36	4.50363	4.43825	0.689069	14	3.887	3.8887	0.360929
KNSTRN	0.00284136	0.212385	36	6.62363	6.61334	0.756827	14	5.71691	5.77923	0.684857
GUSBP5	0.0177869	0.211041	36	3.74738	3.69912	0.630298	14	3.23742	3.05722	0.533293
FRMPD3	0.00266927	0.210692	36	4.81419	4.83947	0.553433	14	4.16005	4.0441	0.526241
LOC729680	0.0286199	0.210113	36	4.93722	4.96201	0.89589	14	4.26807	3.95981	0.8557
RAB39B	0.0303141	0.208911	36	5.27085	5.45605	1.0741	14	4.56029	4.56757	0.537259
AURKA	0.00129113	0.20872	36	5.20134	5.04197	0.516432	14	4.50074	4.4465	0.360658
CAMKK2	0.00132573	0.208594	36	8.13838	8.07405	0.635129	14	7.04279	7.11143	0.492514
ELL3	0.00085396	0.208529	36	7.23091	7.3121	0.56314	14	6.25777	6.32529	0.306228
PPP1R14B	0.000886351	0.208085	36	7.94735	7.91612	0.414726	14	6.87991	6.96255	0.423596
PRNT	0.000708757	0.20795	36	4.45709	4.45383	0.314244	14	3.8588	3.83016	0.341025
CENPM	0.00119242	0.20736	36	5.3109	5.20739	0.564461	14	4.59988	4.51415	0.335985
ZNF30	0.000953797	0.20683	36	8.57471	8.44988	0.703767	14	7.42947	7.4228	0.32527
TRIM36	0.00259814	0.206687	36	6.545	6.64782	0.358738	14	5.6714	5.78048	0.419683
HIST3H2A	0.00183457	0.206552	36	7.91419	7.93945	0.574098	14	6.85848	6.9	0.404086
ASF1B	0.0099612	0.206332	36	4.07988	3.9262	0.633406	14	3.53619	3.3689	0.526071
TPO	0.00231305	0.206281	36	5.29848	5.3617	0.487698	14	4.59255	4.64712	0.279911
CSDC2	0.0081021	0.206096	36	4.27573	4.25587	0.577259	14	3.70655	3.73516	0.556751
MCMDC2	0.00476129	0.205645	36	3.5113	3.41984	0.467508	14	3.04483	3.02694	0.252253
TMEM26	0.0470004	0.205558	36	2.85505	2.66171	0.654894	14	2.47591	2.43776	0.23977
ALKBH2	0.00106015	0.205493	36	6.3541	6.27169	0.54184	14	5.51054	5.62987	0.456366
GPR31	0.000600289	0.205472	36	4.0195	4.01576	0.287625	14	3.48593	3.38884	0.443612
EXO1	0.00531055	0.205444	36	3.33861	3.21806	0.466324	14	2.89548	2.85945	0.319038
FAM201A	0.0044427	0.20518	36	5.43776	5.48932	0.371309	14	4.71688	4.72904	0.262019
UHRF1	0.0114683	0.205017	36	5.50829	5.37192	0.866032	14	4.77859	4.77559	0.426415
CNKSR2	0.00729407	0.204553	36	4.19207	4.04622	0.67302	14	3.63791	3.62501	0.323847
TTLL6	0.00235626	0.204306	36	3.26361	3.19005	0.372172	14	2.83267	2.88553	0.228628
TMEM144	0.00195067	0.204199	36	4.55799	4.58914	0.513876	14	3.95643	3.96785	0.350412
NCAPG	0.000956751	0.204194	36	7.38159	7.21815	0.582947	14	6.40739	6.38519	0.42632
C6orf99	0.00648561	0.20409	36	3.2758	3.14962	0.416943	14	2.84368	2.77569	0.364531
FAM224B	0.0335019	0.20406	36	5.99192	6.04947	1.12585	14	5.20161	4.79419	0.99722
C20orf144	0.00365683	0.203966	36	3.26833	3.20294	0.339336	14	2.83743	2.71493	0.486844
ADPRHL1	0.00178636	0.203779	36	5.12371	5.18044	0.568201	14	4.44878	4.45596	0.366806
MARCKSL1	0.000670905	0.203635	36	9.96069	10.0598	0.582499	14	8.64947	8.36327	0.621552
CHMP4C	0.00212713	0.203009	36	7.72191	7.76469	0.861882	14	6.70831	6.73128	0.515725
LINC01146	0.024134	0.202699	36	5.42246	5.55922	0.974646	14	4.7117	4.73475	0.699675
FAM21EP	0.00133552	0.202609	36	5.63329	5.67171	0.527343	14	4.89521	4.90107	0.338826
NKX2-3	0.0151463	0.202321	36	3.918	3.89726	0.687658	14	3.40534	3.38024	0.200344
ZNF792	0.0109122	0.202305	36	5.81077	6.03373	0.889488	14	5.0505	4.91049	0.660734
CTNND2	0.000785916	0.202296	36	4.79644	4.83478	0.367308	14	4.1689	4.13052	0.223128
DEPDC1B	0.0177044	0.202272	36	2.52914	2.40269	0.50274	14	2.19828	2.15344	0.237749
MCOLN2	0.00137787	0.202241	36	5.46882	5.43659	0.545773	14	4.75349	4.7864	0.482283
ARHGAP32	0.00143565	0.201945	36	7.25943	7.23059	0.415674	14	6.31119	6.36926	0.348864
MBLAC2	0.00258878	0.201808	36	4.06398	4.04751	0.48475	14	3.53347	3.45303	0.32279
C19orf48	0.00157446	0.201099	36	7.11349	7.12762	0.651594	14	6.18793	6.10254	0.694132
LOC102723493	0.00235983	0.20109	36	3.13263	3.10556	0.264955	14	2.72506	2.7087	0.419955
SMPX	0.0441914	0.200995	36	3.293	3.12815	0.819228	14	2.86475	2.83784	0.329702
DAZ1	0.00133432	0.200549	36	2.91652	2.85373	0.289404	14	2.53801	2.51574	0.205307
CCDC138	0.00251302	0.200391	36	4.3634	4.25303	0.558356	14	3.79753	3.71556	0.32828
CDCA3	0.00184592	0.200337	36	4.5838	4.4649	0.439135	14	3.9895	3.97524	0.309731
GLYATL2	0.0169436	0.200291	36	6.01917	5.80476	1.07291	14	5.23894	5.17532	0.576321
ZDHHC23	0.00159274	0.20027	36	6.72668	6.83282	0.688147	14	5.85482	5.94711	0.592132
SAPCD2	0.00801367	0.200147	36	6.62339	6.5785	0.463942	14	5.76541	5.88974	0.341023
C1orf100	0.000495761	0.199874	36	3.57345	3.57049	0.293708	14	3.11114	3.06325	0.275298
F2RL2	0.0114542	0.199587	36	3.8859	3.82131	0.584152	14	3.38384	3.3235	0.384846
HAGLROS	0.0467959	0.199535	36	5.15801	5.00537	0.968973	14	4.49176	4.25505	0.894065
MYOC	0.0317058	0.19888	36	3.81925	3.70644	0.792888	14	3.32744	3.41759	0.353412
LOC100130872	0.0132622	0.198854	36	5.38858	5.18414	0.761611	14	4.69476	4.54531	0.708257
LOC100506302	0.00512303	0.198601	36	4.13372	4.05072	0.512783	14	3.6021	3.54352	0.508153
C1orf53	0.00260105	0.198565	36	5.15804	5.12984	0.590593	14	4.4948	4.46545	0.416494
HLA-DMB	0.043219	0.19825	36	7.69005	7.3889	1.48127	14	6.7027	6.34004	1.22799
ARMC3	0.0189087	0.198213	36	2.91113	2.73986	0.743131	14	2.53743	2.57785	0.301959
HTRA4	0.0120874	0.198128	36	2.82638	2.71926	0.486523	14	2.4637	2.41046	0.272961
BAMBI	0.0223433	0.197714	36	6.91166	6.88434	1.10283	14	6.02649	5.52401	1.14453
ATP7B	0.0084813	0.197367	36	5.08833	4.91576	0.72654	14	4.43774	4.40777	0.342536
SH3RF1	0.00146903	0.196618	36	7.04884	7.04332	0.692561	14	6.15077	6.13593	0.393643
MOXD1	0.00135097	0.196518	36	6.21344	6.37823	0.633189	14	5.42218	5.45368	0.315456
SPIN4	0.00185657	0.196434	36	7.36531	7.36705	0.831875	14	6.42774	6.40155	0.609169
MAPKAPK5	0.00063323	0.196062	36	6.75281	6.72197	0.266016	14	5.89473	5.72517	0.577621
RABEP2	0.00111407	0.195406	36	6.61762	6.55379	0.426221	14	5.77935	5.74867	0.304421
KLK12	0.0351583	0.194283	36	4.67129	4.3663	0.969073	14	4.08274	4.06671	0.38284
TMEM250	0.000764147	0.194164	36	6.70029	6.75364	0.353797	14	5.85659	5.83641	0.542725
TMPO-AS1	0.0118984	0.194099	36	3.87305	3.77531	0.521186	14	3.38551	3.16578	0.570143
NME1	0.0003947	0.193905	36	8.61263	8.80975	0.56142	14	7.52947	7.45152	0.426282
PTTG1	0.00508229	0.193518	36	6.18159	6.00035	0.794575	14	5.40562	5.41469	0.483479
ZNF285	0.00134619	0.1935	36	6.8333	6.80038	0.641103	14	5.97559	5.88147	0.596817
FAM222A-AS1	0.00141048	0.193375	36	5.26059	5.20664	0.441715	14	4.60069	4.49748	0.456467
IGFBPL1	0.0325229	0.193239	36	4.67573	4.59492	0.813143	14	4.08958	4.02482	0.782636
ALOX15	0.0351337	0.193195	36	3.3609	3.20109	0.618221	14	2.93967	2.99164	0.270367
DIRAS2	0.00928817	0.193178	36	2.58461	2.41363	0.615917	14	2.26069	2.23835	0.104865
TOLLIP-AS1	0.0193697	0.193145	36	3.94377	3.82066	0.690398	14	3.4496	3.43456	0.427653
CYFIP2	0.000669623	0.192854	36	6.77731	6.74584	0.486082	14	5.92929	5.86863	0.440038
KIF15	0.00606582	0.192517	36	2.69212	2.60414	0.374951	14	2.35581	2.32932	0.164847
PCDHGA10	0.00918277	0.192231	36	4.4824	4.44224	0.613251	14	3.92323	3.89187	0.499738
AKR1C6P	0.000334982	0.191993	36	3.47817	3.44548	0.246843	14	3.04478	2.90588	0.284943
DLX6	0.0318795	0.191807	36	3.80239	3.53499	0.651844	14	3.32902	3.27205	0.284275
SEC14L5	0.00504858	0.191739	36	4.77241	4.69446	0.608044	14	4.17848	4.2562	0.42185
PCDHB14	0.00326316	0.191688	36	6.76637	6.82408	0.756463	14	5.9245	6.01868	0.673741
PIK3AP1	0.00569162	0.191573	36	5.74723	5.69902	0.726582	14	5.03256	4.82191	0.532599
C22orf24	0.00230456	0.191199	36	3.77437	3.74456	0.495428	14	3.30588	3.20867	0.362966
LEFTY2	0.00455386	0.191109	36	5.27402	5.19886	0.69242	14	4.61969	4.49879	0.46512
CHTF18	0.000545574	0.191082	36	7.52279	7.45676	0.559733	14	6.58958	6.4071	0.428128
LOC101929004	0.00330185	0.190685	36	4.45571	4.44267	0.512298	14	3.90405	3.99935	0.304819
ZNF316	0.00183028	0.190375	36	5.38365	5.32605	0.501329	14	4.71811	4.48734	0.610965
PDCD2L	0.000718631	0.190146	36	7.43995	7.51109	0.563648	14	6.52124	6.52604	0.46301
WASF3	0.000916071	0.189913	36	7.06004	7.09032	0.649665	14	6.18925	6.26827	0.311972
CDC42EP2	0.000450921	0.189829	36	5.34736	5.34667	0.375806	14	4.68808	4.65364	0.240302
ANXA10	0.00918425	0.189333	36	2.99049	2.82693	0.406437	14	2.62269	2.54054	0.32044
HIST1H3G	0.000617569	0.189209	36	5.71544	5.72805	0.32247	14	5.01294	4.99168	0.460181
CATIP-AS1	0.0180497	0.188763	36	5.30653	5.20728	0.901075	14	4.65572	4.61505	0.596697
NUP210	0.000343127	0.188199	36	6.57295	6.61223	0.245551	14	5.76909	5.69146	0.353363
FAM83H	0.000164565	0.188173	36	7.02897	7.04521	0.399342	14	6.16944	6.04797	0.312614
MRPL15	0.000927008	0.18786	36	8.28078	8.37807	0.738407	14	7.26976	7.4426	0.439882
NEK5	0.00831716	0.187404	36	7.50666	7.19862	0.941068	14	6.59223	6.63388	0.769468
WASF1	0.00193666	0.187121	36	7.11938	7.19142	0.737247	14	6.25336	6.30901	0.306805
UAP1	0.000897475	0.187116	36	9.35148	9.43412	0.672163	14	8.21397	8.31485	0.657561
PCDHGB6	0.0246814	0.186905	36	5.83973	5.84266	1.01358	14	5.13014	5.25244	0.591838
FTCDNL1	0.000625088	0.186619	36	4.98054	4.96068	0.398976	14	4.37621	4.32945	0.312788
ACRV1	0.00265471	0.186472	36	4.14604	4.18231	0.413141	14	3.64334	3.50815	0.32441
MRPL17	0.000492869	0.186404	36	8.33651	8.39455	0.448754	14	7.32607	7.34893	0.363274
ZNF239	0.0144731	0.186287	36	6.07817	6.10288	0.72396	14	5.34189	5.56635	0.990841
FOXD3-AS1	0.0104127	0.186168	36	6.0311	5.78947	0.780704	14	5.30096	5.2478	0.590607
NTM	0.00521021	0.186025	36	4.93083	4.84282	0.612222	14	4.33432	4.34368	0.294776
HK2	0.000591504	0.185999	36	5.70233	5.76044	0.442004	14	5.01257	5.00361	0.326739
VARS	0.000399518	0.185871	36	6.79751	6.76489	0.350621	14	5.97581	5.94608	0.394962
LRRC8E	0.00250917	0.185841	36	6.12846	6.15991	0.645905	14	5.38775	5.27991	0.504045
F2R	0.00274937	0.185841	36	4.70953	4.56203	0.498086	14	4.14032	4.08218	0.209123
OTX1	0.00787986	0.185841	36	4.13149	4.02868	0.580877	14	3.63215	3.50432	0.357513
SV2C	0.0200257	0.185581	36	3.8157	3.6859	0.567326	14	3.35512	3.21565	0.513037
ULBP2	0.0376999	0.185544	36	3.55746	3.31884	0.658527	14	3.12814	3.13811	0.218427
PCLAF	0.000680959	0.185397	36	4.79763	4.82521	0.412118	14	4.21907	4.14234	0.254769
GOLM1	0.000878585	0.18534	36	8.92238	8.98847	0.702618	14	7.84671	7.94841	0.514823
TMEM190	0.000663321	0.185018	36	5.35605	5.31761	0.395023	14	4.71138	4.71818	0.357817
CDC20	0.00138391	0.184924	36	5.30428	5.15047	0.545653	14	4.66615	4.65663	0.25561
ADARB2	0.0110134	0.184759	36	4.8331	4.64392	0.593083	14	4.25214	4.20265	0.288979
SMPDL3B	0.000587911	0.184714	36	4.75091	4.71755	0.375743	14	4.17996	4.10219	0.41427
PLIN1	0.0221214	0.184637	36	3.87855	3.75189	0.579388	14	3.41263	3.38073	0.59297
CDC25A	0.00107914	0.184564	36	4.7539	4.6581	0.417015	14	4.18303	4.18612	0.240587
UBE2S	0.00648237	0.184515	36	4.83766	4.74551	0.480203	14	4.25687	4.14158	0.620563
BUB1	0.00159689	0.184382	36	3.62877	3.593	0.394239	14	3.19341	3.12679	0.233222
DUS1L	0.000121674	0.184145	36	9.14676	9.06739	0.501434	14	8.05071	7.88202	0.448672
SLC12A8	0.000556106	0.184137	36	7.54221	7.53447	0.60697	14	6.63847	6.62393	0.407604
SP5	0.0273691	0.18401	36	5.53095	5.43976	0.953791	14	4.86863	4.81897	0.536303
LENEP	0.00141966	0.183814	36	4.91327	4.92875	0.451148	14	4.3255	4.28319	0.436086
GUCY1A3	0.00126669	0.183764	36	9.1816	9.0855	0.626797	14	8.0835	8.16152	0.603132
CCNA2	0.00133735	0.183417	36	5.9931	5.84329	0.539528	14	5.27762	5.24021	0.321215
NSAP11	0.0159169	0.183253	36	2.92455	2.84178	0.439758	14	2.57569	2.63599	0.307739
MTHFD2	0.0004701	0.1832	36	8.08667	8.02868	0.551029	14	7.12232	7.03623	0.525838
MEX3B	0.00459032	0.183071	36	5.13866	5.011	0.601386	14	4.52626	4.46087	0.381604
NPB	0.000558028	0.182831	36	4.68877	4.69088	0.299401	14	4.13068	4.09606	0.359011
C1orf109	0.00248443	0.18249	36	4.64023	4.64886	0.475426	14	4.08888	4.10789	0.31009
RCC1	0.000684511	0.182079	36	6.59957	6.59639	0.474568	14	5.81707	5.69723	0.370033
PSD3	0.00402815	0.182011	36	7.20885	7.38875	0.838124	14	6.35441	6.45663	0.56413
TMEM102	0.00461211	0.181713	36	3.61419	3.55347	0.380877	14	3.18647	3.14232	0.478993
IL1RAPL1	0.0275302	0.181573	36	4.37877	4.13038	0.803383	14	3.86094	3.79102	0.339964
BICC1	0.0230874	0.18118	36	4.2279	4.15693	0.676023	14	3.72893	3.71808	0.45393
EIF4EBP1	0.00357843	0.181169	36	6.82962	6.73019	0.780216	14	6.02364	5.92169	0.502911
NAA60	0.000516175	0.18109	36	6.60801	6.63143	0.457511	14	5.8285	5.81651	0.49334
PRMT3	0.0210599	0.181015	36	4.37696	4.37111	0.703967	14	3.86084	3.88572	0.422646
SMYD3	0.00207665	0.180739	36	6.58208	6.6497	0.667206	14	5.80705	5.83825	0.461485
EN2	0.00325465	0.180627	36	2.99318	2.91861	0.358341	14	2.64094	2.61702	0.205141
COL8A1	0.0206129	0.180489	36	5.60701	5.47887	0.897981	14	4.94765	4.99513	0.498839
RIMS1	0.0166623	0.180332	36	5.08328	5.04945	0.739965	14	4.48599	4.48274	0.541599
LHX4-AS1	0.00143719	0.180279	36	6.25196	6.15896	0.571043	14	5.51756	5.35433	0.60533
OR8G1	0.00508797	0.179885	36	2.99432	2.96006	0.315765	14	2.64331	2.70644	0.329501
ZNF426	0.0208552	0.179848	36	4.94902	4.90893	0.606706	14	4.36898	4.48399	0.887702
FAM71E1	0.00120132	0.179744	36	5.51212	5.49482	0.35821	14	4.86643	4.86225	0.497368
ADAMTS3	0.0295528	0.179609	36	4.90398	4.78777	0.841189	14	4.32993	4.37675	0.501816
SNORA74A	0.0372828	0.179384	36	4.49732	4.18678	0.829695	14	3.97149	3.91727	0.293124
TRIM58	0.0018523	0.179267	36	2.92853	2.89757	0.296206	14	2.58634	2.60443	0.178103
C8orf34	0.0175013	0.178921	36	4.03147	4.04567	0.602092	14	3.56125	3.69373	0.42353
BMX	0.00217081	0.178875	36	3.57472	3.45282	0.454962	14	3.15788	3.12916	0.187506
HPCAL1	0.00074115	0.178807	36	5.92689	5.85989	0.426602	14	5.23601	5.17018	0.28933
MYH16	0.00492956	0.178751	36	3.25441	3.20479	0.304779	14	2.87517	2.84901	0.422462
ZNF614	0.00148317	0.178685	36	7.04398	6.98892	0.632406	14	6.22341	6.26703	0.350815
ISX	0.0444171	0.178532	36	3.53778	3.32283	0.765527	14	3.12599	3.06871	0.337461
KIAA0895	0.0283804	0.178349	36	4.50038	4.48993	0.666721	14	3.97705	3.93882	0.755493
RTBDN	0.00073203	0.17826	36	4.39635	4.37595	0.300239	14	3.88535	3.82887	0.356086
KCNN4	0.0441294	0.178088	36	7.16085	7.24755	1.34738	14	6.32929	6.27823	0.760835
ADRB1	0.00188373	0.178044	36	5.98706	5.85971	0.502638	14	5.29197	5.28444	0.432053
HIST1H3C	0.000836687	0.177814	36	4.4317	4.39329	0.330725	14	3.91781	3.83879	0.348014
FBP2	0.00588185	0.177789	36	3.82248	3.70067	0.429259	14	3.37929	3.40675	0.321296
FABP5	0.0316589	0.177391	36	8.97893	8.68146	1.56274	14	7.94007	7.98398	0.387904
DAPK1	0.00439446	0.177359	36	8.04031	8.15927	0.847101	14	7.11021	7.21448	0.868524
RNF144A-AS1	0.0123051	0.177299	36	3.75561	3.62234	0.577489	14	3.3213	3.27715	0.354546
YEATS4	0.0064281	0.177162	36	6.58467	6.64305	0.793566	14	5.82375	5.70741	0.629298
PIMREG	0.00104046	0.177119	36	4.43921	4.3932	0.411634	14	3.92633	3.91361	0.203982
SPDYA	0.00659803	0.177016	36	3.1497	3.14542	0.373156	14	2.786	2.73661	0.29711
ETV2	0.00120662	0.176982	36	5.0162	4.94182	0.521954	14	4.43709	4.37087	0.351896
OLFM2	0.00404907	0.176931	36	5.86425	5.81788	0.64578	14	5.18742	5.07832	0.513963
LINC00853	0.00471358	0.176408	36	4.46109	4.42762	0.483782	14	3.94764	3.9177	0.460807
RNF44	0.00233579	0.176371	36	7.66056	7.61071	0.402977	14	6.77903	6.79135	0.448805
IGHV5-78	0.00564358	0.176224	36	2.61078	2.56446	0.308027	14	2.31058	2.29187	0.165616
SRXN1	0.00361562	0.176149	36	6.11708	6.12739	0.618565	14	5.414	5.47497	0.427132
MCF2L-AS1	0.00209798	0.176014	36	6.2881	6.22174	0.448479	14	5.56588	5.56044	0.218276
CLDN8	0.0305045	0.175724	36	7.92311	8.18952	1.29643	14	7.01451	7.06036	0.964793
SOX21	0.00215904	0.175602	36	3.53695	3.49653	0.328293	14	3.13161	3.14894	0.332434
PAGE1	0.00128496	0.175493	36	4.33918	4.26379	0.336292	14	3.8422	3.75447	0.338443
RPL10L	0.000490517	0.175383	36	5.68122	5.72624	0.374133	14	5.0309	4.99901	0.426189
POLQ	0.00301201	0.175244	36	3.09286	2.99953	0.317195	14	2.73909	2.76693	0.203989
ZSCAN16	0.000366228	0.175207	36	8.07124	8.07567	0.5731	14	7.14822	7.04347	0.393658
C8orf34-AS1	0.00749059	0.175135	36	6.49191	6.49014	0.808201	14	5.74978	5.68222	0.599852
MIR2052HG	0.0367904	0.174982	36	3.89082	3.63807	0.850671	14	3.44641	3.37615	0.302013
FNIP2	0.00728552	0.174915	36	7.10325	7.25392	0.846036	14	6.2922	6.13117	0.659739
ZDHHC11	0.000840867	0.174841	36	7.88779	7.88274	0.603004	14	6.98752	6.99173	0.432743
SNHG4	0.00381983	0.174841	36	5.17349	5.17178	0.477688	14	4.58302	4.55852	0.13119
HPSE	0.00250446	0.174743	36	2.8571	2.81388	0.312006	14	2.53118	2.53475	0.142513
HYAL3	0.00301774	0.174595	36	5.18422	5.09636	0.495817	14	4.5933	4.5759	0.474128
RTKN2	0.00287247	0.174346	36	3.57742	3.54108	0.363403	14	3.1702	3.15354	0.156659
TK1	0.00125097	0.174289	36	5.71068	5.63661	0.479438	14	5.06083	5.0399	0.314195
KIAA1024	0.0150974	0.174274	36	5.71723	5.62285	0.781194	14	5.06668	5.12974	0.554418
LOC728730	0.013915	0.17424	36	5.69028	5.43605	0.78419	14	5.04292	4.93087	0.499268
RTL9	0.00117952	0.17413	36	3.99869	3.93104	0.331623	14	3.54405	3.56505	0.245004
LRRC8D	0.0010835	0.173976	36	7.23194	7.18625	0.480299	14	6.41036	6.42591	0.663718
PCDHB3	0.00799127	0.173792	36	4.6347	4.41813	0.604204	14	4.1087	4.10725	0.274878
CDK5R1	0.00321633	0.17366	36	4.22337	4.17439	0.524577	14	3.7444	3.73023	0.22574
HIST1H2AK	0.00679927	0.173622	36	4.5442	4.55822	0.528508	14	4.02896	4.09985	0.455902
HYKK	0.00782571	0.173575	36	4.77865	4.84928	0.543331	14	4.23696	4.16159	0.55139
NLE1	0.00104952	0.173351	36	5.79105	5.74997	0.450982	14	5.13539	5.13133	0.374732
IQGAP3	0.00404209	0.173102	36	3.92635	3.83935	0.415529	14	3.48242	3.5199	0.192791
RGS10	0.000457461	0.173067	36	7.6034	7.60242	0.508073	14	6.74388	6.61921	0.425168
LINC00308	0.00935875	0.172989	36	4.16698	4.02579	0.497938	14	3.69612	3.58276	0.375789
SOX4	0.000749021	0.172689	36	7.75969	7.6754	0.505133	14	6.8843	6.74793	0.463112
KCNAB2	0.000403062	0.172497	36	6.48144	6.47478	0.32971	14	5.75102	5.73788	0.423984
IAPP	0.0483193	0.172496	36	2.83376	2.65751	0.694451	14	2.51441	2.54352	0.245647
SOX8	0.00907683	0.172477	36	3.66918	3.58887	0.457118	14	3.25573	3.20417	0.321827
CYSRT1	0.00104305	0.17235	36	5.6155	5.57317	0.297571	14	4.98317	5.04023	0.381663
MCRIP2	0.000662755	0.172095	36	5.81345	5.78182	0.338477	14	5.15975	5.05688	0.38496
IRX4	0.0463502	0.172049	36	5.991	5.96415	1.01513	14	5.3175	5.4651	0.974387
C4orf48	0.00198854	0.171796	36	6.94789	6.94562	0.667771	14	6.1679	6.18481	0.45265
QRICH2	0.000799952	0.171644	36	5.28798	5.26743	0.297107	14	4.69483	4.82229	0.408295
TMEM119	0.0349762	0.171295	36	6.02871	6.12001	1.03509	14	5.35376	5.30205	0.591733
SLC25A15	0.00147924	0.171288	36	5.84637	5.76872	0.461796	14	5.19187	5.26646	0.330906
CREB3L1	0.00221397	0.170945	36	7.68639	7.7635	0.733012	14	6.82751	6.7062	0.372033
TUBB2A	0.00301722	0.170615	36	9.87926	9.75701	0.943421	14	8.77736	8.53966	0.809799
DTX1	0.00225873	0.170603	36	5.87353	5.78137	0.492558	14	5.21846	5.13464	0.591386
HIP1	0.0028747	0.170598	36	5.51312	5.44219	0.528525	14	4.89827	5.01282	0.323684
NBPF20	0.00552848	0.170593	36	5.73815	5.79688	0.6908	14	5.09822	5.08086	0.338646
GPR78	0.000804097	0.170179	36	5.67821	5.66845	0.305905	14	5.04641	5.09508	0.392625
LCORL	0.00315903	0.170179	36	5.20577	5.20722	0.560118	14	4.62654	4.66075	0.238158
TEAD4	0.00556874	0.170117	36	5.61817	5.49163	0.6533	14	4.99327	4.95764	0.462797
ZBTB12	0.00224229	0.170081	36	4.51921	4.51333	0.314096	14	4.01664	3.97582	0.490507
PCDHA2	0.025729	0.169942	36	3.16412	3.00547	0.499746	14	2.81252	2.78941	0.180748
LOC284242	0.0414335	0.169928	36	2.96427	2.84834	0.504347	14	2.6349	2.57275	0.334831
MNX1	0.00519747	0.169721	36	5.40521	5.34181	0.556752	14	4.80532	4.63489	0.629431
SLC25A33	0.00171	0.169676	36	7.66906	7.74924	0.705749	14	6.81812	6.77787	0.620702
C1QTNF3	0.0103261	0.169672	36	5.10046	5.05698	0.702945	14	4.53453	4.55666	0.4027
TEC	0.00810776	0.169644	36	4.49569	4.63196	0.547764	14	3.99694	3.99855	0.413056
FKBPL	0.0011227	0.169619	36	5.24068	5.28232	0.330073	14	4.65937	4.64949	0.33311
UFSP1	0.000655152	0.169483	36	6.52907	6.4502	0.481219	14	5.8054	5.79443	0.325652
B4GALT2	0.000968863	0.169468	36	6.1723	6.16064	0.258901	14	5.48822	5.36662	0.491617
TRIM16L	0.00869477	0.169417	36	4.77422	4.70414	0.552236	14	4.24524	4.0809	0.575921
SPRR3	0.00187703	0.169361	36	3.73116	3.61871	0.347198	14	3.31788	3.28118	0.276695
C9orf116	0.00730613	0.16915	36	4.27606	4.17221	0.526109	14	3.80298	3.83373	0.336038
METTL26	0.000502933	0.169124	36	6.73232	6.75162	0.350575	14	5.98761	5.86889	0.322815
MTUS2	0.00627039	0.169111	36	4.70817	4.50678	0.486291	14	4.1874	4.11644	0.243287
BCKDHA	0.00274639	0.169069	36	5.61284	5.60941	0.496574	14	4.99215	5.04006	0.499867
CTPS1	0.00718479	0.169056	36	6.59956	6.60892	0.719016	14	5.86981	6.0588	0.570225
CHN2	0.0251002	0.168934	36	6.541	6.56052	0.957501	14	5.81821	5.66365	0.81725
MZT2A	0.000201411	0.168838	36	8.45488	8.43605	0.484995	14	7.52111	7.50735	0.352126
DIAPH3	0.0016775	0.168794	36	3.30682	3.29341	0.287057	14	2.94171	2.95175	0.167527
NFXL1	0.000627146	0.16869	36	7.96942	8.02463	0.52217	14	7.09	7.10027	0.458411
LINC01619	0.00336683	0.168648	36	3.02164	2.94558	0.300285	14	2.68828	2.63266	0.230532
TRIB1	0.00718711	0.168376	36	7.1751	7.08032	0.737417	14	6.38471	6.4396	0.723228
GAREM1	0.00996164	0.168285	36	5.59409	5.67216	0.733537	14	4.97818	4.8605	0.413521
RNASEH2A	0.00570774	0.168003	36	6.22194	6.28886	0.607727	14	5.53799	5.50014	0.728331
RAB26	0.00109493	0.167924	36	6.34854	6.30268	0.521464	14	5.65098	5.70815	0.415063
SDHAF4	0.00882103	0.167761	36	5.34329	5.29684	0.626066	14	4.75672	4.77929	0.59119
TMSB15A	0.0158896	0.167703	36	8.39755	8.50577	1.18168	14	7.47599	7.70122	0.766046
PLS1	0.0080606	0.167675	36	4.47842	4.50996	0.523043	14	3.98703	3.89104	0.466458
LYPD6	0.00788188	0.167618	36	4.80003	4.85215	0.581189	14	4.27352	4.25694	0.407841
ZSCAN22	0.0205713	0.167616	36	3.92607	3.88309	0.505656	14	3.49543	3.28715	0.60369
AQP12B	0.00199791	0.167612	36	3.07574	3.05233	0.267846	14	2.73837	2.74481	0.210874
FBXW10	0.00262529	0.167406	36	3.26391	3.24837	0.265735	14	2.90632	2.93972	0.22066
GRIK1-AS2	0.0317993	0.167386	36	4.11501	3.9729	0.676917	14	3.66423	3.63116	0.27024
LYPD1	0.0137921	0.167376	36	5.03863	4.90055	0.629357	14	4.48671	4.58194	0.47775
LOC101927204	0.00644567	0.167323	36	6.36878	6.31004	0.740713	14	5.67136	5.5664	0.456701
CELSR3	0.0450722	0.16732	36	4.27242	4.00532	0.760897	14	3.80457	3.85803	0.252026
OR7E14P	0.0119393	0.167173	36	4.52382	4.47762	0.479016	14	4.02885	3.87372	0.680691
PCDHB6	0.0236045	0.167006	36	3.4726	3.33936	0.52149	14	3.09301	3.04012	0.299268
CECR2	0.00333489	0.166875	36	5.68091	5.75143	0.469734	14	5.06038	5.16957	0.579787
KRT76	0.00376696	0.166715	36	3.72934	3.70376	0.214257	14	3.32235	3.41458	0.431947
FBXO46	0.00425976	0.166662	36	5.29128	5.31307	0.579	14	4.714	4.68926	0.339909
SHOX2	0.0050644	0.166179	36	3.61564	3.47252	0.419106	14	3.22226	3.13584	0.297045
MZT2B	0.000612296	0.166135	36	8.36653	8.32179	0.448663	14	7.45647	7.45275	0.315425
PSAPL1	0.00152428	0.166	36	5.06246	5.02818	0.265297	14	4.51223	4.53121	0.429537
HSH2D	0.00635863	0.16565	36	4.28587	4.22683	0.528245	14	3.82097	3.79827	0.249909
YRDC	0.00261022	0.165493	36	6.23725	6.22577	0.536723	14	5.56128	5.5244	0.414971
LOC101929657	0.0060604	0.165345	36	3.83442	3.76496	0.395838	14	3.41921	3.55497	0.332119
MYL5	0.00159785	0.165239	36	7.0041	7.07989	0.54545	14	6.24613	6.3607	0.563103
LCE1E	0.00102962	0.165235	36	5.18255	5.13445	0.30751	14	4.62171	4.69055	0.345991
FHIT	0.0419517	0.165219	36	5.3073	5.4306	0.95935	14	4.73301	4.79636	0.30495
MPND	0.00115344	0.165203	36	5.56597	5.63604	0.358556	14	4.96375	5.04876	0.458915
SLC19A1	0.000519325	0.165097	36	5.89072	5.88364	0.325182	14	5.25375	5.31089	0.344114
TSPAN1	0.00113631	0.16488	36	9.95246	10.0969	0.724853	14	8.87762	8.89935	0.579015
METAP1D	0.00257289	0.164857	36	5.6818	5.66123	0.503405	14	5.06826	5.1577	0.298995
TMEM17	0.0362923	0.164842	36	4.33039	4.16197	0.706895	14	3.86282	3.86136	0.462146
GART	0.000673121	0.164814	36	5.75933	5.78559	0.283469	14	5.13758	5.09222	0.308509
OSCAR	0.00371887	0.16471	36	4.2887	4.24353	0.35018	14	3.82598	3.84814	0.341471
SPERT	0.000636	0.164521	36	3.90632	3.90967	0.226536	14	3.48532	3.34236	0.292292
FAM163A	0.0295253	0.164404	36	2.80959	2.72851	0.709514	14	2.50699	2.52486	0.163713
SYCE3	0.00609354	0.164392	36	4.38728	4.25659	0.484997	14	3.91479	3.84349	0.22273
PRSS37	0.0120187	0.164322	36	3.53837	3.53313	0.441989	14	3.15746	3.16873	0.384819
CTSG	0.0399411	0.164265	36	5.22227	5.03214	0.734855	14	4.66026	4.62042	0.968288
LINC01687	0.0175932	0.164205	36	3.80288	3.78996	0.538967	14	3.39377	3.3126	0.43343
KIFC1	0.00156684	0.164182	36	5.92189	5.92079	0.482198	14	5.28489	5.29742	0.501286
SNAPC4	0.0015436	0.16412	36	5.93066	5.89022	0.482372	14	5.29295	5.17894	0.464851
SREBF1	0.000345755	0.164105	36	6.69294	6.60654	0.383344	14	5.97333	5.84137	0.406524
GALR3	0.000896865	0.164068	36	4.69887	4.65469	0.302228	14	4.19376	4.0837	0.380486
PCDHB17P	0.00386063	0.163937	36	3.1143	3.04792	0.319907	14	2.77978	2.70263	0.232113
GRAMD1A	0.00101845	0.163806	36	7.0084	6.96575	0.348638	14	6.25617	6.21189	0.247019
KIAA1549	0.0168081	0.163737	36	5.28093	5.206	0.670394	14	4.71433	4.57229	0.586485
SRD5A1	0.00384966	0.163555	36	5.34163	5.30459	0.614075	14	4.76913	4.77229	0.253305
TPT1P8	0.00700887	0.163351	36	2.72695	2.65364	0.327042	14	2.43503	2.42691	0.176778
ALG6	0.00474277	0.163317	36	6.30532	6.3356	0.644266	14	5.63046	5.76498	0.457291
HOMER3	0.000335994	0.163283	36	5.48894	5.48868	0.300869	14	4.90157	4.7906	0.370426
ZSWIM3	0.0144715	0.163001	36	4.90691	4.75481	0.658491	14	4.38268	4.33902	0.494245
LINC00656	0.0034048	0.162796	36	4.21167	4.19216	0.303189	14	3.76225	3.78547	0.477323
GLTPD2	0.00107206	0.162791	36	3.71325	3.70177	0.239662	14	3.31703	3.29366	0.302613
TMEM52	0.00277388	0.162775	36	5.06822	5.02908	0.485353	14	4.52746	4.47695	0.347343
MLST8	0.00081788	0.162711	36	6.17774	6.29681	0.407107	14	5.51885	5.56538	0.35967
ISG15	0.00656953	0.162695	36	7.70866	7.6268	1.0117	14	6.88657	6.8474	0.595841
MRPS33	0.00112346	0.162572	36	8.99813	9.09293	0.601497	14	8.03921	8.01168	0.616439
IQCH-AS1	0.0142489	0.162508	36	5.26848	5.31284	0.652646	14	4.70723	4.97493	0.631263
APOE	0.000742167	0.162473	36	6.62883	6.58714	0.411578	14	5.92281	5.67969	0.588918
PYCR3	0.0017054	0.162461	36	5.57086	5.50917	0.47352	14	4.97756	4.83735	0.395862
ABRACL	0.00709008	0.162259	36	7.81695	7.76676	0.880807	14	6.98542	7.02682	0.694488
HIST1H2AL	0.0068377	0.162249	36	3.17056	3.13144	0.368054	14	2.83331	2.85572	0.26353
LINC00307	0.00222777	0.162208	36	2.75208	2.66899	0.299746	14	2.45942	2.40742	0.187235
DECR2	0.00133545	0.162165	36	6.90067	6.85671	0.339995	14	6.16701	6.11607	0.369484
THY1	0.00730323	0.16204	36	6.25699	6.21434	0.697283	14	5.59225	5.51925	0.525921
FAM69B	0.000363925	0.161989	36	6.16455	6.18005	0.346131	14	5.50982	5.42787	0.380565
SBK1	0.000901019	0.161846	36	7.3897	7.34651	0.496568	14	6.60551	6.6336	0.516531
CKS2	0.0187042	0.161801	36	8.19449	8.3418	1.14825	14	7.32512	7.23917	0.772564
SCN1B	0.00293505	0.161649	36	4.49585	4.45693	0.394949	14	4.0193	4.00061	0.298683
TLCD1	0.0118153	0.161635	36	6.87262	6.86403	0.83758	14	6.1442	6.12106	0.700166
UQCC3	0.000730449	0.161559	36	8.15505	8.15612	0.529393	14	7.29109	7.26829	0.52298
F2RL1	0.0263563	0.161375	36	6.4058	6.34655	0.946404	14	5.72789	5.67802	0.641564
LOC100506797	0.00219347	0.161102	36	3.92209	3.8926	0.317045	14	3.50769	3.49622	0.378812
LOC286121	0.00320171	0.16099	36	4.64168	4.56789	0.453549	14	4.15157	4.09471	0.317055
SLC25A42	0.000657339	0.160933	36	5.24338	5.24725	0.345335	14	4.68993	4.62066	0.334258
LY86	0.0136231	0.160735	36	3.86217	3.78212	0.497034	14	3.45498	3.43139	0.345213
OR1C1	0.00499658	0.160714	36	4.71971	4.72416	0.518713	14	4.22217	4.22298	0.261342
SCARB1	0.000528758	0.160395	36	4.40942	4.40352	0.257972	14	3.94546	3.90493	0.28989
LOC100131496	0.04755	0.160201	36	3.5313	3.41699	0.455639	14	3.16016	2.88661	0.804247
CETN1	0.00205597	0.160161	36	3.04932	3.01444	0.228002	14	2.72892	2.72028	0.276114
TRAM2	0.00131362	0.160044	36	6.84975	6.85152	0.367967	14	6.13051	6.16573	0.199726
EPHA10	0.00175415	0.159816	36	3.78413	3.75958	0.164392	14	3.38733	3.41852	0.217801
DNAJC12	0.0199763	0.159807	36	4.97638	4.83393	0.71745	14	4.45458	4.44544	0.314019
FASN	0.00300842	0.159786	36	8.00056	7.93565	0.74659	14	7.16177	7.16315	0.496211
TRIM68	0.00275223	0.159769	36	7.61749	7.62395	0.6808	14	6.81894	6.78653	0.616485
LMNB2	0.00262866	0.159673	36	6.96268	6.8658	0.48174	14	6.23319	6.34204	0.417877
SSTR4	0.00087037	0.1596	36	4.27023	4.27925	0.235096	14	3.82302	3.7882	0.318
KCNMB2	0.0441373	0.159551	36	3.01235	2.84656	0.585388	14	2.69696	2.6662	0.141406
KIR3DL3	0.00238446	0.159469	36	4.08195	4.01207	0.37013	14	3.65479	3.6905	0.306564
SH2D4A	0.00248902	0.159466	36	7.70066	7.66763	0.569052	14	6.89483	6.83115	0.527549
RALY-AS1	0.01058	0.159269	36	5.60019	5.58191	0.638045	14	5.01485	5.01615	0.594655
TPRN	0.000813675	0.159113	36	6.19307	6.14829	0.505147	14	5.54636	5.40689	0.349573
RPS11P6	0.00108535	0.159059	36	4.17592	4.18654	0.29533	14	3.74	3.72992	0.306413
SEL1L3	0.00324679	0.158966	36	6.29309	6.28782	0.581012	14	5.63651	5.73085	0.309583
SNORD3B-1	0.0398818	0.1588	36	8.56892	8.67081	1.26897	14	7.67578	7.90438	1.35052
DCAF12	0.000443187	0.158766	36	7.10643	7.19552	0.498882	14	6.36588	6.25612	0.288156
PCDHB4	0.0372515	0.158697	36	4.27052	4.2328	0.623218	14	3.82568	3.7502	0.631495
PP12613	0.00581545	0.158603	36	3.03864	2.95573	0.30324	14	2.7223	2.72248	0.267096
CAPSL	0.0432212	0.158456	36	3.86981	3.66092	0.989195	14	3.46729	3.44509	0.178292
LOC729291	0.0206469	0.158253	36	3.26623	3.20776	0.468	14	2.9269	2.92484	0.237026
SCRIB	0.00214532	0.15822	36	7.68102	7.69502	0.446264	14	6.88319	6.95408	0.648621
NKX2-1	0.00118349	0.158205	36	5.19329	5.06945	0.46421	14	4.65391	4.60894	0.238068
GDPD5	0.0105925	0.158156	36	5.48814	5.37502	0.601662	14	4.9183	4.71791	0.650019
CXorf23	0.0471822	0.158112	36	4.03135	3.86185	0.66027	14	3.61288	3.66652	0.482091
CDON	0.0210026	0.158045	36	4.20754	4.08652	0.579534	14	3.77096	3.75677	0.415277
SRFBP1	0.0206537	0.157997	36	4.36066	4.3626	0.562849	14	3.90832	3.93295	0.555986
HDGFL1	0.00633873	0.157982	36	3.62867	3.6109	0.320745	14	3.2523	3.28518	0.409151
C4orf17	0.0103676	0.157955	36	3.18446	3.14265	0.280793	14	2.85422	2.87342	0.420035
DNAJC3-AS1	0.00266244	0.157925	36	4.77251	4.76029	0.422922	14	4.27767	4.23968	0.347686
ENOX1	0.00136411	0.157814	36	6.71535	6.71867	0.567978	14	6.01952	5.94233	0.355819
ARFGEF3	0.000893795	0.157617	36	8.32449	8.38949	0.595348	14	7.46294	7.34756	0.545716
AP1S3	0.0100805	0.157546	36	4.50068	4.42066	0.501624	14	4.03508	3.97329	0.5025
LOC100507562	0.00604069	0.157369	36	2.91682	2.83801	0.262072	14	2.61539	2.60024	0.283545
LINC01101	0.000792323	0.157142	36	3.71245	3.64891	0.251168	14	3.32932	3.22154	0.311129
KRTAP9-8	0.0101127	0.157127	36	3.19549	3.12363	0.30389	14	2.86574	2.9538	0.340675
SGO2	0.0232003	0.157104	36	4.81547	4.6908	0.651576	14	4.31863	4.1978	0.593245
NOP2	0.00340581	0.157008	36	6.464	6.32085	0.551244	14	5.79745	5.68527	0.622474
FITM1	0.000623815	0.156938	36	5.08368	5.05078	0.275359	14	4.55969	4.4379	0.389287
IFRD2	0.000582952	0.1569	36	6.37466	6.33763	0.420702	14	5.71776	5.48866	0.381268
SNHG19	0.000808536	0.15684	36	12.5062	12.6641	0.541407	14	11.2179	11.1385	0.784216
ADAM21	0.00620402	0.156787	36	3.88766	3.9063	0.392554	14	3.48731	3.50066	0.372178
FNDC10	0.000656006	0.156759	36	5.6527	5.59762	0.321286	14	5.07069	5.04398	0.313974
CD3EAP	0.000714689	0.156756	36	6.31194	6.38759	0.327882	14	5.66206	5.67204	0.406481
SLC5A6	0.00100438	0.156586	36	7.12808	7.21066	0.470966	14	6.39493	6.34075	0.544173
CD101	0.00407679	0.156271	36	4.02418	4.00206	0.387091	14	3.61107	3.52431	0.292051
GZMM	0.0016714	0.156268	36	5.30943	5.25452	0.309394	14	4.76438	4.70485	0.460522
NLRP12	0.00186654	0.156189	36	4.52947	4.5203	0.366466	14	4.06471	4.09901	0.316981
LOC105373383	0.0262771	0.156156	36	5.20369	5.03784	0.732724	14	4.66986	4.77585	0.506989
F13A1	0.0470385	0.156077	36	4.83191	4.73111	0.792094	14	4.33646	4.30423	0.558319
DVL1	0.000485355	0.156012	36	8.84482	8.80216	0.345531	14	7.93825	7.7714	0.455343
IFNL2	0.00706677	0.155973	36	2.86077	2.8774	0.311848	14	2.56762	2.58539	0.193147
HIST1H2BK	0.00295768	0.155859	36	9.78556	9.96418	0.946122	14	8.7835	8.87965	0.306872
BICDL2	0.0014071	0.155793	36	5.87931	5.8633	0.416356	14	5.2775	5.22435	0.43363
SPAG5	0.0339868	0.155779	36	5.01988	4.88953	0.776654	14	4.50608	4.57994	0.427758
L3MBTL3	0.0178241	0.155527	36	5.78962	5.83108	0.711033	14	5.19795	5.27873	0.625704
DBNDD1	0.00408414	0.155491	36	5.45275	5.40016	0.464561	14	4.89563	4.7984	0.624281
GRK7	0.00212484	0.155421	36	2.4093	2.3937	0.210516	14	2.16324	2.18261	0.106651
PPAN	0.000428068	0.155348	36	7.57853	7.61057	0.451794	14	6.80488	6.74907	0.404225
CCDC142	0.0223891	0.155293	36	4.18864	4.16548	0.578699	14	3.76119	3.8541	0.447659
RUNDC3A-AS1	0.0117074	0.155247	36	3.61271	3.51379	0.667381	14	3.24413	3.27211	0.253412
KIF25	0.00210755	0.155231	36	4.72702	4.57646	0.547815	14	4.24481	4.26773	0.264155
RAP1GAP	0.00044917	0.155051	36	7.12839	7.17296	0.366134	14	6.40201	6.41509	0.457243
MRPL4	0.000490162	0.154974	36	6.20508	6.23495	0.347893	14	5.57309	5.48064	0.430125
LOC101928000	0.0067487	0.154929	36	5.69109	5.64983	0.643068	14	5.1116	5.18643	0.432511
SNX16	0.0446271	0.154788	36	4.53548	4.48157	0.756107	14	4.07407	4.18771	0.43148
LOC102724156	0.00523683	0.154776	36	6.62938	6.54894	0.611422	14	5.95499	6.03095	0.601328
LOC100288590	0.00124361	0.154705	36	2.4822	2.49386	0.18681	14	2.2298	2.18725	0.193344
MTNR1A	0.00113509	0.154653	36	3.62212	3.57907	0.365945	14	3.25392	3.17127	0.239611
PRSS27	0.0017635	0.154453	36	3.73972	3.7154	0.27578	14	3.36004	3.27274	0.361368
HIST1H4D	0.0103497	0.154423	36	4.4845	4.4575	0.548849	14	4.02929	4.02294	0.287944
LOC105371352	0.00677059	0.154383	36	3.292	3.21892	0.411661	14	2.95792	2.99495	0.179662
ENTPD5	0.000643298	0.154172	36	8.39426	8.51603	0.536	14	7.54348	7.56198	0.380885
HIST1H1T	0.00714367	0.154156	36	4.02472	3.99141	0.437659	14	3.61685	3.61073	0.322077
ZNF229	0.00853797	0.153976	36	4.61241	4.54979	0.464654	14	4.14549	4.0901	0.558832
FOXM1	0.0176929	0.153954	36	6.31067	6.43382	0.655483	14	5.67193	5.82718	0.921892
PHLDB3	0.00114124	0.153918	36	5.5532	5.62122	0.357936	14	4.99125	4.8415	0.529313
TBC1D28	0.00141774	0.15386	36	2.77662	2.77317	0.196481	14	2.49575	2.49408	0.187649
CLEC11A	0.00307195	0.153726	36	6.02008	5.98245	0.480717	14	5.41161	5.20246	0.670598
DIEXF	0.00106732	0.153626	36	6.6249	6.78111	0.516453	14	5.95571	5.98831	0.399958
LOC100505938	0.00324106	0.153585	36	7.9585	7.83781	0.698855	14	7.1548	7.09581	0.686451
CDK1	0.0223331	0.153371	36	4.11388	4.03157	0.523325	14	3.69898	3.58366	0.481036
IL17B	0.00104762	0.153245	36	4.83641	4.80967	0.297907	14	4.34902	4.31044	0.435341
TP53INP1	0.000973955	0.153186	36	9.45281	9.56023	0.684735	14	8.50055	8.42757	0.398681
RPL23AP7	0.00154329	0.153155	36	7.14085	7.15687	0.407946	14	6.42163	6.48081	0.480649
ELOVL7	0.00691971	0.152954	36	7.59146	7.59567	0.807099	14	6.82781	6.96087	0.636696
NKX6-2	0.00224039	0.15291	36	5.03662	4.99117	0.332731	14	4.53011	4.40132	0.507462
MGAT4B	0.000817391	0.152402	36	6.47783	6.45251	0.409073	14	5.82843	5.82785	0.378856
SCAND1	0.0005706	0.152325	36	5.9547	5.95757	0.315776	14	5.35804	5.34105	0.320934
TMEM150B	0.00487412	0.152277	36	3.65477	3.58134	0.262186	14	3.28867	3.31772	0.391367
TMC3-AS1	0.000697879	0.152142	36	4.67451	4.73599	0.29323	14	4.20665	4.10255	0.359677
DDX39A	0.0030556	0.151831	36	6.69093	6.78021	0.632496	14	6.02255	5.97133	0.36041
XIRP2	0.0300885	0.151819	36	2.8246	2.69109	0.648635	14	2.54247	2.56285	0.148495
HSPC081	0.00762806	0.151802	36	3.10449	3.02697	0.379204	14	2.79443	2.72484	0.289238
LRRC10B	0.0351017	0.151752	36	4.51161	4.24598	0.74425	14	4.06116	4.10173	0.306338
RANBP17	0.0157633	0.151718	36	4.46049	4.45365	0.529343	14	4.01524	3.98087	0.465874
RIPK2	0.00389548	0.151637	36	6.02654	5.90856	0.586264	14	5.42526	5.41985	0.354821
KIAA1958	0.00528351	0.151637	36	5.50653	5.42548	0.492018	14	4.95714	4.79847	0.522837
NOP56	0.00158057	0.151604	36	8.14198	8.1735	0.334818	14	7.32981	7.31626	0.33289
LOC105376796	0.00401706	0.151578	36	6.06189	6.04207	0.59131	14	5.45731	5.38084	0.523253
ERVK3-2	0.00359816	0.151557	36	4.10811	4.06349	0.365837	14	3.69844	3.71079	0.321128
OR10C1	0.0107909	0.151481	36	3.38155	3.35126	0.373716	14	3.0445	3.00646	0.3467
DNTT	0.000468235	0.151454	36	3.23313	3.19469	0.203747	14	2.91093	2.85467	0.20807
LRRC25	0.0205885	0.151258	36	3.49346	3.38019	0.442551	14	3.14574	3.02708	0.374453
HAO1	0.0472725	0.15118	36	2.69054	2.51927	0.515646	14	2.42286	2.38863	0.160715
FGF13	0.00195531	0.151135	36	9.01743	9.12745	0.661073	14	8.12057	8.22762	0.695867
POC1A	0.000804004	0.151091	36	5.24323	5.21112	0.383916	14	4.72189	4.65626	0.286508
SPDL1	0.0245495	0.151071	36	4.08911	3.95529	0.516556	14	3.68258	3.68642	0.549879
DCST1-AS1	0.00692204	0.151008	36	6.02748	5.96682	0.647016	14	5.42847	5.38935	0.46815
LOC283674	0.00260812	0.150854	36	3.71834	3.64962	0.308476	14	3.34918	3.3319	0.291261
CORO1B	0.000888496	0.150823	36	7.54825	7.51377	0.440245	14	6.79899	6.74172	0.542287
RITA1	0.00699291	0.150747	36	5.2875	5.30694	0.567201	14	4.76289	4.73019	0.351264
HBQ1	0.0007677	0.150718	36	5.15979	5.14986	0.301344	14	4.64795	4.63414	0.375161
SDHAF3	0.024576	0.150692	36	5.72396	5.80797	0.774599	14	5.15625	5.15784	0.514234
ZNF350	0.0139295	0.15066	36	7.6306	7.5934	0.93034	14	6.87394	6.82579	0.691744
THAP8	0.0046087	0.150566	36	4.54679	4.38841	0.497158	14	4.09619	3.98483	0.267578
CDC45	0.00466811	0.150401	36	4.29025	4.26105	0.405674	14	3.86551	3.79012	0.382563
ZNF513	0.00130975	0.150398	36	4.69102	4.69162	0.342213	14	4.22662	4.26206	0.270778
SPDEF	0.000535495	0.150296	36	8.76728	8.77995	0.448164	14	7.89989	7.94661	0.479624
SPRR2D	0.000689628	0.150243	36	3.68492	3.6912	0.215018	14	3.32047	3.2801	0.273884
LGALS7	0.0015502	0.150182	36	5.09948	5.07301	0.358198	14	4.59533	4.67923	0.358867
TEX45	0.00170648	0.150175	36	4.95022	4.90947	0.231693	14	4.46085	4.40371	0.332607
LOC100294145	0.0103735	0.150124	36	4.38165	4.27984	0.501106	14	3.94862	3.91293	0.285399
LINC00324	0.00993076	0.150028	36	5.5513	5.60473	0.598855	14	5.00301	4.9978	0.488973
CCNO	0.0299942	0.149961	36	5.73424	5.76483	0.73859	14	5.16812	5.15384	0.819403
HABP2	0.00428162	0.149955	36	3.78403	3.78191	0.303884	14	3.41047	3.38064	0.394147
ARHGAP19-SLIT1	0.00601126	0.149742	36	3.34241	3.36567	0.295935	14	3.01289	3.01069	0.374567
SLC35F4	0.013132	0.14933	36	4.60964	4.55663	0.537166	14	4.15637	4.22358	0.377163
DUSP21	0.00638502	0.149318	36	2.75952	2.74109	0.272818	14	2.4882	2.45312	0.231217
UBE2T	0.0151029	0.149157	36	5.53962	5.48824	0.686034	14	4.9955	4.93734	0.433458
LINC01996	0.00237928	0.149087	36	4.15388	4.14268	0.329543	14	3.74606	3.73439	0.360302
PCDHB13	0.00161755	0.149058	36	5.36893	5.27269	0.44469	14	4.84191	4.79412	0.134962
LAMA1	0.00470066	0.149004	36	3.35619	3.31932	0.315159	14	3.02686	3.01851	0.295485
DPP7	0.0007182	0.148955	36	7.50645	7.51687	0.454324	14	6.77009	6.74612	0.327916
C1QC	0.00438781	0.1489	36	7.50792	7.64148	0.675156	14	6.77168	6.77842	0.646576
RASSF2	0.0172716	0.148886	36	6.12835	6.00287	0.793727	14	5.52745	5.58274	0.384527
DHRS11	0.00702816	0.148858	36	5.86884	5.98591	0.544388	14	5.29348	5.16106	0.627385
FAM117B	0.00289527	0.148761	36	6.64494	6.59883	0.569494	14	5.9939	6.02539	0.336679
UBALD1	0.00059587	0.148717	36	4.619	4.57044	0.292889	14	4.16658	4.05596	0.274158
KCNE2	0.00092094	0.148489	36	5.07407	5.12555	0.249779	14	4.5778	4.62599	0.312024
MAL2	0.000907525	0.148219	36	9.32642	9.37288	0.558896	14	8.41582	8.48925	0.627533
TAF4B	0.0169597	0.148207	36	5.95495	5.77984	0.757397	14	5.37357	5.46986	0.451009
ESRP2	0.000657854	0.147906	36	9.21385	9.23318	0.581948	14	8.31605	8.2532	0.493612
SKA3	0.00279479	0.147728	36	3.96575	3.92931	0.348251	14	3.57977	3.53085	0.264218
EEF1A2	0.000357925	0.147575	36	6.15495	6.10685	0.358716	14	5.55648	5.43285	0.423612
MAN2B1	0.00051854	0.14757	36	8.49341	8.49788	0.402419	14	7.6676	7.61872	0.516143
NAALADL2	0.030831	0.147562	36	7.70818	7.81653	1.0403	14	6.95875	7.03661	0.958259
MYH6	0.0113416	0.147546	36	5.44199	5.33486	0.715297	14	4.91295	4.78647	0.479185
ZNF284	0.0196148	0.147266	36	6.01185	6.08904	0.708144	14	5.42846	5.51507	0.679176
DHH	0.00722014	0.147033	36	3.9108	3.82155	0.389152	14	3.53187	3.43262	0.358195
E2F3	0.00311771	0.147027	36	7.364	7.39035	0.33868	14	6.6505	6.66953	0.338744
CAPN10-AS1	0.0232501	0.146993	36	4.20292	4.15391	0.506225	14	3.79579	3.69498	0.546459
ALG14	0.00932244	0.146887	36	5.94718	6.01179	0.610322	14	5.37148	5.44505	0.571273
ARX	0.0133573	0.146863	36	5.77583	5.80931	0.720553	14	5.2168	5.12955	0.44527
SNHG9	0.0424552	0.146699	36	5.24884	5.04995	0.768892	14	4.74136	4.53832	0.658527
C12orf45	0.00196034	0.146498	36	6.98708	7.02421	0.515579	14	6.31242	6.34491	0.445235
ZNF467	0.00787002	0.146398	36	6.07381	5.91638	0.573813	14	5.48771	5.2466	0.668162
CENPX	0.000436834	0.146313	36	8.71304	8.72322	0.437591	14	7.87273	7.81679	0.404796
LOC100130268	0.00243283	0.146019	36	2.51787	2.48878	0.223489	14	2.2755	2.2384	0.146615
GNB2	0.000525907	0.1459	36	7.00917	7.05064	0.250491	14	6.33499	6.20142	0.512588
PRTG	0.0144939	0.145856	36	4.33868	4.23782	0.530295	14	3.92148	3.88499	0.217395
GNG8	0.000849929	0.145797	36	5.10563	5.09329	0.258162	14	4.61487	4.44378	0.466463
SNHG8	0.00135569	0.145795	36	8.80932	8.84733	0.69129	14	7.96258	7.93935	0.342419
LCLAT1	0.00483383	0.145743	36	8.07041	8.14274	0.779867	14	7.29495	7.51043	0.512759
NEK3	0.00791528	0.145718	36	7.61233	7.52939	0.782116	14	6.88101	7.04083	0.558532
CDKN2A	0.0106297	0.145582	36	4.45215	4.25653	0.503437	14	4.0248	3.96622	0.295127
CRAT	0.00718672	0.145546	36	6.79557	6.82956	0.735794	14	6.14345	6.14692	0.17414
DHFR	0.00442698	0.145496	36	6.90638	6.90665	0.565507	14	6.24384	6.42838	0.589765
OASL	0.00428208	0.14533	36	3.99355	3.89998	0.431935	14	3.61086	3.683	0.263525
MOV10L1	0.00495316	0.145267	36	4.36658	4.3139	0.436076	14	3.94831	3.93601	0.265403
RALGAPA2	0.00561147	0.145206	36	6.13468	6.01167	0.569384	14	5.54728	5.58316	0.247096
LOC105373418	0.000641408	0.145142	36	4.24729	4.25642	0.205288	14	3.84078	3.72358	0.315631
LOC100507506	0.00264772	0.145092	36	5.19356	5.08024	0.361646	14	4.69665	4.79025	0.330489
KIF2B	0.0038597	0.145042	36	3.1659	3.13608	0.224138	14	2.86309	2.88472	0.284581
HOXD-AS2	0.020345	0.145032	36	3.5905	3.53516	0.439622	14	3.2471	3.21634	0.346595
MAZ	0.000789998	0.144936	36	7.65074	7.59453	0.40296	14	6.91948	6.90944	0.396265
ZBED1	0.00214176	0.144887	36	6.34789	6.31941	0.534183	14	5.74135	5.72559	0.382749
NCK1-AS1	0.0352103	0.144635	36	5.04584	5.06988	0.739131	14	4.56451	4.64575	0.362924
ZNF121	0.000776753	0.144629	36	8.23728	8.19921	0.414321	14	7.45155	7.48774	0.451628
CEP85	0.00114745	0.144624	36	4.57677	4.5809	0.338044	14	4.14022	4.17676	0.337751
LINC00887	0.00728132	0.14457	36	2.41728	2.36682	0.244679	14	2.18679	2.17616	0.182068
PRR15L	0.0119452	0.144451	36	8.04446	8.11716	0.861081	14	7.27801	7.39314	0.70992
LOC100505797	0.0147658	0.144451	36	2.9211	2.81409	0.390652	14	2.64279	2.69225	0.166726
EXOC3L1	0.00108729	0.144448	36	5.55134	5.55823	0.276071	14	5.02244	5.08247	0.435577
DLG3-AS1	0.0255208	0.144331	36	4.42723	4.32514	0.587492	14	4.00575	4.02958	0.404365
CAMTA2	0.000520757	0.144177	36	6.29968	6.29091	0.31855	14	5.70055	5.65732	0.388928
SLC26A1	0.0118426	0.14412	36	3.92037	3.88673	0.369397	14	3.54766	3.38271	0.502391
MGC15885	0.00721576	0.143958	36	3.1291	3.07814	0.32266	14	2.83194	2.85742	0.266796
AGPAT3	0.000445391	0.143947	36	7.28674	7.31936	0.284926	14	6.59479	6.53679	0.228109
LINC01023	0.000693792	0.143901	36	6.411	6.53693	0.385094	14	5.8024	5.71803	0.435308
KRT84	0.00439776	0.143855	36	3.38856	3.32934	0.273216	14	3.06698	3.07667	0.247855
TNK2-AS1	0.00810673	0.143777	36	3.42745	3.45598	0.319275	14	3.10234	3.12972	0.352807
HTR3C	0.00360497	0.143575	36	3.4529	3.46708	0.295325	14	3.12582	3.13327	0.263661
SLC9A3-AS1	0.00550634	0.143492	36	6.08604	5.94044	0.579517	14	5.50985	5.55645	0.509221
CHDH	0.000657968	0.14347	36	6.22543	6.27409	0.354088	14	5.63612	5.66199	0.276875
COA7	0.00175168	0.143399	36	6.30889	6.36282	0.483724	14	5.71196	5.74565	0.345636
PLA2G2D	0.0100998	0.143365	36	2.92315	2.91003	0.276044	14	2.64663	2.66009	0.294314
CAMK2B	0.00207844	0.143354	36	5.89878	5.892	0.453063	14	5.34082	5.17836	0.449093
NACA2	0.00136245	0.143319	36	3.55768	3.54212	0.243242	14	3.22125	3.15345	0.276323
GALNT7	0.000906144	0.143295	36	9.62378	9.69126	0.594094	14	8.71384	8.62239	0.590636
RAB30	0.00955311	0.143256	36	6.37266	6.40387	0.677499	14	5.77027	5.87855	0.317019
ABHD17A	0.0012414	0.143222	36	5.06683	5.02761	0.254248	14	4.58798	4.53731	0.415848
RABIF	0.0020766	0.143207	36	6.7169	6.75238	0.486047	14	6.08218	6.19094	0.366334
MIR7515	0.0021131	0.14311	36	3.25238	3.24965	0.273539	14	2.94524	2.95758	0.197115
CARD18	0.00329015	0.142988	36	2.89814	2.8668	0.235023	14	2.62468	2.64824	0.229274
FGFBP3	0.0317434	0.142963	36	4.23102	4.1972	0.585203	14	3.83186	3.80295	0.430163
CD68	0.00173052	0.142951	36	5.27266	5.30544	0.36119	14	4.77527	4.72118	0.449551
BPHL	0.000978312	0.142813	36	8.10214	8.21171	0.587041	14	7.33853	7.15916	0.413018
LOC729173	0.00554038	0.142697	36	4.08424	4.06116	0.276848	14	3.6996	3.70681	0.453861
LOC101927958	0.00287216	0.142615	36	4.56021	4.50626	0.318113	14	4.13098	4.16068	0.296835
ANAPC5	0.000839461	0.142588	36	6.67932	6.59319	0.425082	14	6.05075	5.97978	0.285116
LOC101927164	0.018661	0.142521	36	6.11352	5.90133	0.722456	14	5.53845	5.35753	0.608886
DPPA5	0.00158263	0.142451	36	3.77786	3.72113	0.264043	14	3.42266	3.43188	0.21774
BRI3BP	0.00300262	0.142415	36	6.3251	6.44684	0.483015	14	5.73055	5.79298	0.418744
NMRAL2P	0.00461457	0.142376	36	3.59629	3.52251	0.313709	14	3.25833	3.18621	0.335118
LOC101929719	0.0411404	0.142324	36	4.7003	4.72861	0.664141	14	4.25875	4.28393	0.582124
LINC00841	0.00140691	0.142308	36	3.7364	3.75213	0.217341	14	3.38544	3.35744	0.324999
KRTAP4-6	0.00374085	0.142069	36	3.26698	3.22441	0.289875	14	2.9606	2.94579	0.276663
DPYSL4	0.00813086	0.141993	36	5.2715	5.33925	0.518217	14	4.77739	4.63946	0.472037
GLRB	0.0368862	0.14195	36	3.70028	3.6341	0.530324	14	3.35354	3.36116	0.338229
LYPLA1	0.00328974	0.141908	36	7.85805	7.86672	0.685431	14	7.1219	7.11978	0.366931
SULF1	0.01763	0.141731	36	7.86084	7.93794	0.987435	14	7.1253	7.10441	0.460926
SNORA71A	0.00420502	0.141725	36	4.19877	4.17052	0.325053	14	3.80591	3.66946	0.449809
ESPL1	0.00150012	0.141682	36	4.61184	4.61372	0.291997	14	4.18046	4.18623	0.233986
C22orf46	0.000479273	0.141614	36	5.31529	5.31202	0.238447	14	4.81833	4.79731	0.329244
ZFHX4	0.0306824	0.141587	36	4.34169	4.2811	0.485558	14	3.93583	3.7891	0.673469
TROAP	0.000804465	0.141493	36	4.85724	4.82535	0.275825	14	4.40347	4.40158	0.298616
LARP1B	0.00041499	0.141456	36	6.39944	6.36709	0.331611	14	5.80176	5.71914	0.280822
OTUB2	0.00288554	0.141381	36	4.73235	4.70027	0.337587	14	4.29059	4.25978	0.438257
POU6F2	0.00627732	0.141327	36	4.39069	4.32188	0.359147	14	3.98097	4.00416	0.45946
DLGAP2-AS1	0.00293095	0.141242	36	2.89478	2.84783	0.272018	14	2.62481	2.59703	0.245545
PCSK6	0.000795782	0.141193	36	4.67982	4.63087	0.290466	14	4.24352	4.28043	0.200649
TTR	0.0363113	0.141078	36	4.5692	4.37883	0.703612	14	4.14354	4.13215	0.324412
OXSM	0.00225977	0.141059	36	7.09959	7.19442	0.577653	14	6.43829	6.44014	0.427091
KRT2	0.0112408	0.141037	36	3.20812	3.16896	0.32495	14	2.90934	2.94459	0.279817
LOC100505817	0.00193043	0.140938	36	2.64841	2.62561	0.202411	14	2.40192	2.39431	0.180096
LOC284933	0.0121734	0.14077	36	2.59942	2.49731	0.350162	14	2.35777	2.37259	0.193518
FOXL1	0.00278573	0.140708	36	4.05281	4.03378	0.332651	14	3.6762	3.63287	0.286161
HIST1H2BB	0.00513931	0.140681	36	4.52048	4.52009	0.457686	14	4.10049	4.15034	0.219486
MYEF2	0.00227205	0.140657	36	6.06652	6.08007	0.454775	14	5.50297	5.52161	0.196573
ALPK3	0.00753923	0.140519	36	4.42289	4.48828	0.427769	14	4.01241	3.91942	0.38158
NAT6	0.00283489	0.140384	36	6.46043	6.51203	0.377201	14	5.86141	5.71463	0.72936
PMM2	0.000564391	0.140368	36	7.00406	7.05629	0.374341	14	6.3547	6.34796	0.402856
PCDHGC5	0.000765862	0.140266	36	3.33624	3.34977	0.219303	14	3.02715	2.99645	0.189017
IFNK	0.0301888	0.140248	36	4.31828	4.31674	0.556228	14	3.91825	4.03889	0.459759
HIST1H3E	0.00208853	0.14024	36	8.10384	8.13127	0.631521	14	7.35317	7.39142	0.534419
LGALS8-AS1	0.0245496	0.140207	36	4.4971	4.30928	0.606511	14	4.08062	4.09151	0.321403
ZNF321P	0.00910244	0.140137	36	4.00297	3.94125	0.44784	14	3.63242	3.53459	0.399644
KIR3DL1	0.0108728	0.140073	36	3.66196	3.58326	0.280676	14	3.32313	3.36996	0.433534
TMA16	0.0175023	0.14	36	6.36781	6.52835	0.7678	14	5.77891	5.89965	0.459569
FAM198B	0.00994066	0.139997	36	8.5691	8.53734	0.933986	14	7.77664	7.73488	0.480968
CDR2L	0.00220235	0.13989	36	6.3849	6.38009	0.501172	14	5.79486	5.89009	0.265976
PIAS4	0.000606236	0.139846	36	5.31098	5.30143	0.343077	14	4.82033	4.70066	0.305789
STK36	0.00353036	0.139811	36	6.19518	6.19858	0.540166	14	5.62298	5.58386	0.442944
PRAC1	0.00334382	0.139792	36	10.5104	10.6125	0.911832	14	9.53977	9.52169	0.523368
ADSL	0.000829425	0.13976	36	8.38281	8.39711	0.434229	14	7.60883	7.65224	0.255547
RAB3IL1	0.00194615	0.139702	36	4.98973	4.95574	0.304283	14	4.52921	4.46961	0.432723
PYY2	0.00340857	0.139596	36	4.21581	4.20361	0.290838	14	3.827	3.77297	0.430864
HMG20B	0.00161275	0.139577	36	7.17884	7.13344	0.48765	14	6.51685	6.58727	0.410732
ARMC2	0.0497906	0.139552	36	3.67803	3.62545	0.52631	14	3.33892	3.29424	0.500501
IGFN1	0.00247217	0.139481	36	4.69051	4.66555	0.403055	14	4.25826	4.22534	0.308181
CHIT1	0.0135674	0.139417	36	4.5512	4.43388	0.518482	14	4.13197	4.1335	0.449726
ADAM6	0.000968455	0.139374	36	4.87243	4.87397	0.326389	14	4.42374	4.29235	0.330398
TMEM130	0.00350108	0.139267	36	3.27621	3.28491	0.278921	14	2.97473	2.931	0.253302
PREP	0.0043658	0.13925	36	6.17129	6.34437	0.596136	14	5.60348	5.59273	0.286544
HOXC5	0.000707579	0.13921	36	5.00245	4.91102	0.347392	14	4.5423	4.47867	0.210487
HPX	0.000484113	0.139067	36	4.56	4.53086	0.221936	14	4.14096	4.11238	0.310256
LEF1	0.0375309	0.139053	36	5.696	5.52593	0.797937	14	5.17262	5.11802	0.585475
KEL	0.00143734	0.13904	36	3.79264	3.75127	0.237983	14	3.44418	3.42753	0.260649
PRKAG2-AS1	0.0116299	0.138794	36	6.54759	6.53374	0.73241	14	5.94703	5.96535	0.285145
WNK2	0.00063474	0.138791	36	6.13852	6.14559	0.368907	14	5.57549	5.51068	0.35257
LINC01676	0.00117537	0.138718	36	2.61902	2.60216	0.256524	14	2.37892	2.3399	0.14088
UBL4B	0.0120343	0.138666	36	3.38619	3.27544	0.348133	14	3.07587	3.03384	0.344266
FAM166A	0.00168349	0.138611	36	4.33543	4.29326	0.262787	14	3.93827	3.90181	0.341363
SCGB1D1	0.00197236	0.138449	36	3.55731	3.56574	0.195821	14	3.2318	3.17689	0.330248
PRAC2	0.00972498	0.138441	36	6.2063	6.0719	0.670486	14	5.63843	5.64703	0.487152
SEL1L2	0.0249259	0.138428	36	3.88009	3.79738	0.460909	14	3.5251	3.40095	0.421637
LY6G5C	0.013467	0.138376	36	5.65767	5.60934	0.539927	14	5.14023	5.25805	0.563139
BOP1	0.00039899	0.138337	36	6.34043	6.34131	0.294583	14	5.76069	5.69641	0.332382
FAM234B	0.0090962	0.138317	36	5.79684	5.77082	0.616666	14	5.26688	5.32293	0.294713
MCU	0.00125317	0.138281	36	7.65288	7.59722	0.466715	14	6.95341	6.94058	0.466372
ZWINT	0.0151752	0.138254	36	7.16197	7.25903	0.772329	14	6.50749	6.8157	0.599542
TXNL4A	0.000788814	0.138243	36	7.35746	7.4432	0.453411	14	6.68517	6.70192	0.384125
AFAP1	0.0163169	0.138234	36	3.54501	3.54115	0.408771	14	3.22111	3.20602	0.234681
BSPRY	0.0013662	0.13815	36	6.04424	6.01703	0.410522	14	5.4923	5.49706	0.251755
CCDC112	0.00267777	0.138113	36	4.17148	4.13059	0.35248	14	3.79065	3.75546	0.247018
AGMAT	0.0320859	0.138051	36	4.93345	4.72074	0.6388	14	4.48325	4.29766	0.378137
LOC105378130	0.0146259	0.137967	36	2.96005	2.9358	0.318993	14	2.69009	2.68399	0.294064
FAM53A	0.00286686	0.137964	36	4.15366	4.17852	0.318114	14	3.77485	3.62573	0.365216
CCL26	0.0308503	0.137876	36	3.30753	3.15209	0.714813	14	3.00607	2.98102	0.217483
LOC101927809	0.0348307	0.137849	36	5.84498	5.84392	0.713432	14	5.31234	5.28792	0.768644
KRT37	0.000352956	0.137794	36	4.51855	4.49976	0.247268	14	4.10694	4.07502	0.187295
TMEM106C	0.00162374	0.137747	36	7.47191	7.41307	0.529296	14	6.7915	6.73747	0.234303
RFX3	0.00764859	0.137699	36	6.57101	6.46523	0.64673	14	5.97283	6.00031	0.330504
FRS3	0.00208693	0.137673	36	5.90812	5.88707	0.281674	14	5.37039	5.39944	0.41674
DNLZ	0.00502409	0.137647	36	5.18747	5.11471	0.442007	14	4.71541	4.78543	0.39524
LRFN1	0.00200227	0.137492	36	7.92569	7.9209	0.508027	14	7.20523	7.30766	0.589108
RAB3D	0.000670349	0.13749	36	8.29871	8.4331	0.491133	14	7.54436	7.48591	0.492782
RENBP	0.00249643	0.137239	36	3.99262	3.94443	0.28701	14	3.63032	3.55237	0.32027
LOC148709	0.0170324	0.13706	36	4.04957	4.02966	0.499007	14	3.68256	3.75295	0.342014
FAM81A	0.00484115	0.136995	36	4.33291	4.2541	0.387389	14	3.9404	3.89903	0.24709
FOXR1	0.00722536	0.136976	36	3.04165	3.01889	0.262303	14	2.76615	2.69242	0.305491
STPG3	0.000596736	0.136911	36	4.40864	4.38663	0.20318	14	4.0095	3.93643	0.308188
PLEKHA7	0.00431861	0.136787	36	5.68217	5.68679	0.477017	14	5.16817	5.00119	0.435898
FMOD	0.0212936	0.136753	36	9.01641	9.18937	1.12293	14	8.201	8.28132	0.565805
MEX3A	0.024876	0.136712	36	5.52813	5.40135	0.699386	14	5.02833	4.91689	0.453171
LOC285191	0.00134177	0.136696	36	4.88717	4.83849	0.280343	14	4.44537	4.30199	0.396841
LOC101928632	0.00644258	0.136679	36	3.77267	3.79962	0.298793	14	3.43166	3.36989	0.389179
RUVBL1	0.00993532	0.136673	36	6.83594	6.85819	0.69906	14	6.21808	6.1633	0.383495
GPA33	0.0344437	0.136663	36	3.05785	3.08832	0.403664	14	2.78149	2.76887	0.314298
LINC00572	0.00431481	0.136627	36	2.90734	2.87927	0.272828	14	2.64464	2.67135	0.224608
INSM2	0.00755316	0.136549	36	3.67513	3.62791	0.410615	14	3.34324	3.35422	0.243811
LOC101928978	0.00405541	0.136448	36	3.46921	3.44025	0.227961	14	3.15613	3.12532	0.38327
MGAT4A	0.00787909	0.136438	36	6.46943	6.50326	0.656899	14	5.88564	5.80723	0.345534
TMEM56	0.0306938	0.136385	36	6.54113	6.51284	0.837023	14	5.95109	5.99858	0.55949
ZBTB26	0.00595044	0.136379	36	5.79686	5.88035	0.548093	14	5.27398	5.29397	0.402368
CERS2	0.00581118	0.13637	36	7.78536	7.86834	0.721852	14	7.08317	7.00931	0.429892
NAPSB	0.0433664	0.136358	36	4.25293	4.16383	0.563125	14	3.86937	3.79683	0.550874
GALNT3	0.00285206	0.136356	36	6.22042	6.22968	0.484837	14	5.65942	5.63192	0.332688
LINC00029	0.00194559	0.136267	36	3.993	4.03032	0.285271	14	3.63312	3.59602	0.293334
RMI1	0.0105188	0.136103	36	7.26265	7.35741	0.756077	14	6.60882	6.58285	0.548822
MYO1D	0.00151095	0.136089	36	6.6226	6.61838	0.493246	14	6.02645	5.97069	0.308946
SYT3	0.0160171	0.136083	36	3.78663	3.72131	0.46639	14	3.44578	3.38675	0.262028
MFSD14B	0.0137071	0.135991	36	3.85332	3.79049	0.394496	14	3.50669	3.45284	0.386394
CAMK4	0.021678	0.135984	36	4.7911	4.71212	0.568563	14	4.36013	4.35567	0.427892
CSTL1	0.00418799	0.13598	36	3.05329	3.00093	0.219369	14	2.77866	2.67137	0.301496
SNORA64	0.00331271	0.135979	36	6.78148	6.80885	0.551956	14	6.1715	6.09894	0.32436
PHF14	0.00600012	0.135962	36	6.07915	6.09546	0.576969	14	5.53241	5.51316	0.454356
LOC284379	0.0020103	0.135938	36	4.68887	4.64852	0.31389	14	4.26724	4.19583	0.35196
CXXC5	0.000788264	0.135851	36	7.47043	7.52458	0.439826	14	6.79909	6.77071	0.303757
IRX2	0.0146163	0.135805	36	5.97023	5.82921	0.673115	14	5.43388	5.46616	0.306972
ABCC4	0.00164057	0.135797	36	9.69223	9.80754	0.713106	14	8.82154	8.94528	0.44066
LOC101928516	0.00392308	0.135743	36	3.2066	3.19952	0.261445	14	2.91865	2.90434	0.261206
SNHG7	0.00170175	0.135739	36	5.41917	5.42567	0.406878	14	4.93255	4.91259	0.2142
PLXNB3	0.00276601	0.135671	36	5.32494	5.32025	0.375111	14	4.84701	4.90729	0.372152
LINC01816	0.0094554	0.135631	36	3.80796	3.79388	0.440203	14	3.46627	3.45519	0.306053
FUCA2	0.000780668	0.135571	36	8.45613	8.45804	0.501678	14	7.69769	7.70236	0.3718
LOC101927531	0.00624468	0.135527	36	2.74092	2.78251	0.218053	14	2.49516	2.47907	0.279362
LOC102723769	0.0159707	0.135426	36	4.14861	4.05541	0.439211	14	3.7769	3.64759	0.399375
LOC101928902	0.00207582	0.135345	36	4.08344	4.0606	0.268301	14	3.71778	3.71265	0.30401
POLR1A	0.00235178	0.135329	36	5.85094	5.76962	0.303441	14	5.32705	5.38843	0.433269
SULT4A1	0.00116365	0.135255	36	5.48852	5.41688	0.356303	14	4.99735	5.01482	0.325222
KLHL25	0.00157588	0.135229	36	5.39462	5.41705	0.324683	14	4.91194	4.87248	0.399971
FLJ32154	0.000883942	0.135145	36	4.18846	4.22036	0.245106	14	3.81392	3.72659	0.317699
G6PC2	0.00867909	0.135095	36	3.92389	3.83299	0.374013	14	3.57314	3.56009	0.307023
C19orf84	0.00121938	0.135066	36	3.53476	3.48032	0.222981	14	3.21885	3.19752	0.195587
MFSD3	0.00265905	0.13505	36	6.74707	6.73286	0.513759	14	6.14414	6.11832	0.276959
LOC730202	0.00778521	0.13505	36	4.20295	4.22271	0.396296	14	3.82737	3.92371	0.331493
ARHGAP11A	0.0172313	0.134944	36	4.14317	4.05738	0.47811	14	3.77321	3.74338	0.279275
ELK2AP	0.00155064	0.134926	36	5.25624	5.19851	0.315501	14	4.78695	4.78301	0.293178
CCR4	0.00482185	0.134863	36	3.8358	3.79568	0.309353	14	3.49348	3.45563	0.331998
MIR194-2HG	0.00154194	0.13479	36	4.55651	4.53715	0.177563	14	4.15008	4.17371	0.297009
OTOA	0.00427004	0.134756	36	3.11021	3.05484	0.263923	14	2.83285	2.83906	0.210892
TMEM69	0.00260556	0.134677	36	7.01696	7.00189	0.570305	14	6.39156	6.34813	0.38042
PDE3B	0.00769691	0.134614	36	6.14748	6.31893	0.585944	14	5.59982	5.5264	0.462496
PCDHB11	0.00446731	0.134499	36	6.0594	6.06792	0.439814	14	5.52003	5.56733	0.523423
MBOAT2	0.00720709	0.134495	36	8.52546	8.64962	0.75601	14	7.7666	7.89616	0.746954
POLR3B	0.00503824	0.134465	36	4.87614	4.92633	0.392478	14	4.4422	4.36633	0.42938
PLA2G5	0.00484811	0.134465	36	4.83233	4.88215	0.427712	14	4.40229	4.40257	0.271343
ATP6V1G2	0.0259231	0.134433	36	3.8842	3.8759	0.462134	14	3.53861	3.53645	0.408852
ELFN1-AS1	0.00402021	0.134355	36	5.0372	4.93045	0.363947	14	4.58927	4.56922	0.407865
KIF14	0.00466048	0.134331	36	3.58343	3.56728	0.368814	14	3.26484	3.22142	0.160805
SNAI3	0.00577742	0.134231	36	2.81722	2.8097	0.222577	14	2.56692	2.60176	0.259832
RIMKLA	0.00697392	0.134183	36	4.64049	4.64676	0.409524	14	4.22835	4.20875	0.427871
DAZ2	0.00625057	0.134175	36	2.55828	2.55563	0.278912	14	2.33108	2.3083	0.105683
RASGEF1C	0.00416514	0.134136	36	4.37147	4.27127	0.386887	14	3.98335	3.97194	0.35355
TECTB	0.0051892	0.134133	36	2.77153	2.70741	0.258597	14	2.52546	2.49266	0.209025
LOC644656	0.043815	0.134121	36	6.19648	6.01593	0.899878	14	5.64639	5.53799	0.541285
LOC254028	0.00591055	0.134048	36	3.0979	3.14955	0.264651	14	2.82303	2.89905	0.285753
AURKB	0.00173649	0.134027	36	4.3624	4.29416	0.300206	14	3.97538	3.98574	0.191213
CDH16	0.00492761	0.133965	36	3.97999	3.92015	0.272705	14	3.62706	3.74907	0.343503
PAOX	0.00324294	0.133912	36	6.54697	6.44754	0.444799	14	5.96662	6.08952	0.384407
MUC16	0.00622666	0.133911	36	3.63426	3.63577	0.321327	14	3.31211	3.30181	0.300266
FA2H	0.0205607	0.133868	36	4.89084	4.84882	0.520324	14	4.45744	4.25344	0.596497
DGAT2	0.0152734	0.13386	36	4.54386	4.47008	0.453255	14	4.14123	4.17495	0.46177
CCNB2	0.00198316	0.133818	36	4.55969	4.52823	0.28593	14	4.15577	4.23627	0.316684
B3GNT6	0.00555167	0.133818	36	5.72957	5.61389	0.540546	14	5.22203	5.0956	0.375379
LCE2B	0.00586227	0.133763	36	3.83122	3.89849	0.343009	14	3.49197	3.42749	0.294472
ORAI1	0.0146991	0.133655	36	4.27902	4.28254	0.43652	14	3.9004	3.79164	0.434659
PITPNM1	0.000575191	0.133652	36	6.07423	6.0975	0.235191	14	5.53679	5.41555	0.376785
PEX12	0.040303	0.133533	36	5.0072	4.91004	0.624197	14	4.56454	4.45478	0.656622
SORCS3-AS1	0.00536625	0.133529	36	3.03302	2.94545	0.260013	14	2.7649	2.75578	0.23954
RUSC1	0.00358003	0.133486	36	7.67555	7.65185	0.650906	14	6.99723	6.85734	0.491866
TELO2	0.000269747	0.133446	36	7.13766	7.14623	0.264277	14	6.50706	6.40043	0.465294
CNKSR3	0.00214108	0.133391	36	5.34371	5.37732	0.396477	14	4.87178	4.80842	0.227349
MYH7	0.00317378	0.133341	36	5.43295	5.31374	0.498281	14	4.95332	4.90159	0.424081
SMIM1	0.000695651	0.133302	36	5.67957	5.68793	0.361154	14	5.1783	5.13019	0.261547
IL20RA	0.00455792	0.133288	36	6.06405	6.04587	0.456083	14	5.52891	5.5891	0.530625
KRTAP13-1	0.00500184	0.133285	36	4.62721	4.53009	0.365753	14	4.21887	4.25426	0.308426
ZSCAN2	0.000802239	0.133267	36	6.91755	6.92305	0.310004	14	6.30718	6.2036	0.310157
ZSCAN12P1	0.00764824	0.133244	36	3.87133	3.8029	0.345454	14	3.52979	3.52613	0.266708
LPXN	0.0164954	0.1332	36	5.86629	5.75727	0.674273	14	5.34893	5.36795	0.27532
PLD6	0.00148611	0.133191	36	7.22105	7.20665	0.484897	14	6.58424	6.53384	0.247559
BRAT1	0.000394174	0.133093	36	6.8054	6.83987	0.208176	14	6.20567	6.05007	0.539825
ZC3H3	0.00117735	0.133089	36	4.54366	4.53702	0.248954	14	4.14326	4.12877	0.316506
LOC105378568	0.00104246	0.133061	36	6.1576	6.12222	0.323175	14	5.61508	5.6291	0.414735
FAM181A	0.00464736	0.132913	36	3.34264	3.27224	0.266786	14	3.04845	2.98038	0.295272
REM2	0.0117863	0.132902	36	3.71094	3.60705	0.368493	14	3.38436	3.40483	0.284626
TDRKH	0.0184197	0.132841	36	4.79018	4.79146	0.557256	14	4.36881	4.28464	0.318836
STK31	0.0233609	0.13282	36	3.52645	3.50169	0.396175	14	3.21629	3.11024	0.388842
REXO2	0.00809132	0.132819	36	8.2181	8.37971	0.798431	14	7.4953	7.4711	0.322796
UQCRC1	0.00462047	0.132804	36	6.0235	5.997	0.419357	14	5.49378	5.31843	0.610805
C2orf81	0.00220182	0.13272	36	6.54343	6.52363	0.479719	14	5.96833	5.9145	0.226178
GP9	0.000657803	0.132592	36	5.86064	5.80504	0.240304	14	5.34602	5.26143	0.428424
TBX18-AS1	0.0027624	0.132538	36	3.50574	3.47901	0.235316	14	3.19803	3.15498	0.282085
SPNS1	0.00301666	0.132478	36	5.4795	5.40272	0.354543	14	4.99874	5.04626	0.463222
HSD3B7	0.0213971	0.132433	36	5.79349	5.72876	0.684827	14	5.28535	5.19852	0.460804
GGN	0.000904095	0.132426	36	4.17905	4.13634	0.250329	14	3.81254	3.73561	0.272607
IL2RA	0.00484056	0.132362	36	3.59237	3.56005	0.329401	14	3.27745	3.13778	0.309221
PKN1	0.0101911	0.132347	36	7.31492	7.29392	0.712131	14	6.67374	6.53602	0.532928
LOC100130815	0.0159654	0.132256	36	3.28602	3.19081	0.3346	14	2.99818	2.9809	0.27448
LINC01169	0.00819232	0.132213	36	3.06152	3.05822	0.286331	14	2.79343	2.82453	0.25027
FFAR2	0.0320097	0.132133	36	4.27237	4.17924	0.48217	14	3.89845	3.85848	0.515826
FOXL2	0.0246637	0.132127	36	3.32707	3.19252	0.48146	14	3.0359	3.0256	0.180517
NPRL3	0.000478008	0.132119	36	6.05807	5.99487	0.301203	14	5.52793	5.46284	0.197661
GAL3ST3	0.00128395	0.132118	36	3.53568	3.49141	0.213688	14	3.22628	3.20217	0.215527
CMTM4	0.00260341	0.132117	36	7.97881	8.00478	0.552151	14	7.28059	7.29458	0.451553
FSHR	0.00267374	0.132087	36	2.84119	2.85708	0.212636	14	2.59261	2.54591	0.188449
CDH11	0.0281373	0.132045	36	6.36191	6.50046	0.8155	14	5.80548	5.79236	0.453907
NXNL1	0.00215395	0.132032	36	5.89196	5.89707	0.344387	14	5.37669	5.47015	0.415613
ALMS1P1	0.00404629	0.13203	36	5.35285	5.34899	0.420586	14	4.88473	4.86057	0.381744
BCL9	0.00203831	0.132021	36	6.71711	6.68557	0.480877	14	6.12971	6.08886	0.423218
CES5A	0.00654711	0.131941	36	3.35373	3.34032	0.279996	14	3.06062	3.06944	0.30723
NDUFV2-AS1	0.00164404	0.131931	36	6.16119	6.1761	0.416064	14	5.62276	5.65564	0.346501
LINC01913	0.00545481	0.131921	36	3.7846	3.75166	0.289627	14	3.45388	3.31985	0.392354
AQP8	0.0037437	0.131913	36	4.59121	4.57047	0.287609	14	4.19004	4.20275	0.405831
DSCR4	0.0103431	0.131821	36	3.41637	3.34185	0.33702	14	3.11805	3.03603	0.27717
COX3	0.000419325	0.131789	36	9.86398	9.90008	0.313512	14	9.00284	8.83135	0.583535
GOLPH3	0.000215419	0.131778	36	8.88849	8.95279	0.434547	14	8.11258	7.99775	0.378604
ZNF765	0.00358283	0.131763	36	5.3538	5.41395	0.445142	14	4.8865	4.91536	0.274962
NTN5	0.0050098	0.131636	36	3.2004	3.1182	0.263453	14	2.92131	2.90312	0.238105
LOC101927151	0.00941688	0.131636	36	6.18209	6.04314	0.54452	14	5.64299	5.69985	0.524201
CATSPER3	0.00328141	0.131618	36	5.89837	5.798	0.415721	14	5.38407	5.40859	0.391345
SKA1	0.0285225	0.131579	36	2.36432	2.28285	0.282867	14	2.15823	2.14161	0.215856
PDZD4	0.00855223	0.131422	36	5.53908	5.4977	0.420914	14	5.0568	5.03821	0.61447
CAPN10	0.00109969	0.131418	36	4.54747	4.53021	0.187782	14	4.15154	4.09008	0.235002
ZNF17	0.00237613	0.131389	36	3.7622	3.69311	0.288897	14	3.43471	3.37225	0.244927
GJA9	0.0101601	0.131354	36	3.93416	3.83089	0.371087	14	3.59179	3.54873	0.312538
LINC01305	0.0352666	0.131321	36	2.76011	2.66905	0.366877	14	2.51997	2.54989	0.216451
AZIN2	0.00124167	0.131292	36	5.45102	5.36507	0.374808	14	4.97686	4.89638	0.307077
EHMT1-IT1	0.017958	0.131211	36	5.15109	5.14943	0.504725	14	4.70328	4.67045	0.587691
LOC101929759	0.0356985	0.131124	36	3.18746	3.13618	0.41147	14	2.91053	2.86077	0.284988
LINC01352	0.00658887	0.131092	36	2.73475	2.70795	0.231789	14	2.49721	2.45162	0.228686
DNAJC5	0.00160796	0.131091	36	7.06734	7.02919	0.465792	14	6.45348	6.48436	0.302463
KLHL35	0.00137183	0.131074	36	4.55047	4.5675	0.270671	14	4.15527	4.19519	0.283625
SPATA25	0.00180801	0.131072	36	5.30728	5.30417	0.286113	14	4.84636	4.95895	0.34879
LINC01555	0.012996	0.131028	36	3.22527	3.16169	0.356963	14	2.94525	2.90305	0.2224
EXOSC5	0.00356531	0.130964	36	6.07312	6.10732	0.458977	14	5.5461	5.42224	0.489179
MIF-AS1	0.00260266	0.13092	36	8.68768	8.74166	0.670327	14	7.93401	7.88842	0.433833
SH3BGRL3	0.000662385	0.130805	36	8.67399	8.61898	0.46468	14	7.92214	7.94342	0.492293
SKIV2L	0.000228656	0.130786	36	7.13245	7.12666	0.255319	14	6.5143	6.31294	0.451776
LBX2-AS1	0.00771205	0.130768	36	4.51686	4.42911	0.365269	14	4.12546	3.95237	0.470151
GDF1	0.000932735	0.130708	36	4.98281	4.98927	0.190054	14	4.55121	4.53548	0.339353
SLC25A48	0.015878	0.130667	36	3.88855	3.80231	0.424028	14	3.55184	3.53812	0.218807
LOC643406	0.00792862	0.130544	36	3.66384	3.65693	0.289135	14	3.34687	3.22491	0.376275
PDE3A	0.0193567	0.130428	36	5.66951	5.60343	0.613126	14	5.17944	5.09984	0.540222
OR2L1P	0.012737	0.130398	36	4.63645	4.61833	0.450402	14	4.23577	4.19378	0.453202
SIPA1L3	0.000533641	0.130368	36	6.16485	6.13278	0.282372	14	5.6322	5.60649	0.223853
TRUB2	0.00527864	0.130351	36	8.75807	8.78002	0.317822	14	8.00145	7.97068	0.247543
HEXIM2	0.00149309	0.130303	36	6.15723	6.16821	0.371243	14	5.62548	5.70032	0.435792
LOC100507389	0.00289718	0.130303	36	2.79573	2.72589	0.236512	14	2.55429	2.52184	0.125963
HYLS1	0.00872582	0.130227	36	5.71271	5.68099	0.536381	14	5.21964	5.23624	0.376835
PGLS	0.000442443	0.1302	36	6.42797	6.42439	0.31606	14	5.87326	5.826	0.356462
R3HDML	0.00546255	0.130189	36	3.1982	3.2058	0.226735	14	2.92223	3.00596	0.284158
CCDC182	0.000952267	0.130095	36	5.22104	5.18919	0.211082	14	4.77084	4.77426	0.356297
GPI	0.000242189	0.130083	36	9.34365	9.29093	0.327017	14	8.53803	8.46564	0.354834
BCL2L12	0.000837207	0.130053	36	5.39139	5.40894	0.275651	14	4.92664	4.88046	0.356868
HCRTR1	0.0119646	0.130044	36	2.83156	2.81222	0.286604	14	2.58749	2.51723	0.254361
TRAF4	0.000711455	0.130003	36	5.84751	5.86357	0.340693	14	5.34362	5.259	0.321573
LOC100996549	0.0173813	0.12992	36	3.15533	3.09761	0.300569	14	2.8836	2.92527	0.343736
LINC01599	0.00200887	0.12983	36	5.066	5.01643	0.261675	14	4.63001	4.64945	0.434024
SNX22	0.00265047	0.129816	36	6.59372	6.52787	0.480154	14	6.02632	5.91484	0.462384
MAD2L1	0.0155018	0.129815	36	4.81337	4.85757	0.509856	14	4.39918	4.44615	0.399505
UBIAD1	0.000784487	0.12976	36	5.8788	5.8713	0.271796	14	5.37313	5.29442	0.207242
ZNF517	0.00558039	0.129671	36	4.65349	4.65356	0.343755	14	4.25347	4.28932	0.449914
KRT38	0.00947298	0.129636	36	2.82235	2.804	0.233615	14	2.5798	2.57353	0.276629
NPM3	0.00537712	0.129595	36	6.87943	7.02238	0.536941	14	6.2884	6.34787	0.573719
GOLGA6L2	0.00983383	0.129586	36	3.07884	3.00294	0.279557	14	2.81434	2.83253	0.229632
PXDN	0.00132775	0.129523	36	8.76655	8.72876	0.537975	14	8.0138	7.94282	0.484449
GADD45GIP1	0.000631731	0.129505	36	6.55045	6.54603	0.379003	14	5.98807	5.90742	0.329354
CFAP157	0.0338467	0.129475	36	5.40575	5.29017	0.647579	14	4.94174	5.02423	0.612954
GRHL3	0.0385441	0.129444	36	3.02554	2.93894	0.359892	14	2.7659	2.70607	0.371441
DNPH1	0.00107876	0.12943	36	7.07695	6.99034	0.481389	14	6.46969	6.45064	0.263825
ARVCF	0.000482832	0.129382	36	7.29781	7.30469	0.277771	14	6.67183	6.54789	0.482806
JARID2-AS1	0.0107294	0.129381	36	3.88854	3.82056	0.392764	14	3.55499	3.61566	0.216395
IL36RN	0.00360724	0.129281	36	3.54151	3.5239	0.291558	14	3.23795	3.23724	0.217901
IDH1-AS1	0.00846897	0.129258	36	5.76677	5.8476	0.471106	14	5.27257	5.30719	0.499371
TEKT2	0.00964093	0.129256	36	4.30012	4.2902	0.3507	14	3.93161	3.90458	0.449806
LOC100506272	0.00184353	0.129255	36	4.85905	4.81081	0.344457	14	4.44264	4.45264	0.258263
MANEAL	0.0145769	0.129213	36	5.66186	5.65376	0.569257	14	5.17681	5.10828	0.526954
GGT3P	0.00106565	0.129182	36	5.56324	5.59997	0.298079	14	5.08675	5.14484	0.328263
PTGER1	0.00110549	0.129175	36	5.64448	5.62383	0.228883	14	5.16105	5.09177	0.433269
FANCF	0.00887534	0.129121	36	6.71391	6.62239	0.645207	14	6.13912	6.12255	0.467501
DPH2	0.000679147	0.128971	36	7.00982	7.03459	0.332022	14	6.41036	6.41331	0.263535
DAPK2	0.00113097	0.128783	36	7.14596	7.10533	0.439882	14	6.53572	6.51951	0.32891
KIAA1654	0.0105449	0.128778	36	4.70078	4.66018	0.424398	14	4.29936	4.25686	0.390164
KCTD5	0.00117625	0.128585	36	5.6396	5.59314	0.295694	14	5.1587	5.12694	0.358076
ECSIT	0.000668718	0.128563	36	7.56156	7.54468	0.342271	14	6.91688	6.92731	0.339087
EPB41L4B	0.00242021	0.1285	36	5.37998	5.38311	0.393601	14	4.92151	4.83341	0.396118
RGS11	0.0134036	0.128473	36	4.45461	4.36203	0.449613	14	4.07508	4.07001	0.29963
HSF2BP	0.0231197	0.12845	36	4.66598	4.51635	0.525373	14	4.2685	4.32514	0.439862
LRRC14	0.00116971	0.128402	36	6.40905	6.36338	0.327698	14	5.86329	5.76475	0.457154
ANKRD34A	0.00616482	0.128312	36	4.08151	4.07249	0.337863	14	3.73418	3.64768	0.340679
THYN1	0.010397	0.128289	36	8.27991	8.00938	0.82807	14	7.57542	7.59313	0.318996
PSKH1	0.00207664	0.128288	36	4.92489	4.87785	0.385873	14	4.50587	4.44719	0.201773
RRS1	0.00043046	0.128284	36	8.64786	8.68115	0.430615	14	7.91209	7.91554	0.395066
IL11	0.00369242	0.128261	36	3.61517	3.60699	0.289615	14	3.30764	3.2797	0.259748
LOC101928343	0.00342018	0.12826	36	2.87402	2.83152	0.21356	14	2.62954	2.59597	0.20175
FAM225B	0.021828	0.128163	36	3.28502	3.22155	0.357502	14	3.00578	2.91841	0.335139
PCDHB1	0.00493476	0.128058	36	2.77957	2.77462	0.23389	14	2.54348	2.55101	0.189669
NBPF3	0.000993848	0.128021	36	6.25544	6.27357	0.340999	14	5.72426	5.69775	0.363112
XPO6	0.000859736	0.12792	36	7.6512	7.59746	0.483485	14	7.00199	6.9761	0.202873
PDIK1L	0.0162606	0.127903	36	5.65798	5.75822	0.61331	14	5.17797	5.10812	0.430557
CENPU	0.00894896	0.127899	36	6.28244	6.23901	0.629809	14	5.74946	5.73408	0.263847
SMPD2	0.000823523	0.127841	36	6.11013	6.05485	0.335924	14	5.59199	5.56361	0.329606
SHANK2	0.00244268	0.127786	36	5.5769	5.53717	0.395299	14	5.10417	5.14976	0.328343
EMB	0.00070885	0.127785	36	7.58446	7.71509	0.456913	14	6.94157	6.86065	0.3842
C12orf73	0.00817211	0.12773	36	6.10408	6.09158	0.567296	14	5.58689	5.73772	0.434385
SOX1	0.00303322	0.127641	36	3.97144	3.94069	0.26712	14	3.63517	3.64661	0.293259
LINC02223	0.00161842	0.127496	36	2.99662	2.94841	0.170859	14	2.74316	2.74762	0.169865
SYNPR-AS1	0.0365344	0.127422	36	2.91325	2.80701	0.379964	14	2.66698	2.67551	0.21124
GPR17	0.00384302	0.127398	36	3.04754	3.03802	0.232409	14	2.78997	2.76787	0.23571
HIST3H3	0.000402126	0.127385	36	5.64055	5.62198	0.303004	14	5.16387	5.07733	0.280538
PTCHD4	0.0215946	0.127322	36	3.58633	3.49154	0.459915	14	3.28339	3.19859	0.27948
LOC100129476	0.00253472	0.12728	36	5.214	5.17321	0.387996	14	4.77371	4.61776	0.411451
SEL1L	0.00217688	0.127148	36	7.9321	7.97241	0.552502	14	7.26294	7.24287	0.301058
LOC100506585	0.00437303	0.127084	36	5.04223	4.9957	0.359486	14	4.61708	4.59242	0.459312
TET3	0.00195199	0.12695	36	5.88282	5.91001	0.429022	14	5.38728	5.39156	0.286252
RSPH1	0.0321752	0.126877	36	7.36855	7.30938	0.945911	14	6.7482	6.68543	0.435434
TM7SF2	0.00937431	0.126775	36	7.22907	7.17669	0.64704	14	6.62094	6.55322	0.578853
FSCN2	0.00351789	0.126743	36	5.08277	5.09047	0.374621	14	4.6553	4.66775	0.376377
1-Mar	0.00478202	0.126741	36	8.47511	8.54389	0.625517	14	7.76234	8.00365	0.709258
CCT5	0.00213625	0.126696	36	7.99086	7.92717	0.32311	14	7.31905	7.32899	0.229657
C9orf163	0.00334772	0.126674	36	4.87779	4.83249	0.29773	14	4.46777	4.4965	0.379237
C1orf127	0.000773755	0.126619	36	5.71711	5.73344	0.27056	14	5.23673	5.15582	0.404003
VGLL2	0.0046993	0.126575	36	4.62425	4.57743	0.360809	14	4.23583	4.31196	0.323704
LACTB2	0.0107102	0.126571	36	6.09719	6.03444	0.602359	14	5.58506	5.66428	0.316263
IL27	0.00455545	0.126492	36	4.94648	4.91895	0.239954	14	4.53125	4.59456	0.507197
PC	0.00431507	0.126342	36	5.31704	5.34538	0.383062	14	4.87121	4.89818	0.417353
PDLIM5	0.00122546	0.126211	36	7.78023	7.79825	0.466192	14	7.12852	7.22737	0.418427
C17orf64	0.00559002	0.126174	36	4.00305	3.95624	0.296244	14	3.66783	3.67588	0.331969
C5orf46	0.00106435	0.126173	36	5.3837	5.31998	0.324062	14	4.93286	4.93303	0.28792
LINC00930	0.0190223	0.12616	36	5.45438	5.31241	0.584116	14	4.99767	4.88724	0.479731
RPGRIP1	0.0383855	0.126142	36	3.21618	3.08356	0.419717	14	2.94691	2.95596	0.233131
RCC2	0.00132768	0.12613	36	9.04144	9.13161	0.558046	14	8.28455	8.29143	0.434145
MYH9	0.000394627	0.126049	36	8.82796	8.82154	0.413933	14	8.08939	7.94052	0.496266
KLHL8	0.00974584	0.126003	36	5.00019	5.0237	0.406942	14	4.58201	4.54191	0.511692
MRPL37	0.000712347	0.125821	36	7.37559	7.36694	0.44277	14	6.7596	6.73457	0.309977
LINC00615	0.00749944	0.125739	36	2.34266	2.30037	0.180251	14	2.14713	2.16412	0.195315
NR1H2	0.0246346	0.125673	36	3.39946	3.34593	0.337003	14	3.11587	3.18814	0.393001
LINC01667	0.0258835	0.125631	36	3.13826	3.0231	0.445241	14	2.87654	2.96128	0.240269
HOXC11	0.0257561	0.125622	36	3.46094	3.36322	0.453496	14	3.17233	3.17111	0.209335
FAM83G	0.00485725	0.12561	36	7.44984	7.33887	0.621014	14	6.82864	6.83013	0.21308
SLC12A5	0.014627	0.125593	36	3.04065	2.96494	0.326402	14	2.78714	2.73763	0.197297
CCNG2	0.00104532	0.125526	36	7.78859	7.78919	0.380764	14	7.13957	7.18539	0.323997
BARX1	0.00476678	0.125522	36	4.41571	4.41659	0.323496	14	4.04776	3.97998	0.392854
MIIP	0.0015069	0.125504	36	6.1618	6.17898	0.318821	14	5.64842	5.62726	0.484318
POM121L12	0.00107532	0.125397	36	4.94037	4.89069	0.27404	14	4.52909	4.44287	0.324469
SFTA3	0.0151812	0.125309	36	2.44397	2.38511	0.278582	14	2.24065	2.27902	0.149883
EIF3J-AS1	0.00194078	0.125301	36	6.50473	6.55844	0.3878	14	5.96362	6.02153	0.386455
CD320	0.00485306	0.125205	36	6.10449	6.0845	0.456063	14	5.59704	5.70754	0.493263
SNHG16	0.000736183	0.125205	36	9.91123	10.0317	0.533907	14	9.08735	9.06613	0.360745
FLJ20021	0.00565611	0.12515	36	8.88367	8.96145	0.712974	14	8.14552	8.14711	0.612013
EPN3	0.00219125	0.125146	36	6.44347	6.48748	0.449064	14	5.90809	5.92643	0.399732
FGF14	0.00482773	0.125135	36	3.87343	3.84318	0.29755	14	3.55162	3.56483	0.150742
ZBTB18	0.00498252	0.125134	36	7.66081	7.71265	0.534255	14	7.02434	7.18452	0.570294
C2	0.0101721	0.125122	36	5.02923	5.05413	0.470826	14	4.61144	4.55518	0.379524
ASPHD2	0.0174308	0.125088	36	4.95029	4.88724	0.530487	14	4.53915	4.52877	0.335815
TOR2A	0.00118302	0.125072	36	6.60467	6.51268	0.468324	14	6.05621	6.05786	0.296271
NCAPG2	0.0120332	0.125016	36	6.3228	6.28062	0.624042	14	5.79797	5.57844	0.465403
SCN3A	0.0291573	0.125006	36	3.90556	3.7811	0.477316	14	3.5814	3.53541	0.282784
IGSF10	0.0180332	0.124978	36	3.09593	3.03575	0.388082	14	2.83902	2.89378	0.297197
MAP3K21	0.0164496	0.124951	36	7.26459	7.27361	0.790503	14	6.66189	6.59253	0.445963
FANCI	0.00333135	0.12494	36	5.84496	5.74826	0.442854	14	5.36008	5.35172	0.341537
TREX2	0.00140323	0.124923	36	5.78046	5.79004	0.270752	14	5.30099	5.28413	0.415484
TTTY11	0.00620146	0.124757	36	3.65785	3.64736	0.237791	14	3.35483	3.38568	0.333045
HEYL	0.00135435	0.124754	36	7.04691	7.00522	0.498948	14	6.46315	6.45325	0.372471
GATA6	0.018761	0.124732	36	5.60126	5.57277	0.570755	14	5.13733	5.01752	0.530413
MXD4	0.000359017	0.124731	36	6.75566	6.722	0.247223	14	6.19612	6.1544	0.297995
CHRDL2	0.0390042	0.124726	36	5.49742	5.3365	0.662489	14	5.04211	5.01944	0.587861
DENND1A	0.00277331	0.124619	36	5.20539	5.18298	0.416053	14	4.77462	4.7288	0.268756
AHRR	0.00305635	0.124603	36	4.33856	4.33638	0.349951	14	3.97957	3.89466	0.238665
LOC101927098	0.00177771	0.124592	36	4.33856	4.27926	0.272248	14	3.9796	3.95966	0.259437
SSUH2	0.0144987	0.124551	36	4.07232	4.02267	0.36701	14	3.73549	3.79773	0.424006
E2F2	0.00110443	0.124548	36	4.54479	4.48207	0.267679	14	4.1689	4.17305	0.239469
UBE2Q1	0.00132193	0.1245	36	7.2111	7.28664	0.460806	14	6.6149	6.70586	0.282698
PLPPR3	0.0019731	0.124433	36	5.80396	5.74082	0.286919	14	5.32435	5.13452	0.531594
STEAP4	0.0144898	0.124431	36	10.2206	10.3511	0.814377	14	9.37604	9.60581	1.06131
ACTL6A	0.0311634	0.124342	36	6.28826	6.27981	0.728447	14	5.76899	5.69173	0.583875
ARNT2	0.00989854	0.124325	36	5.97853	6.03706	0.59018	14	5.4849	5.50879	0.256718
ST6GALNAC5	0.0212324	0.124316	36	3.36212	3.26432	0.373975	14	3.08454	3.12489	0.171717
ATP11B	0.000814557	0.124295	36	8.01246	8.02022	0.388564	14	7.35105	7.2868	0.368232
WDR88	0.00211169	0.124269	36	3.4898	3.45314	0.181656	14	3.20178	3.24024	0.247097
MAP4K4	0.00163361	0.124248	36	6.92694	6.95071	0.427963	14	6.35535	6.3948	0.308356
FRZB	0.0141996	0.124214	36	4.80191	4.73823	0.49304	14	4.40577	4.36248	0.30733
TMEM256	0.00199636	0.124209	36	8.41369	8.42846	0.586512	14	7.71962	7.67321	0.443618
EPHX4	0.0204592	0.12416	36	3.76541	3.71253	0.408596	14	3.45491	3.47382	0.278429
GAP43	0.00219109	0.124065	36	4.19847	4.15207	0.248097	14	3.85251	3.88511	0.23917
KIF9	0.00101345	0.123966	36	6.57716	6.6186	0.376701	14	6.03561	6.05447	0.310898
SPPL2C	0.00212385	0.123961	36	4.41651	4.39608	0.216196	14	4.05288	4.04732	0.373639
CTSLP8	0.0022239	0.123959	36	6.4002	6.41879	0.253083	14	5.87324	6.02705	0.372047
SLC5A11	0.00159818	0.123926	36	5.08074	5.09281	0.296678	14	4.66253	4.67349	0.319709
NAA10	0.00133447	0.123829	36	9.01386	9.00364	0.282405	14	8.27246	8.19128	0.362462
BID	0.0236108	0.12381	36	5.98659	5.97964	0.700424	14	5.49425	5.50276	0.357099
CLSPN	0.000943868	0.12381	36	3.11131	3.09327	0.204507	14	2.85544	2.86563	0.120687
MAGEC1	0.00604175	0.123759	36	3.2149	3.15208	0.382279	14	2.95061	2.96811	0.178612
SUCNR1	0.00558836	0.123648	36	3.10898	3.08762	0.261566	14	2.85362	2.86152	0.158982
C19orf54	0.00139491	0.12355	36	6.96383	6.92446	0.422604	14	6.39228	6.40255	0.301764
SHBG	0.00640061	0.123543	36	3.92033	3.90931	0.269145	14	3.59859	3.55977	0.392374
H2AFX	0.000804271	0.123525	36	6.75988	6.7412	0.338545	14	6.20518	6.17902	0.248344
TTTY12	0.00332649	0.123448	36	2.58388	2.56245	0.171988	14	2.37198	2.34808	0.197947
LAD1	0.00211232	0.123429	36	6.07708	6.06357	0.335436	14	5.57878	5.55459	0.450927
KCNK9	0.00206894	0.123396	36	4.22657	4.19134	0.250468	14	3.88009	3.84838	0.296101
FAM19A5	0.0435116	0.123373	36	3.61095	3.55199	0.459245	14	3.31499	3.33809	0.340226
DTL	0.0441343	0.123347	36	3.14945	3.05715	0.411027	14	2.89137	2.86891	0.231552
PRR23D1	0.00937383	0.123342	36	2.81923	2.82055	0.235398	14	2.58821	2.60651	0.274214
SCGB1C1	0.00396265	0.123312	36	3.17675	3.13234	0.235254	14	2.9165	2.9388	0.204185
PRKACB	0.0112351	0.123308	36	7.7467	7.78142	0.732836	14	7.11209	7.10006	0.520031
TBX15	0.0261463	0.1233	36	3.98352	3.88287	0.459089	14	3.65721	3.71767	0.262029
PARVB	0.00171003	0.123257	36	5.36547	5.29729	0.305756	14	4.92611	4.94114	0.171906
DNAJC10	0.00175823	0.123241	36	7.20494	7.13814	0.511232	14	6.61502	6.57567	0.318396
ZNF48	0.000956597	0.123227	36	7.83896	7.85288	0.411238	14	7.1972	7.23609	0.3958
TCP10	0.00630708	0.123203	36	3.70247	3.73543	0.216927	14	3.39941	3.47938	0.383849
FGFRL1	0.0137148	0.123184	36	6.70402	6.74984	0.662335	14	6.15536	6.32758	0.520431
MAS1L	0.00363125	0.123183	36	3.47186	3.41893	0.237336	14	3.18772	3.20796	0.220772
LINGO1	0.00635401	0.123149	36	5.80401	5.68886	0.52079	14	5.32914	5.24542	0.478679
LRRC3	0.00352532	0.12312	36	4.63998	4.57391	0.305422	14	4.26043	4.24987	0.341826
MIF	0.0117091	0.123116	36	8.05139	8.1305	0.788894	14	7.3928	7.32965	0.439507
ZNF670	0.0132653	0.123112	36	3.42344	3.45097	0.349252	14	3.14342	3.13008	0.167716
TRMU	0.00114492	0.123029	36	6.23419	6.20281	0.242892	14	5.7246	5.67917	0.352412
CLEC4GP1	0.00646803	0.123028	36	4.01945	3.9907	0.26554	14	3.69089	3.64844	0.368437
SWT1	0.0201097	0.123021	36	5.77943	5.79751	0.608433	14	5.30704	5.2647	0.50834
DIAPH1	0.000624012	0.123016	36	5.53895	5.56057	0.262128	14	5.08623	5.03	0.223195
CORO7	0.00562941	0.123013	36	3.87896	3.82294	0.289611	14	3.56192	3.47593	0.324767
ECE2	0.000621843	0.122945	36	5.08698	5.05757	0.271692	14	4.67143	4.60205	0.222848
SIGLEC1	0.0253125	0.122938	36	5.40653	5.35177	0.594096	14	4.9649	4.84338	0.4984
WDR12	0.000962885	0.122855	36	5.89075	5.86362	0.345237	14	5.40988	5.4519	0.215441
KRTAP10-12	0.00758191	0.122838	36	3.47269	3.46094	0.282693	14	3.18925	3.21106	0.303199
FGL1	0.0371793	0.122811	36	5.37004	5.1582	0.876424	14	4.93182	4.73331	0.423665
FLJ31945	0.0114838	0.122742	36	3.98138	3.93441	0.301568	14	3.65666	3.65588	0.4207
MACROD1	0.00121138	0.122741	36	5.56473	5.62717	0.29651	14	5.11088	5.07689	0.368436
OVAAL	0.00626932	0.122737	36	2.82766	2.76133	0.277886	14	2.59704	2.58268	0.222782
LOC100287015	0.00881828	0.122709	36	3.62703	3.5853	0.316847	14	3.33129	3.36901	0.25478
GAL3ST2	0.00093688	0.122693	36	5.29136	5.27762	0.217878	14	4.85996	4.8348	0.349865
CHAT	0.00295178	0.122687	36	4.96579	4.95818	0.250566	14	4.56095	4.48581	0.45761
CHRM2	0.0122895	0.122652	36	2.78726	2.74577	0.256733	14	2.56009	2.553	0.213525
CHD1L	0.00293677	0.122575	36	6.10994	6.00692	0.341169	14	5.61226	5.68172	0.287659
SLC52A2	0.0053776	0.122574	36	6.31841	6.35429	0.493841	14	5.80376	5.6659	0.464627
VPS13A	0.00601196	0.122541	36	5.97814	6.01447	0.502487	14	5.49133	5.53045	0.320007
DFFB	0.00439137	0.122539	36	6.29347	6.30991	0.488821	14	5.78099	5.79732	0.329306
ADGRF2	0.00625298	0.122505	36	4.09804	4.05048	0.259973	14	3.76443	3.80904	0.332134
BAP1	0.00167079	0.12245	36	5.1788	5.18043	0.347993	14	4.75738	4.74041	0.228636
CDK19	0.0241584	0.122441	36	7.38848	7.48675	0.821817	14	6.78729	6.70161	0.580638
GTSE1	0.000717086	0.122413	36	4.54485	4.51391	0.278567	14	4.17513	4.15653	0.237443
ADAMTSL2	0.00592759	0.122364	36	4.71163	4.66422	0.386673	14	4.32849	4.31012	0.360738
SLC27A4	0.001967	0.122328	36	5.73664	5.7054	0.345759	14	5.27028	5.17113	0.321783
MIS18A	0.00291936	0.122292	36	6.77229	6.70621	0.504437	14	6.22189	6.21483	0.347901
TIMM13	0.000501994	0.12228	36	6.5988	6.62702	0.282862	14	6.06255	6.00919	0.32718
LOC101928196	0.00311434	0.122278	36	2.42651	2.39797	0.172969	14	2.22932	2.24344	0.12444
P4HA3-AS1	0.00399323	0.122236	36	4.02047	3.98471	0.240668	14	3.69386	3.7492	0.301432
FAM155B	0.0112301	0.122202	36	5.68608	5.6845	0.426247	14	5.22428	4.95259	0.705966
AMPD3	0.011675	0.122182	36	6.41306	6.48242	0.627529	14	5.8923	5.92511	0.365776
ZMYND19	0.000670328	0.122127	36	6.91475	6.92599	0.292486	14	6.35349	6.31674	0.321405
LINC01127	0.0207759	0.122101	36	2.98416	2.92836	0.299404	14	2.74199	2.76002	0.25581
LINC01845	0.0137849	0.122057	36	2.58092	2.57295	0.222963	14	2.37155	2.43135	0.263208
MIP	0.00260403	0.121958	36	3.46127	3.453	0.261745	14	3.1807	3.17543	0.203739
B3GALT1	0.0364371	0.121938	36	3.08373	3.03934	0.368822	14	2.8338	2.78349	0.280492
C1orf87	0.0232703	0.121921	36	3.48879	3.40624	0.373103	14	3.20607	3.24101	0.345993
SHOX	0.00201447	0.12191	36	2.7314	2.71495	0.173456	14	2.51008	2.51307	0.148982
HSF4	0.0131503	0.121842	36	5.56306	5.39836	0.502875	14	5.11253	5.05887	0.484303
TRPM2-AS	0.00147729	0.121794	36	5.86759	5.80916	0.265951	14	5.39257	5.42562	0.27806
HCST	0.0121352	0.121776	36	4.81181	4.73235	0.420677	14	4.42232	4.35834	0.414822
MUC2	0.0145903	0.12174	36	4.26299	4.18117	0.412631	14	3.91802	3.77459	0.336393
LOC101928525	0.00281234	0.121727	36	5.51623	5.45761	0.354409	14	5.06989	5.12214	0.323628
C8G	0.00521985	0.121718	36	3.78417	3.75979	0.249833	14	3.47801	3.37373	0.355407
LINC00671	0.00380209	0.121712	36	3.12346	3.14784	0.185068	14	2.87076	2.89495	0.2876
DDX28	0.00131402	0.121663	36	5.42506	5.40913	0.361552	14	4.98632	4.92964	0.227596
YPEL2	0.00295091	0.12166	36	5.71969	5.68295	0.372785	14	5.25713	5.23689	0.38189
GIP	0.00216428	0.121626	36	4.82668	4.81859	0.243238	14	4.43645	4.38632	0.412229
LINC01500	0.00993008	0.121616	36	2.68529	2.66229	0.216958	14	2.46821	2.45533	0.269748
CCDC24	0.00200041	0.121588	36	5.35048	5.33017	0.214966	14	4.91803	4.92387	0.44801
AACS	0.0206439	0.121575	36	6.79358	6.8249	0.647322	14	6.24455	6.37767	0.625778
P4HTM	0.00232325	0.121546	36	6.77762	6.67689	0.472349	14	6.23001	6.21671	0.31958
FAM178B	0.00184192	0.12153	36	5.73406	5.72147	0.380558	14	5.27082	5.2019	0.378362
THEM6	0.00430342	0.121477	36	4.84727	4.84324	0.325319	14	4.45583	4.52136	0.322283
SHPRH	0.00770693	0.121447	36	6.21085	6.28542	0.526068	14	5.70942	5.74131	0.473974
TYRP1	0.03982	0.12143	36	2.20697	2.134	0.310318	14	2.02881	2.04418	0.125751
P3H1	0.00162661	0.121415	36	5.62152	5.60143	0.329351	14	5.16779	5.10664	0.395307
SF3A2	0.0181429	0.121402	36	5.67497	5.58024	0.531074	14	5.21696	5.19892	0.564066
KPNA2	0.00107867	0.121402	36	7.25982	7.26763	0.43738	14	6.67391	6.68074	0.290809
LOC339803	0.0171562	0.121399	36	4.73497	4.75675	0.506898	14	4.35284	4.33864	0.2586
UGDH	0.00653191	0.121341	36	8.91312	9.01228	0.782771	14	8.19413	8.09662	0.422156
LOC441204	0.00755458	0.121276	36	4.57613	4.52835	0.35846	14	4.20717	4.04122	0.397517
LINC01487	0.00549321	0.121239	36	2.1842	2.15433	0.220991	14	2.00815	2.01863	0.0850307
LOC284014	0.00582622	0.121236	36	5.12101	5.12479	0.344761	14	4.70825	4.46741	0.5356
VPS37B	0.00188463	0.121195	36	6.0786	6.12103	0.396411	14	5.58882	5.53443	0.359653
ANKS3	0.000965849	0.121159	36	6.57459	6.54456	0.240258	14	6.045	6.06301	0.419541
ZMYND10	0.00109248	0.121141	36	5.01366	4.98733	0.36114	14	4.60987	4.55969	0.232886
PRSS30P	0.0064513	0.121009	36	4.49026	4.46221	0.31738	14	4.12899	4.09918	0.402174
PPIP5K1	0.0033024	0.120989	36	6.8018	6.80507	0.477985	14	6.25464	6.22276	0.488047
TSPAN13	0.000615	0.120944	36	11.201	11.2753	0.533872	14	10.3003	10.224	0.652281
LINC00944	0.00115918	0.120892	36	3.25056	3.26563	0.199914	14	2.98927	2.99805	0.133124
MAML3	0.00130745	0.120871	36	6.05358	6.01767	0.292718	14	5.56707	5.54271	0.355246
DPP10-AS3	0.00478095	0.120812	36	2.46901	2.48045	0.202299	14	2.27068	2.28556	0.118356
FBXL22	0.00937644	0.120794	36	3.83565	3.82266	0.384327	14	3.52757	3.53844	0.162452
SAC3D1	0.000641153	0.12078	36	10.1979	10.2235	0.488122	14	9.37896	9.42061	0.387799
ZNF222	0.0166236	0.120728	36	5.43804	5.35603	0.523746	14	5.0015	4.97078	0.490398
LINC02043	0.00189011	0.120695	36	4.80539	4.79894	0.267142	14	4.41973	4.36598	0.371011
TSSC4	0.000793405	0.120635	36	7.15064	7.17896	0.324533	14	6.57703	6.56036	0.363073
IFNA16	0.0187801	0.120632	36	2.45028	2.38986	0.263981	14	2.25373	2.24447	0.149517
C6orf15	0.00235183	0.120547	36	4.0147	3.98842	0.254772	14	3.69288	3.672	0.256559
MAFG-AS1	0.000987531	0.120528	36	5.46553	5.47345	0.264213	14	5.02747	4.94017	0.406797
LOC646778	0.00312668	0.12051	36	3.18665	3.15447	0.244943	14	2.93128	2.893	0.151025
HOMER1	0.00600518	0.120479	36	6.05451	5.98825	0.505558	14	5.56944	5.56638	0.408734
ATP5D	0.00021539	0.120413	36	8.2663	8.29977	0.357473	14	7.60437	7.51257	0.340557
PATZ1	0.00382076	0.12041	36	5.81741	5.86792	0.4298	14	5.35158	5.30922	0.393962
TOMM40	0.000491571	0.120399	36	9.29127	9.24876	0.430261	14	8.54735	8.54569	0.374269
SASS6	0.00720055	0.120393	36	5.0641	5.0151	0.454206	14	4.65865	4.71977	0.328253
LINC02325	0.0037248	0.120343	36	3.62632	3.60707	0.329803	14	3.3361	3.38939	0.234523
SLC10A7	0.0252682	0.120334	36	4.0056	3.87438	0.470194	14	3.68505	3.66012	0.181415
LINC01647	0.00582687	0.120318	36	4.31155	4.39065	0.303867	14	3.96656	3.97533	0.409455
HGH1	0.00178619	0.12028	36	5.96734	5.99928	0.425754	14	5.49001	5.50957	0.298877
ABCA3	0.00106788	0.120191	36	7.0814	7.06993	0.403365	14	6.51535	6.51167	0.390682
AIMP2	0.000160138	0.120129	36	8.85285	8.92549	0.347643	14	8.14556	8.07619	0.32337
PROX1-AS1	0.00646199	0.120125	36	2.89877	2.87801	0.250995	14	2.66718	2.68942	0.145676
TIMELESS	0.00247399	0.120103	36	5.11346	5.06666	0.336681	14	4.70501	4.69113	0.332744
ANKRD16	0.00398118	0.120049	36	5.69856	5.76268	0.432734	14	5.24356	5.23021	0.373314
PIM1	0.0197116	0.119979	36	8.28999	8.15164	0.870746	14	7.62846	7.48497	0.566619
DTD2	0.00236049	0.119976	36	7.63369	7.73509	0.55756	14	7.02454	6.94641	0.269728
CCDC78	0.0342404	0.119844	36	5.94994	5.87291	0.78606	14	5.47565	5.43311	0.551727
FTSJ1	0.00202118	0.119725	36	7.1338	7.15337	0.445405	14	6.56568	6.55709	0.423121
CST9	0.00281618	0.119683	36	4.83013	4.83265	0.315026	14	4.4456	4.32805	0.363676
CALHM1	0.0310644	0.11964	36	3.32974	3.34449	0.361791	14	3.06475	3.02554	0.351875
CRYBA2	0.02393	0.119634	36	6.01065	5.89384	0.568091	14	5.53233	5.49512	0.678191
CBR4	0.00536845	0.119611	36	7.82286	7.7531	0.665914	14	7.20044	7.2444	0.259506
LINC01140	0.00252767	0.119535	36	4.49312	4.43914	0.277979	14	4.13585	4.14098	0.263101
ZNF793-AS1	0.0265071	0.119488	36	6.32092	6.28416	0.721596	14	5.8185	5.80541	0.390574
C4orf45	0.0271547	0.11947	36	2.99707	2.88996	0.329473	14	2.75888	2.74966	0.259242
TESMIN	0.00843274	0.119433	36	5.03275	5.05052	0.456665	14	4.63289	4.59938	0.276771
CYB5A	0.001354	0.1194	36	7.74433	7.75498	0.482545	14	7.1292	6.98725	0.453586
SYVN1	0.00216176	0.119325	36	5.96477	5.95542	0.386251	14	5.49128	5.5207	0.253944
GAL3ST1	0.00247214	0.119282	36	4.3581	4.32564	0.29781	14	4.01227	4.01812	0.262284
PARD3B	0.00107694	0.119264	36	5.68054	5.70649	0.27451	14	5.22983	5.26737	0.336458
LRBA	0.00118748	0.119175	36	8.53422	8.56605	0.47198	14	7.85757	7.92615	0.439174
IFI27L1	0.00141073	0.119173	36	7.60102	7.60691	0.441696	14	6.99838	6.90671	0.474301
ERCC6L	0.0109064	0.11917	36	3.99801	3.94996	0.387129	14	3.68104	3.61037	0.251481
LINC00176	0.00247541	0.119168	36	4.84531	4.80167	0.322522	14	4.46117	4.40179	0.312109
C2CD2L	0.00283318	0.119088	36	4.52027	4.50474	0.311436	14	4.16212	4.16167	0.272682
STX1B	0.0185794	0.119052	36	3.85815	3.85178	0.343982	14	3.55256	3.51675	0.422238
DCLRE1A	0.0101093	0.118993	36	4.95562	4.99102	0.45191	14	4.56329	4.58167	0.308705
EPHB3	0.00230546	0.118942	36	5.79695	5.80706	0.349887	14	5.33819	5.37157	0.435514
LOC100130741	0.0175605	0.11894	36	5.09624	4.9446	0.511813	14	4.69294	4.75244	0.33468
LOC101929465	0.00425292	0.118898	36	2.87665	2.84403	0.208417	14	2.64909	2.55161	0.221432
TWISTNB	0.0364666	0.118885	36	6.02719	5.98708	0.674369	14	5.55044	5.4007	0.604836
OPN3	0.0340133	0.118799	36	4.92245	4.88007	0.567519	14	4.53335	4.42291	0.499958
MYBPC2	0.0210651	0.118798	36	3.39589	3.2891	0.321403	14	3.12746	3.03103	0.357966
LINC01356	0.00132496	0.118762	36	5.7372	5.69633	0.335526	14	5.28384	5.24982	0.300886
SMUG1	0.00263577	0.118755	36	5.98943	5.99343	0.352916	14	5.51616	5.50767	0.1693
LRRC37A5P	0.00202603	0.118681	36	3.68255	3.6741	0.209986	14	3.39174	3.41371	0.267237
ABCG1	0.00334113	0.11868	36	6.37216	6.35679	0.483778	14	5.86895	5.77004	0.299633
PRKAA2	0.00963946	0.118664	36	5.64989	5.56339	0.522867	14	5.20378	5.2238	0.216576
REN	0.0253988	0.118647	36	2.61069	2.53378	0.280649	14	2.40458	2.39687	0.23109
DEAF1	0.00357244	0.118635	36	5.10011	5.15072	0.310075	14	4.6975	4.68921	0.447438
NAV2-AS4	0.00406696	0.118616	36	3.50696	3.52966	0.209905	14	3.23016	3.20944	0.282546
MAGEA3	0.0413711	0.118593	36	3.57195	3.50314	0.438325	14	3.29007	3.22226	0.342853
PEX10	0.01629	0.118577	36	7.75225	7.58854	0.690411	14	7.14057	7.22952	0.281844
ATP11A-AS1	0.00124631	0.118548	36	4.23964	4.24258	0.249958	14	3.90519	3.89362	0.198806
ROPN1L	0.0191901	0.118526	36	2.92364	2.84127	0.340589	14	2.69305	2.66995	0.240025
GUF1	0.00386096	0.118515	36	6.27694	6.28588	0.469975	14	5.78191	5.84582	0.315416
PIEZO1	0.000429019	0.118438	36	5.44608	5.40731	0.216841	14	5.01684	4.87183	0.308287
MYO1E	0.00166395	0.118427	36	6.31205	6.38102	0.375018	14	5.81461	5.66827	0.438131
GAPDHS	0.0158438	0.118393	36	3.63767	3.59977	0.323502	14	3.35107	3.4331	0.365623
TMEM31	0.0144652	0.118389	36	3.28428	3.28367	0.317953	14	3.02553	3.03737	0.217832
CCDC185	0.000950986	0.11838	36	5.03042	5.0138	0.237659	14	4.63413	4.55628	0.306347
WDCP	0.00560633	0.118378	36	6.35107	6.35236	0.487088	14	5.85075	6.0558	0.398338
MC5R	0.00315518	0.118344	36	3.28072	3.22399	0.301163	14	3.02235	3.07172	0.171891
SYT8	0.00257439	0.118283	36	5.00554	4.93842	0.299999	14	4.61153	4.57101	0.322815
SLC25A45	0.0366337	0.11828	36	5.39958	5.424	0.599731	14	4.97456	4.79496	0.600511
NUDT16P1	0.0135108	0.118261	36	4.79669	4.8018	0.468219	14	4.41918	4.41875	0.287887
FARSA	0.000792573	0.118252	36	8.43834	8.37111	0.476725	14	7.77428	7.78887	0.344295
LSR	0.00093334	0.118242	36	7.45398	7.47005	0.408571	14	6.86742	6.91439	0.414878
IMPDH2	0.0042471	0.118189	36	9.21502	9.13053	0.686544	14	8.4902	8.48425	0.399146
CYB561A3	0.0167668	0.118124	36	7.96571	7.74303	0.982373	14	7.33948	7.32388	0.287007
SPATA8	0.0185919	0.118121	36	3.35489	3.28069	0.335606	14	3.09115	3.03733	0.247536
YDJC	0.00813557	0.118102	36	5.72431	5.73757	0.424114	14	5.27438	5.23089	0.49408
LOC115110	0.00195862	0.118101	36	5.19367	5.17947	0.295237	14	4.78545	4.76422	0.30456
EPX	0.0118519	0.118097	36	3.14568	3.15758	0.281309	14	2.89844	2.96763	0.259341
CA7	0.00171583	0.118038	36	5.26302	5.26229	0.283095	14	4.84956	4.92274	0.324856
HCCAT5	0.00239996	0.11801	36	5.21015	5.23015	0.318306	14	4.80093	4.80921	0.32583
CBX4	0.00216195	0.117975	36	5.31118	5.3255	0.34974	14	4.89415	4.78977	0.290471
HOXD12	0.0040475	0.117952	36	4.61299	4.52439	0.310852	14	4.25085	4.23068	0.335309
ST14	0.000409247	0.117951	36	7.0433	7.08683	0.333017	14	6.49037	6.44924	0.296187
LGR5	0.00299234	0.117951	36	2.92303	2.9113	0.205513	14	2.69356	2.74778	0.136243
B3GALT6	0.00569047	0.117936	36	6.85411	6.92127	0.561196	14	6.3161	6.30726	0.317788
LCE1B	0.00510296	0.11793	36	4.3408	4.35563	0.321968	14	4.00009	3.9593	0.338978
C1orf158	0.0198281	0.117914	36	3.87554	3.74109	0.398388	14	3.57138	3.65181	0.315379
VAC14-AS1	0.0455575	0.117869	36	3.02591	2.96187	0.366937	14	2.78852	2.68465	0.303389
ARID3B	0.011687	0.117829	36	5.19749	5.08539	0.457105	14	4.78987	4.80155	0.358484
CHRM4	0.011991	0.117825	36	3.75645	3.71243	0.278509	14	3.46186	3.30498	0.415256
PPIL1	0.00413783	0.117816	36	7.42012	7.51412	0.544626	14	6.83825	6.79956	0.420287
HOOK2	0.00105067	0.117814	36	6.69964	6.62257	0.322536	14	6.17428	6.15962	0.334424
ASIP	0.0247321	0.117794	36	3.76361	3.70482	0.387209	14	3.46853	3.42193	0.366141
IQCF5-AS1	0.0322724	0.117716	36	2.81286	2.77368	0.280519	14	2.59246	2.62712	0.342868
LOC283038	0.014093	0.117683	36	2.95637	2.88987	0.273652	14	2.72479	2.66806	0.230748
POU4F2	0.014543	0.117653	36	3.70123	3.71257	0.338807	14	3.41137	3.33151	0.319466
NRAP	0.0133945	0.117634	36	3.68957	3.58307	0.465763	14	3.40067	3.44878	0.242748
TEX48	0.00581063	0.117634	36	3.33341	3.29757	0.243263	14	3.0724	3.02682	0.261753
DCLRE1B	0.0117038	0.117615	36	4.24389	4.2347	0.392274	14	3.91164	3.87491	0.283433
LOC100131170	0.000729369	0.117526	36	6.43905	6.42032	0.300685	14	5.93531	5.91082	0.337853
C11orf88	0.0193854	0.117505	36	3.57519	3.54597	0.313801	14	3.29554	3.30599	0.340236
RACGAP1	0.0382231	0.117411	36	7.16792	7.2815	0.866717	14	6.60768	6.48821	0.493566
SLC37A1	0.000803158	0.11734	36	5.81947	5.76911	0.262211	14	5.36489	5.34664	0.274208
IL21R-AS1	0.0237191	0.117302	36	3.90102	3.89797	0.338259	14	3.59639	3.45616	0.521942
SCFD2	0.00094994	0.117122	36	6.5102	6.49883	0.372704	14	6.00257	5.9904	0.339644
CCDC74A	0.00556393	0.117082	36	4.34734	4.35192	0.344418	14	4.00847	4.00231	0.263525
SLC29A2	0.00551943	0.117071	36	5.1744	5.12239	0.411522	14	4.77109	4.71944	0.346024
OR5I1	0.0302468	0.117059	36	2.84903	2.75209	0.298448	14	2.62699	2.54143	0.272471
HIST1H2AI	0.000720691	0.117005	36	8.39958	8.41471	0.454135	14	7.74525	7.73364	0.431166
GRIN3B	0.00421941	0.116969	36	4.53965	4.56563	0.252208	14	4.18612	4.20225	0.424113
APBA2	0.00774176	0.116968	36	5.99795	5.97792	0.478807	14	5.53086	5.60011	0.445664
RNF157-AS1	0.0196424	0.116906	36	3.94126	3.87402	0.398693	14	3.63449	3.55697	0.255891
HTR1A	0.0124142	0.116873	36	3.92629	3.8929	0.337021	14	3.62077	3.51559	0.346323
TTF2	0.000973838	0.116822	36	4.24509	4.2387	0.223468	14	3.9149	3.92465	0.245814
SCO2	0.0104821	0.116812	36	5.93181	5.99526	0.466939	14	5.47046	5.48143	0.581227
GRIK1	0.0402029	0.116746	36	4.16082	4.1596	0.523658	14	3.83738	3.8125	0.264316
PROC	0.00542912	0.116742	36	4.78782	4.67541	0.45686	14	4.41565	4.4209	0.280315
LMNTD1	0.0453197	0.116719	36	3.30958	3.29684	0.378501	14	3.05236	3.06086	0.394206
LRRC2	0.0145573	0.11671	36	2.57497	2.56351	0.248099	14	2.37487	2.34343	0.154368
SRRM2-AS1	0.0281115	0.116651	36	4.0402	4.01943	0.434405	14	3.72638	3.64172	0.364882
ABCA1	0.00113611	0.116648	36	5.03839	5.04476	0.276498	14	4.64705	4.62298	0.274351
WNT7A	0.00168958	0.11657	36	4.89478	4.84152	0.284702	14	4.51484	4.51605	0.299442
NME2	0.000407194	0.116513	36	9.84884	9.85903	0.400537	14	9.08471	9.05096	0.380749
DUS2	0.00150248	0.116509	36	5.92791	5.91773	0.339916	14	5.46801	5.56914	0.338002
KIAA1257	0.00360698	0.116497	36	4.24118	4.21912	0.308838	14	3.91217	3.90584	0.192128
C7orf13	0.0366884	0.116494	36	5.8802	5.76408	0.611559	14	5.42405	5.61445	0.648858
AXIN1	0.00286855	0.116478	36	5.13411	5.09499	0.2971	14	4.73589	4.7194	0.365278
FGF3	0.00426505	0.116472	36	4.47219	4.39239	0.241982	14	4.12533	4.11305	0.414579
RPP25L	0.000481444	0.116436	36	7.36781	7.4028	0.327462	14	6.79654	6.66925	0.463157
POLR1B	0.00203546	0.116419	36	5.92235	5.83764	0.294501	14	5.46322	5.49596	0.258805
OLA1	0.00326926	0.116409	36	6.45654	6.43574	0.451839	14	5.95604	5.84934	0.407604
LINC00028	0.00137099	0.116382	36	4.97393	4.91545	0.276661	14	4.58844	4.55405	0.305481
QSOX2	0.00265789	0.116351	36	6.45927	6.39691	0.366847	14	5.95879	5.94371	0.360164
CERS4	0.00274808	0.116316	36	6.06949	6.02498	0.395237	14	5.59935	5.51749	0.388905
ARHGAP12	0.0216303	0.116314	36	6.44488	6.43665	0.662146	14	5.94567	5.85268	0.491896
LINC01432	0.0116998	0.116293	36	3.60106	3.573	0.349991	14	3.32217	3.38952	0.192518
C1QTNF2	0.0381132	0.116282	36	4.54493	4.47559	0.451207	14	4.19298	4.02999	0.605831
MYLPF	0.00522456	0.116233	36	4.53904	4.48791	0.332585	14	4.18769	4.07323	0.321851
TRAM2-AS1	0.00489264	0.116207	36	6.37664	6.44674	0.506412	14	5.88315	5.91597	0.289477
PGD	0.00037949	0.116184	36	5.14607	5.11758	0.195497	14	4.74789	4.78742	0.179574
PAICS	0.00120642	0.116175	36	7.16333	7.14786	0.345794	14	6.6091	6.61957	0.217294
LOC730102	0.026764	0.116166	36	4.25228	4.2101	0.480109	14	3.92331	3.89344	0.242063
KRT72	0.00118108	0.116132	36	4.89758	4.88619	0.221257	14	4.51879	4.49105	0.291303
HSD17B10	0.00198836	0.116041	36	8.39371	8.57739	0.557338	14	7.74502	7.67071	0.30368
ALCAM	0.0057014	0.116004	36	7.93525	7.8907	0.608548	14	7.32217	7.44423	0.386883
FOXS1	0.00369456	0.115962	36	5.54564	5.44083	0.355855	14	5.11733	5.07874	0.361479
RAD51	0.00962539	0.11596	36	3.59855	3.5648	0.343393	14	3.32063	3.29705	0.194311
PLA2G15	0.00409515	0.115954	36	6.31473	6.25694	0.516244	14	5.82705	5.80364	0.311827
PSMA5	0.00291938	0.115934	36	6.66639	6.72345	0.453191	14	6.15165	6.09168	0.395125
FDXACB1	0.0400021	0.115901	36	3.80306	3.70617	0.439414	14	3.50948	3.3742	0.356538
LINC01931	0.00928181	0.115865	36	2.98053	2.96005	0.290384	14	2.75052	2.72769	0.165672
TMEM235	0.0176824	0.115786	36	2.94011	2.91974	0.278857	14	2.71337	2.72383	0.247638
PSG3	0.000784059	0.115724	36	3.65935	3.63461	0.17899	14	3.37729	3.32896	0.17914
NDOR1	0.00136208	0.115715	36	4.99148	4.95266	0.237563	14	4.60677	4.45526	0.400392
RNF125	0.0201395	0.115696	36	4.67053	4.67144	0.452278	14	4.3106	4.37675	0.413741
GALNT18	0.00414823	0.115695	36	4.68998	4.6534	0.35266	14	4.32856	4.26339	0.308737
RGS3	0.00238113	0.115683	36	4.97042	4.96711	0.324463	14	4.58742	4.57625	0.305622
RFX5	0.00334848	0.115657	36	6.67807	6.71424	0.489417	14	6.1636	6.12197	0.274945
ZNF217	0.0143026	0.115627	36	8.20826	8.32836	0.753025	14	7.57607	7.55254	0.613468
RXFP2	0.00308789	0.115555	36	2.80979	2.84876	0.19435	14	2.59351	2.60373	0.170822
FLJ13224	0.0243109	0.115532	36	4.67988	4.59719	0.442317	14	4.31973	4.15129	0.476444
PDZRN3-AS1	0.03124	0.1155	36	7.37763	7.53338	0.816399	14	6.81001	6.88344	0.644494
FAM214B	0.0075194	0.115491	36	5.83814	5.77213	0.504651	14	5.38901	5.35252	0.320581
COMTD1	0.00142539	0.115469	36	6.89946	6.90349	0.421578	14	6.36877	6.31661	0.381164
SPATA4	0.0498799	0.115444	36	2.73257	2.67241	0.361421	14	2.52243	2.45678	0.171985
UGT2B15	0.00732596	0.1154	36	2.63938	2.5953	0.227867	14	2.43648	2.41183	0.141379
CIRBP-AS1	0.0101453	0.115395	36	4.75679	4.65841	0.473333	14	4.39113	4.33391	0.29197
SLCO2B1	0.0122605	0.115393	36	4.54226	4.45806	0.408055	14	4.1931	4.18254	0.32049
BNIP1	0.00179924	0.115382	36	5.27097	5.30666	0.335244	14	4.86584	4.81161	0.233675
SHROOM3	0.00620845	0.115378	36	7.60029	7.53724	0.580883	14	7.01614	7.07753	0.535044
OR7A10	0.0129112	0.115367	36	2.78028	2.76781	0.204923	14	2.56661	2.53817	0.309516
FBXO25	0.0042822	0.115365	36	8.22911	8.20684	0.60198	14	7.59669	7.4846	0.506269
MYO1B	0.00368602	0.115252	36	5.37967	5.36498	0.373282	14	4.96663	5.02371	0.298579
EXOSC4	0.000929276	0.115234	36	6.62721	6.62147	0.280346	14	6.11846	6.05304	0.258721
NHLRC4	0.00154954	0.115226	36	5.52745	5.50056	0.259467	14	5.10315	5.05535	0.374649
SNORA17B	0.00262034	0.115213	36	5.1083	5.15963	0.328307	14	4.71622	4.68353	0.298058
PCDHGC3	0.00215559	0.11517	36	6.63352	6.63917	0.452199	14	6.12456	6.04615	0.305009
OR2C1	0.0140422	0.115161	36	3.13691	3.12203	0.29804	14	2.89624	2.94667	0.200403
SMIM12	0.00449565	0.115142	36	6.05806	6.03615	0.470403	14	5.59335	5.54529	0.34486
TRIM73	0.022594	0.115142	36	7.09537	7.12182	0.618447	14	6.5511	6.56508	0.780036
FAM131B	0.0202804	0.115135	36	4.44521	4.35192	0.431281	14	4.10424	4.11563	0.372352
PCOLCE-AS1	0.00704546	0.115134	36	3.89811	3.90415	0.307163	14	3.59911	3.66135	0.253186
C4orf46	0.04834	0.115121	36	5.28372	5.22787	0.653717	14	4.87849	4.78216	0.436906
FAM109A	0.000946447	0.115115	36	7.17762	7.17213	0.308881	14	6.62716	6.58776	0.413591
NUP210P1	0.00592458	0.115088	36	3.53654	3.51307	0.224419	14	3.26538	3.23277	0.303075
BZW2	0.00244022	0.115046	36	10.1144	10.2054	0.65625	14	9.33913	9.26403	0.643703
CD40LG	0.0214015	0.114882	36	4.13895	4.1402	0.333698	14	3.82214	3.86238	0.499982
LINC00454	0.0148478	0.114844	36	3.20771	3.12748	0.281569	14	2.96227	2.99549	0.229641
TREML5P	0.030606	0.114828	36	4.10006	4.08828	0.41674	14	3.78637	3.65283	0.4477
RDH8	0.0481159	0.114806	36	3.24901	3.17438	0.390408	14	3.00048	3.08841	0.31694
RDM1	0.000691367	0.114798	36	6.05396	6.0726	0.291776	14	5.5909	5.57552	0.238899
ABHD11	0.00668147	0.114784	36	5.22815	5.15742	0.354198	14	4.82831	4.73784	0.459133
LINC00662	0.0130366	0.11475	36	6.79421	6.74903	0.673741	14	6.27474	6.23378	0.38083
OR2S2	0.00693985	0.114732	36	3.20095	3.16212	0.218086	14	2.95625	2.97585	0.290938
HIST1H2AD	0.00415892	0.114726	36	6.66657	6.68644	0.461644	14	6.15696	6.16598	0.48646
ORC6	0.0213605	0.114627	36	6.00314	5.90814	0.719625	14	5.54463	5.49691	0.35433
LARGE2	0.00182049	0.114599	36	6.68907	6.72645	0.430694	14	6.17828	6.08808	0.35256
SLCO4A1-AS1	0.00127732	0.114524	36	5.39092	5.34321	0.331819	14	4.97952	4.93961	0.252354
NRL	0.00564105	0.114522	36	3.41395	3.38909	0.267733	14	3.15343	3.1235	0.235704
RBM15B	0.000862246	0.114478	36	6.91079	7.03576	0.365104	14	6.38361	6.34523	0.357393
FAM138F	0.00251282	0.114477	36	5.04977	4.9986	0.307111	14	4.66456	4.58631	0.32345
PCDHGA3	0.00616	0.114462	36	6.20318	6.19111	0.504345	14	5.73005	5.68372	0.28934
ALDH18A1	0.00382991	0.114445	36	7.33138	7.42751	0.523499	14	6.77227	6.66568	0.428941
KIR2DS5	0.0112858	0.114409	36	4.07893	4.05965	0.345999	14	3.76795	3.78887	0.307163
KALRN	0.00152362	0.114351	36	3.95984	3.92888	0.240258	14	3.6581	3.61866	0.17712
GRK4	0.00211499	0.114335	36	3.89197	3.89846	0.245537	14	3.59544	3.58709	0.202045
BIK	0.0027545	0.114295	36	8.09945	8.22751	0.553443	14	7.48254	7.48312	0.357495
TPGS1	0.00252562	0.114293	36	5.27028	5.24938	0.318135	14	4.86887	4.73308	0.384192
TBC1D10B	0.00681444	0.114271	36	5.92664	5.954	0.49418	14	5.47532	5.42282	0.290853
CNTNAP1	0.0317442	0.11424	36	4.20267	4.15029	0.432179	14	3.88272	4.00219	0.4114
LSM7	0.00811882	0.114227	36	9.21016	9.34303	0.779707	14	8.50906	8.44955	0.356532
SLC9A3	0.0020684	0.114202	36	4.77638	4.7257	0.331872	14	4.41287	4.40533	0.273148
ERGIC1	0.00804063	0.114035	36	8.07698	8.15977	0.679153	14	7.46314	7.44606	0.351544
CABP4	0.0317754	0.114	36	5.45964	5.447	0.617291	14	5.04484	5.24488	0.401046
SDF4	0.00700366	0.113988	36	5.8249	5.85021	0.461422	14	5.38239	5.37114	0.36798
FBXO45	0.0041822	0.11397	36	6.4889	6.49246	0.49548	14	5.99602	6.05669	0.288545
LHX3	0.0105597	0.113929	36	3.57377	3.57539	0.282666	14	3.30241	3.37218	0.296553
SLC35D3	0.00854508	0.113896	36	2.39847	2.39289	0.183901	14	2.2164	2.22862	0.195795
LINC02081	0.0117877	0.113889	36	2.68883	2.63199	0.226022	14	2.48473	2.48937	0.204114
RAB3B	0.011341	0.113856	36	8.56878	8.69697	0.709903	14	7.91854	7.87987	0.625883
TXN	0.000365948	0.113826	36	10.1597	10.225	0.467512	14	9.38892	9.33255	0.391398
TMEM97	0.0222176	0.113811	36	7.39318	7.54103	0.755851	14	6.83236	6.96667	0.4497
NTHL1	0.00121822	0.113773	36	5.76877	5.70455	0.32574	14	5.33131	5.26272	0.275212
FLJ37453	0.00237441	0.113631	36	5.69823	5.66667	0.346467	14	5.26664	5.19764	0.30882
COL19A1	0.00611478	0.113558	36	3.21984	3.16515	0.248888	14	2.97611	3.00152	0.190614
LINC00486	0.00137673	0.113543	36	3.23778	3.20953	0.186963	14	2.99273	2.91878	0.190273
RHBDL1	0.0139235	0.113526	36	3.26295	3.26529	0.254064	14	3.01603	2.97962	0.346893
PMS1	0.0113515	0.113512	36	5.02515	4.9498	0.446755	14	4.64492	4.57423	0.264921
ADCK5	0.00556537	0.113493	36	4.42312	4.4356	0.318728	14	4.0885	3.97132	0.342849
LINC02032	0.00336233	0.113415	36	2.54095	2.51788	0.217948	14	2.34884	2.36773	0.11606
ITGA11	0.00462088	0.113368	36	4.39412	4.35396	0.322528	14	4.06205	4.06029	0.212794
LINC00529	0.0118757	0.113332	36	2.87885	2.80492	0.265061	14	2.66136	2.6309	0.229484
KMT2E-AS1	0.00267264	0.113326	36	6.32926	6.29076	0.373997	14	5.85111	5.66173	0.486056
NEUROG2	0.0337145	0.113299	36	3.37783	3.35377	0.317792	14	3.12271	3.19702	0.414767
LINC00705	0.00317668	0.113292	36	4.27485	4.2572	0.241365	14	3.952	4.04386	0.230802
MRPS17	0.0188533	0.113264	36	7.99391	8.16734	0.755915	14	7.39032	7.26925	0.534482
APBA1	0.0120349	0.113222	36	5.78129	5.8434	0.534142	14	5.34492	5.35582	0.255739
ANKRD23	0.00139769	0.113203	36	5.06285	5.06948	0.293433	14	4.68077	4.67858	0.270909
LINC00421	0.00655251	0.113201	36	4.13195	4.12475	0.292175	14	3.82013	3.88105	0.338491
RAMP1	0.0163655	0.113199	36	8.19475	8.32431	0.775805	14	7.57634	7.66	0.601775
RFK	0.00555578	0.113098	36	8.53315	8.78597	0.663643	14	7.88976	7.94526	0.238514
ADGRV1	0.00733732	0.113042	36	3.93008	3.90341	0.307683	14	3.6339	3.60747	0.293768
SPAAR	0.0189295	0.113038	36	3.64134	3.63285	0.239986	14	3.36693	3.50959	0.445428
GNRH2	0.00906838	0.113031	36	4.46417	4.45792	0.319492	14	4.12777	4.11219	0.396989
PRPF39	0.00184823	0.113015	36	8.13423	8.16494	0.489189	14	7.52135	7.54015	0.462086
SLC7A1	0.00168845	0.113006	36	7.87993	7.87536	0.487905	14	7.28625	7.27821	0.346282
KIR2DS3	0.00287346	0.112979	36	4.24677	4.19893	0.25341	14	3.92689	3.95309	0.220831
THAP7	0.000367418	0.112977	36	6.92546	7.00161	0.293343	14	6.40382	6.39481	0.258535
NPPB	0.00282136	0.112955	36	5.20852	5.20958	0.304896	14	4.81627	4.88994	0.320907
LINC01566	0.00277713	0.112865	36	5.20617	5.21241	0.287726	14	4.81441	4.69487	0.427553
SNX8	0.00131012	0.112828	36	6.16134	6.16535	0.28309	14	5.69784	5.73639	0.318544
LOC100288721	0.011784	0.112818	36	2.46646	2.42689	0.200139	14	2.28093	2.21307	0.21507
FBXW5	0.00110995	0.112789	36	6.44746	6.44611	0.290632	14	5.9626	5.94131	0.368862
LOC101928306	0.0130367	0.112784	36	3.52052	3.48494	0.266023	14	3.25579	3.19116	0.366747
PUS1	0.00185043	0.11272	36	6.92864	6.90116	0.369895	14	6.4079	6.47544	0.408673
MYBPH	0.00298182	0.112708	36	5.29995	5.2373	0.296284	14	4.90166	4.89349	0.399109
CEP78	0.0370906	0.112698	36	5.37619	5.30349	0.618506	14	4.97221	4.9295	0.391818
COL1A1	0.0161962	0.112674	36	8.68742	8.85598	0.871013	14	8.03476	7.96801	0.380854
LOC100131262	0.0083877	0.112673	36	7.07198	7.18024	0.598428	14	6.54068	6.50935	0.374947
ZHX3	0.00202575	0.112625	36	6.49975	6.4611	0.437276	14	6.01164	6.09675	0.263659
LOC101927657	0.00964118	0.112603	36	3.17964	3.18009	0.233749	14	2.94091	2.89226	0.292867
PKDCC	0.00618926	0.112567	36	6.96632	7.03472	0.482611	14	6.44343	6.26441	0.587455
PCSK4	0.00142359	0.11252	36	6.15065	6.13111	0.287293	14	5.68917	5.63013	0.412908
PSG11	0.00752593	0.112478	36	2.47172	2.48332	0.172496	14	2.28633	2.24538	0.232692
LOC400768	0.00335867	0.112458	36	3.26734	3.25925	0.227865	14	3.02232	3.02964	0.184856
MOV10	0.0023211	0.112389	36	6.70323	6.68657	0.462196	14	6.20086	6.21188	0.271255
SLC15A3	0.00840753	0.112351	36	4.72292	4.70467	0.362882	14	4.36907	4.32669	0.402923
ADRM1	0.000616252	0.112327	36	6.92509	6.86296	0.305426	14	6.40636	6.28847	0.340387
NIPA1	0.00632118	0.112323	36	7.85679	7.7831	0.598339	14	7.26829	7.30806	0.454068
FHOD1	0.00256889	0.112289	36	6.79503	6.72086	0.35009	14	6.28621	6.32449	0.463954
PAX1	0.00441973	0.112277	36	3.72104	3.7119	0.255022	14	3.44243	3.39206	0.256613
LOC284939	0.00439427	0.112263	36	5.39159	5.4359	0.313224	14	4.98796	5.06107	0.466776
MAJIN	0.0152351	0.112223	36	4.23294	4.22892	0.331894	14	3.91616	3.84457	0.436166
SLC25A22	0.00330252	0.112221	36	6.92702	6.9429	0.462608	14	6.40862	6.39961	0.222577
NLRP6	0.00695351	0.112206	36	4.54853	4.55254	0.311559	14	4.20817	4.15733	0.40688
REPIN1	0.000369147	0.112198	36	6.02234	6.01435	0.217861	14	5.57174	5.4683	0.277896
ECI2	0.00523289	0.11207	36	8.4263	8.57602	0.61805	14	7.79651	7.86812	0.493265
LOC101927865	0.0308116	0.112032	36	2.58307	2.56919	0.203343	14	2.39007	2.35765	0.362174
NEIL1	0.00125099	0.111993	36	6.37899	6.38421	0.358456	14	5.90254	5.84186	0.340016
BCL2L10	0.00238832	0.111988	36	4.43454	4.37527	0.310151	14	4.10334	4.1112	0.257687
ZNF486	0.00524015	0.111977	36	5.28895	5.27951	0.336835	14	4.89397	5.06034	0.381985
APOC2	0.00632035	0.111972	36	4.78553	4.70271	0.348513	14	4.42816	4.379	0.313635
PSMD3	0.00298462	0.111938	36	6.80643	6.80566	0.445493	14	6.29829	6.26088	0.248699
LOC101929897	0.00359139	0.111908	36	4.87585	4.8399	0.297675	14	4.51193	4.64089	0.29561
F12	0.0462833	0.111848	36	6.19053	6.02701	0.683516	14	5.72873	5.6234	0.676569
ZNF29P	0.00912	0.111847	36	2.55771	2.52459	0.257202	14	2.36691	2.35007	0.152409
PLA2G4D	0.00357476	0.111805	36	4.82334	4.76431	0.350803	14	4.46366	4.42422	0.287455
EPCAM	0.000306142	0.111797	36	11.2363	11.2689	0.365106	14	10.3985	10.4289	0.51992
LOC101929116	0.0375917	0.111762	36	2.84546	2.77882	0.298387	14	2.63335	2.63197	0.287453
DUSP8	0.00570113	0.111755	36	5.01434	4.96554	0.360671	14	4.64058	4.61391	0.336294
OR14J1	0.023423	0.111747	36	2.74599	2.68384	0.22733	14	2.54132	2.45971	0.313787
CYP39A1	0.0288077	0.111718	36	6.9419	6.92016	0.772994	14	6.42462	6.43521	0.304853
MRPS26	0.00022261	0.111668	36	9.35614	9.3842	0.358944	14	8.65927	8.64538	0.266735
ZNF593	0.0134122	0.111651	36	7.74033	7.82347	0.677719	14	7.16389	7.14886	0.61099
RALGDS	0.00163316	0.111647	36	7.17941	7.1067	0.359669	14	6.64476	6.68009	0.349211
LOC100652930	0.00359209	0.111596	36	5.4363	5.44797	0.326973	14	5.03164	4.94003	0.43577
IPO4	0.00180154	0.111582	36	7.19951	7.25565	0.430379	14	6.66367	6.63616	0.40965
DEFB123	0.00587295	0.111565	36	3.77088	3.79807	0.226825	14	3.49026	3.44925	0.361074
GFER	0.00172185	0.111548	36	6.41259	6.43025	0.386548	14	5.93546	5.90004	0.244711
ATAD3A	0.000498149	0.111481	36	5.96903	5.93322	0.270149	14	5.52515	5.43533	0.24807
KIF22	0.00129478	0.11145	36	7.11289	7.07244	0.412713	14	6.58409	6.47028	0.40035
C3AR1	0.00184006	0.111447	36	7.17221	7.21161	0.3673	14	6.63903	6.66202	0.208375
MICALL2	0.00193378	0.111285	36	5.16633	5.11963	0.350814	14	4.7828	4.72175	0.308401
WDR43	0.00216149	0.111265	36	8.94598	8.88787	0.520245	14	8.28197	8.38644	0.359899
SYNJ2BP	0.00402543	0.111116	36	7.87134	7.76511	0.573925	14	7.28784	7.3426	0.207874
SURF2	0.00120355	0.111098	36	6.98971	7.03921	0.380298	14	6.47165	6.44304	0.356452
AGAP2-AS1	0.00628214	0.111015	36	5.52846	5.47714	0.376022	14	5.119	4.9784	0.462698
NDC1	0.0332661	0.110995	36	5.89579	5.98966	0.653302	14	5.4592	5.40767	0.462959
LINC00868	0.00993192	0.110978	36	4.05738	4.01007	0.348252	14	3.75698	3.75514	0.272721
KCNMB3	0.00833518	0.110973	36	5.91749	5.90985	0.43898	14	5.47938	5.61077	0.47885
TCL1B	0.0127874	0.110939	36	4.21719	4.21665	0.273318	14	3.90506	3.86741	0.478299
SP7	0.0193923	0.110909	36	3.01235	2.99162	0.253319	14	2.78945	2.76073	0.313945
MRPL24	0.000437743	0.110889	36	8.77924	8.83373	0.357389	14	8.12972	8.0017	0.373296
LOC101927339	0.0196779	0.110854	36	3.31372	3.2997	0.304516	14	3.06864	3.10828	0.24302
OVOL1-AS1	0.0429377	0.110845	36	2.77824	2.72779	0.323819	14	2.57277	2.59398	0.228536
BBS4	0.0215045	0.110797	36	8.74618	8.62324	0.878072	14	8.09963	8.23583	0.547082
DSCR9	0.00581157	0.110796	36	4.60074	4.61947	0.28433	14	4.26064	4.24924	0.334661
URB2	0.0101407	0.110659	36	5.53079	5.49578	0.477534	14	5.12242	5.10688	0.32013
DDIAS	0.00845911	0.110609	36	3.38382	3.38867	0.265698	14	3.13408	3.16413	0.220835
NAA35	0.000806196	0.110607	36	7.32873	7.37561	0.352619	14	6.78786	6.67179	0.363852
MMP27	0.00662342	0.110564	36	3.31556	3.27191	0.249957	14	3.07096	3.06091	0.192203
PNMA6A	0.00317353	0.11052	36	6.10621	6.01796	0.399464	14	5.6559	5.64816	0.359837
LOC646214	0.00229468	0.11047	36	6.88818	6.85962	0.407222	14	6.38043	6.4872	0.316652
CPNE7	0.000741673	0.11045	36	6.26199	6.23679	0.353621	14	5.80048	5.7449	0.284335
RRP9	0.00129196	0.110449	36	6.50669	6.48219	0.37904	14	6.02715	6.01094	0.284748
PPBPP2	0.00501996	0.110412	36	3.46087	3.42905	0.229397	14	3.20589	3.20252	0.218177
LHX6	0.0118823	0.11041	36	4.55169	4.44813	0.369899	14	4.21634	4.2352	0.253493
LOC100287210	0.0258151	0.110406	36	3.04342	3.0148	0.319725	14	2.8192	2.77243	0.201482
UCHL5	0.00190265	0.110375	36	4.6348	4.60152	0.28552	14	4.29343	4.34717	0.199736
NOA1	0.0012274	0.11035	36	8.24907	8.24932	0.502387	14	7.64163	7.59801	0.293286
LINC01468	0.026879	0.110305	36	2.5108	2.50782	0.221363	14	2.32598	2.27566	0.297816
C5orf49	0.020732	0.110281	36	4.86419	4.73722	0.468886	14	4.50622	4.48728	0.328789
IGHMBP2	0.00398809	0.110188	36	5.23603	5.22014	0.363214	14	4.85101	4.75718	0.314236
FAM206A	0.0227615	0.110098	36	6.50764	6.66832	0.649468	14	6.02949	5.97149	0.382362
LOC729224	0.0219796	0.110097	36	3.36068	3.27846	0.30961	14	3.11376	3.02887	0.322898
OR52A1	0.01344	0.11004	36	3.35315	3.26922	0.248726	14	3.1069	3.0785	0.32668
DRC7	0.00237344	0.109999	36	4.46826	4.51216	0.22996	14	4.14024	4.07383	0.333893
C17orf47	0.00999234	0.109998	36	3.73584	3.7103	0.270441	14	3.46159	3.41729	0.345292
HCRT	0.0161677	0.109942	36	4.63176	4.61982	0.350809	14	4.2919	4.36794	0.448343
KIR2DL2	0.0226088	0.10991	36	3.23311	3.20473	0.300453	14	2.99595	2.95502	0.278603
GHRHR	0.00094907	0.109875	36	3.54972	3.52658	0.20605	14	3.28941	3.26181	0.189572
LOC101930370	0.0225426	0.109786	36	2.59755	2.60752	0.270325	14	2.40722	2.38388	0.131974
LOC101930164	0.0377362	0.109773	36	2.47209	2.42175	0.274035	14	2.29097	2.25905	0.22215
POP7	0.000859902	0.109765	36	8.40723	8.44255	0.326074	14	7.79131	7.84457	0.382578
PDZRN3	0.00241069	0.109747	36	7.02385	7.01242	0.331176	14	6.50936	6.62118	0.20636
ALG3	0.0029077	0.109741	36	6.52236	6.58731	0.444861	14	6.04463	6.06454	0.213747
NOP16	0.00328235	0.10971	36	6.92076	6.91632	0.417026	14	6.41399	6.45853	0.417173
SLFNL1-AS1	0.0199249	0.109703	36	3.1411	3.06824	0.286929	14	2.9111	2.99496	0.246289
MIPOL1	0.0235922	0.109666	36	5.6246	5.67265	0.581105	14	5.21289	5.23882	0.317265
ZNF738	0.00868096	0.109597	36	5.10365	5.10036	0.41682	14	4.7303	4.7131	0.282938
NOBOX	0.00254366	0.109557	36	4.21111	4.20178	0.25775	14	3.90316	3.96149	0.210789
TKFC	0.000964358	0.109554	36	5.02204	4.98657	0.241893	14	4.6548	4.64275	0.224111
NXF2	0.000933923	0.109538	36	4.23845	4.24744	0.169344	14	3.92856	3.85617	0.289624
CRYBG2	0.00183606	0.109534	36	4.41462	4.3436	0.260534	14	4.09185	4.09196	0.199622
FAM171A2	0.00251882	0.109522	36	5.96067	5.90832	0.365728	14	5.52491	5.50331	0.3116
GPR6	0.0034731	0.109481	36	3.6711	3.63074	0.207879	14	3.40282	3.34311	0.264988
GSK3A	0.00193587	0.109475	36	6.09244	6.08253	0.337758	14	5.64724	5.57999	0.386572
MOGAT1	0.00377591	0.109456	36	3.75652	3.70822	0.260021	14	3.48206	3.46375	0.201759
CCDC37-AS1	0.00296034	0.109455	36	3.59435	3.57895	0.183616	14	3.33174	3.30529	0.27471
LINC02085	0.00544371	0.109452	36	3.44522	3.40376	0.226288	14	3.19351	3.10451	0.281469
ZNF474	0.00604179	0.109415	36	4.11886	4.13304	0.293491	14	3.81803	3.8481	0.287688
LOC93444	0.0060544	0.109343	36	4.292	4.23848	0.326827	14	3.97872	3.95083	0.198429
SULT1B1	0.021437	0.10924	36	3.1609	3.13598	0.270063	14	2.9304	2.88448	0.328914
FBXL19	0.00207931	0.10921	36	6.08224	6.02634	0.335348	14	5.63882	5.63933	0.324711
LOC101927467	0.0269915	0.109101	36	2.74365	2.72378	0.276064	14	2.54382	2.57501	0.222433
STPG2	0.0329358	0.109097	36	3.57351	3.52189	0.37797	14	3.31325	3.28812	0.289462
TACC3	0.0012792	0.109093	36	5.98728	6.00839	0.338719	14	5.55123	5.61714	0.297147
GUSBP4	0.00210945	0.109074	36	5.39847	5.41153	0.318863	14	5.00537	4.91062	0.301888
LOC100128840	0.0135744	0.109071	36	3.57359	3.6063	0.240771	14	3.31338	3.41208	0.370476
NLRP9	0.0043227	0.109058	36	4.48352	4.43012	0.218273	14	4.15709	4.20289	0.382529
ERCC3	0.010279	0.109027	36	7.48885	7.56926	0.551522	14	6.94376	6.9071	0.575033
ZNF681	0.0177212	0.109014	36	3.56919	3.44662	0.319989	14	3.30943	3.25579	0.237926
LOC284240	0.00154022	0.108996	36	4.86446	4.88854	0.247042	14	4.51049	4.48367	0.309433
E2F5	0.00524678	0.10897	36	5.03314	5.04078	0.394484	14	4.66698	4.65725	0.196141
FBLL1	0.00104714	0.108896	36	5.10541	5.09134	0.228356	14	4.73423	4.73469	0.264385
ACTL7B	0.00119731	0.10882	36	5.28689	5.26162	0.241578	14	4.90278	4.88085	0.304105
CERS1	0.0134708	0.108751	36	6.40504	6.29745	0.543307	14	5.93998	6.04998	0.402873
ZNF610	0.0138369	0.108709	36	6.61594	6.53616	0.584309	14	6.13574	6.0644	0.416225
SIX6	0.00653708	0.108681	36	3.64188	3.62264	0.264797	14	3.3776	3.35433	0.241499
ASPHD1	0.00523739	0.108681	36	6.08531	6.16859	0.435162	14	5.64373	5.62172	0.389662
PTH2	0.00312137	0.108643	36	5.03011	5.03255	0.297796	14	4.66522	4.74317	0.333684
FMNL2	0.00614818	0.108628	36	6.77227	6.70922	0.488788	14	6.28107	6.33143	0.324876
WDR55	0.000726816	0.108585	36	6.75284	6.74227	0.273412	14	6.26324	6.29662	0.301791
LINC00563	0.0158257	0.108583	36	2.97412	2.9424	0.25538	14	2.7585	2.79775	0.210751
SIRT6	0.000226549	0.10858	36	6.80084	6.80097	0.249161	14	6.30778	6.17383	0.334511
CYTH3	0.00231525	0.108505	36	5.47555	5.45894	0.313701	14	5.07884	5.05548	0.271194
LOC285847	0.0044815	0.108496	36	4.11243	4.06883	0.399696	14	3.8145	3.79051	0.182015
CA5B	0.0128361	0.108495	36	6.42326	6.52621	0.560827	14	5.95793	5.89863	0.319961
MEX3D	0.00133168	0.108492	36	6.21527	6.15867	0.294344	14	5.76502	5.71361	0.329393
LINC00527	0.00310149	0.108473	36	4.25366	4.26591	0.223888	14	3.94556	3.88772	0.310752
ZNF503-AS2	0.00506418	0.108382	36	5.40167	5.38565	0.399343	14	5.01074	5.05708	0.19646
TANC1	0.0100585	0.108371	36	6.9837	6.83917	0.579741	14	6.47832	6.49224	0.302141
BICDL1	0.00350878	0.108358	36	5.89459	5.84267	0.330428	14	5.46808	5.51434	0.403375
LOC653581	0.00112849	0.108322	36	4.6916	4.71382	0.223553	14	4.35224	4.29349	0.25406
LINC00339	0.0178805	0.108319	36	5.38013	5.37855	0.415537	14	4.99097	5.0035	0.569396
ARSA	0.00317275	0.108297	36	5.30635	5.3086	0.252241	14	4.92261	4.83363	0.454473
LOC102724165	0.00431952	0.108294	36	4.04338	4.05366	0.273383	14	3.75098	3.68493	0.268768
TRMT1	0.00175967	0.108244	36	6.19891	6.16581	0.264194	14	5.75083	5.84492	0.35296
LINC01588	0.00806622	0.108217	36	3.90954	3.82366	0.302474	14	3.62702	3.56764	0.302148
HBM	0.00243728	0.108216	36	4.65239	4.6322	0.254954	14	4.31618	4.28083	0.333028
IRAK1	0.000524661	0.108197	36	8.03202	7.97974	0.3749	14	7.45168	7.35019	0.309269
RHBDD3	0.00157545	0.108191	36	6.68909	6.67189	0.367932	14	6.2058	6.27948	0.375894
CBLC	0.000386486	0.108134	36	5.75576	5.79801	0.237712	14	5.34012	5.25235	0.290453
LOC101927143	0.00554433	0.108128	36	5.42593	5.36496	0.33047	14	5.03413	5.10913	0.436364
GRK6	0.000582562	0.108105	36	5.7455	5.69627	0.226731	14	5.33071	5.25881	0.324362
LPCAT1	0.00419799	0.108081	36	7.88126	7.90285	0.50459	14	7.3124	7.2159	0.568059
MADCAM1	0.00475412	0.108065	36	4.40459	4.41509	0.295656	14	4.08671	4.10938	0.284706
FAM189B	0.00269977	0.108036	36	5.51807	5.49676	0.352935	14	5.11994	5.10295	0.290167
LRRIQ1	0.0471215	0.10797	36	2.87575	2.84601	0.319927	14	2.66839	2.7125	0.270048
SGSM3	0.000620293	0.107957	36	7.60415	7.61818	0.343828	14	7.0559	6.96774	0.391284
FAM26D	0.0168279	0.107949	36	2.64678	2.5992	0.272769	14	2.45597	2.47428	0.193255
C9orf50	0.0011002	0.107934	36	5.91828	5.91062	0.319591	14	5.49167	5.51239	0.293727
SNRPA	0.00334381	0.107895	36	7.84003	7.82449	0.383876	14	7.27509	7.39422	0.569377
LINC01607	0.0465232	0.107868	36	3.35562	3.29332	0.363825	14	3.11387	2.96441	0.350062
LOC105370612	0.00783611	0.107865	36	2.58453	2.53534	0.203455	14	2.39835	2.45358	0.156689
NR2F6	0.00027344	0.107858	36	5.78914	5.79387	0.224401	14	5.37212	5.27521	0.227678
CASKIN1	0.000809533	0.107855	36	6.42539	6.40806	0.221019	14	5.96255	5.92199	0.331841
DNM2	0.0164698	0.107817	36	6.11513	6.18691	0.48374	14	5.67479	5.59629	0.59813
CPXM2	0.00802174	0.107816	36	4.92507	4.8631	0.405582	14	4.57043	4.54171	0.259248
ASB10	0.00131934	0.107772	36	4.91709	4.92151	0.205479	14	4.56316	4.51843	0.326879
TLX2	0.00839402	0.107751	36	4.60389	4.57542	0.285669	14	4.27256	4.21483	0.392755
TDP1	0.000742043	0.107732	36	4.41758	4.42457	0.211953	14	4.09972	4.08604	0.210794
TRIM37	0.00558404	0.107688	36	7.3945	7.49347	0.504306	14	6.86264	6.79805	0.472687
PTPN13	0.0014303	0.107668	36	5.97415	6.04308	0.327594	14	5.54453	5.52427	0.230526
MAGI3	0.0131436	0.107645	36	5.54665	5.43836	0.472532	14	5.14786	5.17697	0.264587
HAUS2	0.0300413	0.10762	36	3.65359	3.59938	0.375502	14	3.39096	3.43074	0.262249
KIR3DS1	0.00251001	0.107595	36	4.39374	4.41905	0.226299	14	4.07798	4.06649	0.355901
ZNF443	0.00245165	0.107585	36	5.02319	4.98685	0.302691	14	4.66222	4.66439	0.249188
ATF5	0.00166986	0.107567	36	7.72577	7.67773	0.44748	14	7.17069	7.16818	0.31762
IQCF3	0.00799263	0.107554	36	3.29126	3.26531	0.238078	14	3.05481	3.09359	0.221815
ZNF541	0.0237722	0.107524	36	3.91955	3.83074	0.389702	14	3.63804	3.58628	0.209412
UCN3	0.00199004	0.107475	36	5.18403	5.15936	0.260833	14	4.81187	4.83405	0.349622
LINC00460	0.00652814	0.107459	36	2.99371	2.95205	0.230708	14	2.77883	2.76644	0.182919
GFI1B	0.00432273	0.107319	36	4.27774	4.23286	0.212692	14	3.97108	4.08972	0.342689
MCM6	0.0322908	0.107273	36	4.96952	4.95064	0.505985	14	4.61341	4.51856	0.444835
SLC25A3P1	0.0446665	0.107269	36	2.70786	2.68826	0.267109	14	2.51382	2.45145	0.37786
EDEM3	0.0092269	0.107265	36	8.64813	8.67106	0.581264	14	8.02846	8.03749	0.485495
CCDC62	0.0373296	0.107243	36	2.54548	2.53124	0.231407	14	2.36313	2.25283	0.318776
LOC101928314	0.00419829	0.107205	36	2.93703	2.89432	0.175904	14	2.72669	2.75204	0.206853
TMEM161A	0.00306897	0.107186	36	5.63146	5.59988	0.331156	14	5.22823	5.20083	0.33157
DTNA	0.00996632	0.10717	36	4.64724	4.64625	0.346682	14	4.31453	4.3094	0.374172
RABL6	0.000352936	0.107133	36	7.05556	7.07663	0.281814	14	6.55061	6.48609	0.3065
11-Sep	0.00482032	0.107096	36	7.23998	7.22005	0.537665	14	6.722	6.65236	0.300945
MRGBP	0.00386147	0.107064	36	6.48829	6.46992	0.377616	14	6.02422	6.06785	0.359687
RETN	0.00404464	0.107054	36	5.11841	5.15726	0.331973	14	4.75235	4.65863	0.344009
TSG101	0.00153828	0.107042	36	8.7188	8.80994	0.487326	14	8.09532	8.10395	0.349242
TMOD4	0.0158767	0.106926	36	4.05731	4.06039	0.310977	14	3.76748	3.75517	0.413848
DHRS7C	0.00665349	0.106846	36	4.31451	4.30786	0.246062	14	4.00653	3.9918	0.388469
TRAF7	0.000839612	0.106829	36	5.87363	5.86423	0.205042	14	5.45441	5.28993	0.421359
NCDN	0.000853302	0.10682	36	5.88114	5.86383	0.252618	14	5.46142	5.41835	0.227721
9-Mar	0.00536795	0.106745	36	4.55848	4.54096	0.319517	14	4.23337	4.24652	0.292404
ZNF668	0.000849623	0.106744	36	5.19898	5.19147	0.246821	14	4.8282	4.76586	0.23681
WNT9B	0.0220461	0.106738	36	3.73034	3.73447	0.345031	14	3.46432	3.49392	0.316174
MYLIP	0.00264068	0.106643	36	6.81361	6.8735	0.405992	14	6.32812	6.39335	0.397496
LOC101928269	0.0244584	0.106636	36	3.04632	2.99064	0.282349	14	2.82927	2.71212	0.29444
LBP	0.00766066	0.106622	36	3.44389	3.43724	0.206503	14	3.19855	3.14373	0.324346
NDUFAF6	0.0198415	0.106545	36	5.36136	5.37942	0.526375	14	4.97968	5.00145	0.276634
ENO3	0.00346404	0.106544	36	4.50165	4.4552	0.282052	14	4.18118	4.19818	0.281936
LOC339666	0.00726959	0.106537	36	3.92182	3.86835	0.276864	14	3.64265	3.67694	0.272309
OR2B3	0.0266842	0.10651	36	3.09482	3.06287	0.328119	14	2.87456	2.84774	0.251405
HOXA11	0.0124015	0.106504	36	5.85129	5.81097	0.445175	14	5.43489	5.54219	0.509143
ADORA3	0.00425039	0.106473	36	3.73537	3.73195	0.266608	14	3.46962	3.49481	0.217245
COL24A1	0.0424623	0.106419	36	2.88563	2.86539	0.333002	14	2.68044	2.70551	0.207708
LOC286161	0.00402364	0.106408	36	9.34078	9.4107	0.64593	14	8.67663	8.61211	0.48365
RAB6B	0.00811369	0.106379	36	5.93145	5.74727	0.455245	14	5.50983	5.50073	0.340196
CHIAP2	0.0294562	0.106371	36	3.25201	3.26336	0.293332	14	3.02086	2.99884	0.339801
COL6A5	0.00401271	0.106337	36	2.64341	2.62952	0.176028	14	2.45558	2.43601	0.151659
TAS2R7	0.0327508	0.106324	36	2.94305	2.89854	0.22609	14	2.73395	2.72964	0.357915
LINC00408	0.0244659	0.106315	36	3.79614	3.78487	0.369877	14	3.52646	3.49799	0.290201
KRTAP2-3	0.0295175	0.106278	36	3.00758	2.93487	0.333077	14	2.79399	2.75842	0.214655
KRT8P12	0.00233992	0.106231	36	6.33204	6.40634	0.328806	14	5.88254	6.00268	0.401283
SMCP	0.0171126	0.106177	36	3.69793	3.65688	0.278612	14	3.43555	3.45861	0.381109
ZBTB33	0.00656697	0.106165	36	6.24505	6.26985	0.469204	14	5.80199	5.87439	0.301805
CCL1	0.00426246	0.106104	36	4.1746	4.18609	0.226938	14	3.87859	3.88713	0.326834
TMEM72	0.000422969	0.106097	36	3.7909	3.75615	0.174216	14	3.52212	3.48176	0.134128
COX6A2	0.0280538	0.106088	36	2.83271	2.79405	0.297808	14	2.63189	2.6755	0.211598
ZNF598	0.00160347	0.106045	36	5.07674	5.03439	0.254588	14	4.71696	4.65034	0.319439
ARHGAP22-IT1	0.0208329	0.106034	36	2.4562	2.42857	0.231659	14	2.28215	2.28181	0.173439
KIAA0586	0.0209441	0.106022	36	5.01124	4.90255	0.516452	14	4.65618	4.57223	0.274922
LOC157562	0.0256439	0.105914	36	5.55139	5.49525	0.563307	14	5.15844	5.18987	0.383033
PMPCA	0.00919173	0.105829	36	6.40224	6.31303	0.503959	14	5.94941	6.00306	0.208646
BCDIN3D	0.00404158	0.105769	36	7.71734	7.83109	0.510784	14	7.17179	7.0853	0.341716
PTOV1-AS1	0.0250259	0.105676	36	3.88467	3.8098	0.357225	14	3.61029	3.57973	0.336033
GPR20	0.0134167	0.105661	36	3.95931	3.87349	0.281842	14	3.6797	3.70514	0.326619
TBRG4	0.000782741	0.105638	36	5.50748	5.51566	0.200669	14	5.11862	5.09201	0.259922
ZNF282	0.0144305	0.105621	36	5.25292	5.28264	0.462509	14	4.88208	4.879	0.295931
AKT1S1	0.0133189	0.105591	36	5.96578	6.03663	0.521882	14	5.54474	5.46567	0.253485
MMEL1	0.0324274	0.105584	36	7.27952	7.31849	0.764934	14	6.7658	6.85556	0.445271
LINC01981	0.0269108	0.105567	36	2.55723	2.52827	0.254427	14	2.37679	2.36097	0.164483
ITPR2	0.0139401	0.105514	36	7.47568	7.52263	0.646239	14	6.94845	6.92656	0.455494
LINC01737	0.011153	0.105467	36	3.53406	3.50402	0.25347	14	3.28492	3.34401	0.267112
SYCN	0.0161306	0.105448	36	3.4587	3.43231	0.26714	14	3.21491	3.27327	0.315525
SLC6A11	0.0419247	0.105439	36	5.46999	5.35126	0.614905	14	5.08448	5.16916	0.305738
NMRAL1	0.000845389	0.105423	36	8.01067	7.98566	0.39944	14	7.44618	7.45798	0.283631
SPATA46	0.00485777	0.10541	36	3.73989	3.69235	0.275109	14	3.47638	3.46786	0.140584
SLC22A23	0.00141079	0.105351	36	7.28073	7.19411	0.354921	14	6.76801	6.78384	0.188679
IRF2BP1	0.00212679	0.10532	36	5.52682	5.50405	0.245355	14	5.13773	4.98526	0.463985
FCHO1	0.00104135	0.105254	36	6.29075	6.29453	0.263002	14	5.84815	5.81766	0.368349
LINC00928	0.0205264	0.105246	36	2.8849	2.89802	0.277322	14	2.68193	2.64706	0.191517
MPG	0.00176945	0.105196	36	6.48865	6.4958	0.347608	14	6.03236	5.99629	0.350027
MTHFD1L	0.00141038	0.105186	36	5.16992	5.13079	0.235279	14	4.8064	4.83758	0.297107
PHF12	0.00571271	0.105178	36	8.78039	8.76978	0.635172	14	8.16304	8.16381	0.317272
FAM173A	0.000518818	0.105174	36	6.51968	6.49573	0.226129	14	6.0613	5.97546	0.328852
FSCN3	0.0171271	0.105157	36	3.14161	3.13582	0.244169	14	2.92077	2.98361	0.277958
FAM110A	0.00411404	0.105103	36	6.83206	6.86156	0.319124	14	6.35202	6.18603	0.61651
CRELD2	0.00354336	0.105077	36	8.91277	8.91539	0.605832	14	8.2867	8.34743	0.336159
RFTN1	0.0426262	0.105052	36	4.90444	4.77564	0.571404	14	4.56001	4.63099	0.185605
HSD17B14	0.0287295	0.105034	36	5.64006	5.63116	0.564254	14	5.24403	5.29073	0.353898
CA6	0.00434375	0.105021	36	3.41065	3.37716	0.173948	14	3.17119	3.21658	0.219936
MYL4	0.00332827	0.104982	36	5.15585	5.08768	0.238176	14	4.794	4.85478	0.315677
TFEB	0.0117455	0.104898	36	6.28354	6.21795	0.529878	14	5.84288	5.8567	0.280512
RPS29	0.000889898	0.104797	36	9.18776	9.20129	0.414046	14	8.54402	8.47608	0.262164
LINC01734	0.0213372	0.104765	36	3.09603	3.02681	0.291329	14	2.87917	2.85321	0.216218
MAN2A2	0.000651994	0.104682	36	7.81095	7.8272	0.271264	14	7.26426	7.25745	0.267715
GAL	0.00888068	0.104659	36	4.66614	4.58123	0.382891	14	4.33963	4.33653	0.272742
MFSD12	0.000735182	0.104649	36	6.77656	6.76941	0.310315	14	6.30241	6.19492	0.249288
MRTO4	0.00299116	0.104638	36	6.00897	6.04391	0.338953	14	5.58857	5.50791	0.392911
LOC105372761	0.00955504	0.104484	36	2.81991	2.82607	0.204012	14	2.62291	2.62195	0.224305
NLN	0.00145933	0.104479	36	5.37607	5.40306	0.294431	14	5.0005	5.02426	0.198685
AVP	0.00240832	0.104449	36	5.29327	5.22725	0.218233	14	4.92359	4.99929	0.31472
ATOH7	0.00903314	0.104437	36	2.83125	2.80824	0.230344	14	2.63354	2.6433	0.141613
ZDHHC12	0.0032245	0.104422	36	6.82955	6.8845	0.410324	14	6.3527	6.48301	0.331525
FOXG1	0.0472986	0.104385	36	2.88616	2.79114	0.32105	14	2.68471	2.64393	0.208873
ABCA4	0.00283824	0.104384	36	4.17093	4.18812	0.246136	14	3.87981	3.85428	0.242539
UCKL1	0.00310528	0.104374	36	5.98045	5.95289	0.318052	14	5.56306	5.51498	0.404009
CNGA3	0.0131699	0.104362	36	2.94767	2.9315	0.245679	14	2.74197	2.68941	0.179884
LINC00963	0.00812038	0.104326	36	5.73022	5.60782	0.422469	14	5.33047	5.44407	0.304253
RHPN1	0.000735329	0.104273	36	6.08335	6.06461	0.279194	14	5.65918	5.59258	0.280707
TNFSF18	0.014374	0.104264	36	3.50021	3.42763	0.31025	14	3.25617	3.24067	0.16821
GSE1	0.00595382	0.104264	36	7.0175	7.03521	0.50474	14	6.52824	6.4664	0.340829
OR6W1P	0.0194176	0.104258	36	3.19559	3.17306	0.285492	14	2.9728	3.01139	0.201672
TSGA10IP	0.00076984	0.104203	36	5.84808	5.86337	0.220796	14	5.44058	5.48158	0.296213
MGC27382	0.0110662	0.104141	36	2.85919	2.79722	0.222381	14	2.66008	2.68939	0.170386
EIF2A	0.00140728	0.104121	36	8.43104	8.41627	0.494977	14	7.844	7.83425	0.353082
BPIFB6	0.0423168	0.104109	36	3.20217	3.16063	0.346999	14	2.97924	2.94645	0.256027
ISOC1	0.00573748	0.104071	36	7.14649	7.08894	0.493529	14	6.64913	6.65097	0.353728
SLC5A10	0.00693289	0.104065	36	4.7086	4.66171	0.305865	14	4.38092	4.35164	0.363907
ATAD3B	0.00223642	0.104048	36	5.32613	5.30544	0.260849	14	4.95554	4.94748	0.287288
DEFB104A	0.0180472	0.104046	36	3.2754	3.27338	0.25988	14	3.0475	2.99331	0.30198
KLHDC7A	0.0110214	0.10395	36	3.69235	3.67313	0.27525	14	3.43566	3.44422	0.272492
CPT1B	0.0116241	0.103919	36	7.40238	7.33547	0.545547	14	6.88792	6.79771	0.577568
NLRP4	0.00543397	0.103881	36	3.95933	3.92268	0.249279	14	3.68426	3.64596	0.288053
ZNF341	0.0112495	0.103854	36	4.6584	4.66433	0.388118	14	4.33485	4.26987	0.219642
HYPM	0.0221892	0.103804	36	3.7876	3.79102	0.307537	14	3.52465	3.5602	0.372219
RPUSD1	0.0055402	0.1038	36	5.25236	5.29931	0.304614	14	4.88773	4.99936	0.397398
H2AFB2	0.00135811	0.103798	36	4.87234	4.87192	0.233361	14	4.53411	4.42757	0.285998
LINC01770	0.00621109	0.103796	36	5.94711	5.85734	0.419494	14	5.53427	5.47116	0.408702
BAIAP2-AS1	0.00146784	0.10379	36	7.04322	7.05652	0.346582	14	6.55432	6.43069	0.453689
ZNF542P	0.00809319	0.103787	36	7.03949	7.04666	0.553914	14	6.55086	6.57667	0.282676
SNRPF	0.00315657	0.103752	36	7.83998	7.91138	0.473973	14	7.29596	7.24485	0.469877
ABHD12	0.0286643	0.103728	36	7.28591	7.05832	0.743504	14	6.78045	6.77471	0.279943
MBL2	0.037411	0.103704	36	2.70966	2.68881	0.293731	14	2.52172	2.52085	0.14585
KCNJ4	0.00504661	0.103655	36	4.62533	4.59831	0.294153	14	4.30466	4.29076	0.294063
IGHV7-81	0.0310577	0.103581	36	2.92177	2.9366	0.29293	14	2.71935	2.72773	0.220762
TBKBP1	0.0128027	0.103538	36	6.58077	6.54257	0.512532	14	6.12503	6.03143	0.500624
KLHL17	0.00106871	0.103525	36	5.85369	5.90204	0.279479	14	5.44836	5.30383	0.366556
ZNF628	0.00541973	0.103516	36	4.11383	4.09505	0.222547	14	3.829	3.83871	0.333901
LINC00337	0.0175043	0.103513	36	3.61931	3.59369	0.280446	14	3.36873	3.36261	0.286111
DAND5	0.0494149	0.103385	36	3.01953	3.00276	0.264875	14	2.81072	2.92246	0.3863
IVD	0.000939702	0.103345	36	6.60121	6.57982	0.326537	14	6.14488	6.05739	0.347806
ZBTB45	0.000858995	0.103326	36	5.95219	5.91879	0.226813	14	5.5408	5.53884	0.286996
C11orf53	0.00391965	0.103298	36	4.56243	4.49421	0.25606	14	4.24718	4.15955	0.34858
ESRRA	0.00263027	0.103272	36	6.53462	6.54556	0.337959	14	6.08321	5.95909	0.44651
FKTN	0.0327351	0.103272	36	5.51498	5.41922	0.54269	14	5.134	5.14179	0.369519
ADCY6	0.00261597	0.103237	36	7.24002	7.15126	0.43699	14	6.74004	6.69925	0.273158
GAA	0.00476051	0.103212	36	8.13437	8.17663	0.537911	14	7.57275	7.56413	0.469936
C10orf10	0.00497031	0.10313	36	5.59146	5.58829	0.35267	14	5.20571	5.14669	0.388654
PKP3	0.00227058	0.103098	36	6.26415	6.25174	0.341644	14	5.83212	5.76829	0.41029
EHD3	0.00671803	0.103078	36	5.74792	5.77062	0.435265	14	5.35157	5.41985	0.209709
IQGAP2	0.000822317	0.103039	36	5.84711	5.86501	0.287035	14	5.44407	5.40552	0.203246
GGCT	0.00125334	0.103031	36	9.98564	10.0615	0.458513	14	9.29738	9.22798	0.550391
LMF1	0.00186802	0.103024	36	5.54653	5.53829	0.300176	14	5.16426	5.0866	0.324184
LINC01431	0.0416844	0.103004	36	4.56673	4.48082	0.433863	14	4.25204	4.14619	0.505405
PDK1	0.00156416	0.102995	36	5.88908	5.87638	0.331906	14	5.48331	5.45332	0.194352
LINC00165	0.00351605	0.102917	36	4.50555	4.5128	0.265678	14	4.19533	4.18582	0.285838
LOC100506922	0.0197958	0.102866	36	4.55183	4.54635	0.410941	14	4.23858	4.18527	0.295441
ZDHHC22	0.0244196	0.10286	36	3.50296	3.50294	0.305204	14	3.26191	3.32521	0.328296
MOGS	0.00242074	0.102851	36	6.58704	6.61414	0.4055	14	6.13379	6.03759	0.316665
PWWP2B	0.00062823	0.102848	36	5.21425	5.22518	0.22726	14	4.85547	4.79061	0.236968
WDR90	0.000790763	0.102796	36	5.94719	5.90387	0.199507	14	5.53818	5.49101	0.284147
TRIM27	0.000756663	0.102793	36	7.51054	7.60318	0.389233	14	6.99403	6.98869	0.267448
TSHB	0.0216015	0.102792	36	3.47893	3.4508	0.311111	14	3.23968	3.13971	0.283551
GUCA1C	0.0094921	0.102792	36	2.55691	2.53439	0.274424	14	2.38107	2.37817	0.102473
PFKL	0.000675478	0.102775	36	6.16678	6.16885	0.227009	14	5.74275	5.66683	0.346515
SLC35B2	0.0033346	0.102717	36	8.95977	9.02822	0.587429	14	8.34404	8.25481	0.382859
NCBP2-AS2	0.00187064	0.10267	36	6.83229	6.84558	0.391389	14	6.36297	6.30098	0.226809
G6PC	0.00648327	0.102666	36	3.14036	3.12982	0.246822	14	2.92465	2.94709	0.183926
EPHA8	0.00770867	0.102661	36	4.21547	4.18105	0.276608	14	3.92593	3.93428	0.271441
MRPS21	0.000428103	0.102654	36	10.2716	10.3338	0.409421	14	9.56611	9.40406	0.522703
TACR3	0.0174166	0.102616	36	3.72603	3.76856	0.291741	14	3.47022	3.40671	0.343721
FAM71E2	0.00170279	0.102591	36	4.49321	4.45184	0.194276	14	4.18479	4.11044	0.297347
RPL36	0.00118549	0.102571	36	7.41269	7.45112	0.362371	14	6.90397	6.93215	0.289666
GPRIN1	0.00155076	0.102514	36	4.43367	4.41187	0.227295	14	4.12956	4.082	0.265169
CALML5	0.00594593	0.102504	36	5.19987	5.17903	0.306277	14	4.84323	4.865	0.423257
DARS-AS1	0.0152523	0.102485	36	4.1813	4.20302	0.303232	14	3.89458	3.92108	0.365428
CREG2	0.00541421	0.102483	36	2.98786	2.91939	0.190633	14	2.78298	2.75867	0.156727
FZD4	0.00896428	0.102455	36	8.15182	8.04829	0.554822	14	7.59299	7.63174	0.564311
PPIF	0.0024358	0.102453	36	7.50594	7.50615	0.392341	14	6.9914	6.92647	0.479814
LOC646383	0.0429077	0.102447	36	3.74853	3.69768	0.40018	14	3.49158	3.50787	0.314522
ERCC2	0.00152824	0.102411	36	5.90931	5.89932	0.300935	14	5.50437	5.52312	0.314503
TEX43	0.0434301	0.102386	36	2.76636	2.69702	0.263531	14	2.57684	2.53876	0.296151
LOC220077	0.00301825	0.102354	36	4.74409	4.68707	0.243987	14	4.41918	4.42795	0.264772
GPHB5	0.00299868	0.102346	36	4.85597	4.8388	0.241865	14	4.52342	4.5745	0.286208
PDIA5	0.00915572	0.102345	36	9.08519	9.21464	0.651738	14	8.46301	8.49943	0.642826
NR1H4	0.00725324	0.102296	36	2.77305	2.7194	0.219589	14	2.58324	2.56881	0.063696
AGPAT5	0.0153862	0.102275	36	6.3172	6.34453	0.516663	14	5.88487	5.81432	0.486208
COX18	0.00243585	0.102246	36	5.95871	5.97639	0.304299	14	5.55103	5.58168	0.323094
LOC102724927	0.04225	0.102199	36	2.43804	2.43429	0.234349	14	2.27131	2.28846	0.264758
PIDD1	0.0184318	0.102195	36	5.41275	5.35373	0.449209	14	5.0426	4.85912	0.492337
RNF31	0.00101027	0.10216	36	7.59646	7.62686	0.332206	14	7.07714	7.07433	0.327709
SH2D5	0.00846567	0.102056	36	4.77655	4.67041	0.35901	14	4.45034	4.41232	0.207814
HOOK1	0.022836	0.102033	36	7.06737	7.10907	0.663775	14	6.5848	6.50985	0.383069
LOC101928813	0.0212994	0.102011	36	3.63984	3.58921	0.314149	14	3.39136	3.37774	0.268179
KRTAP5-9	0.0322807	0.10199	36	3.72101	3.72927	0.264405	14	3.46704	3.36599	0.483897
PRRG2	0.00910767	0.10197	36	5.7125	5.76292	0.448736	14	5.32267	5.25572	0.279305
IFNA7	0.0253018	0.101936	36	2.90269	2.88027	0.260209	14	2.70467	2.67423	0.241962
FAM89B	0.00780325	0.101924	36	6.08627	6.12693	0.376286	14	5.67112	5.56563	0.501226
KIAA1211L	0.00468307	0.101876	36	5.85804	5.84207	0.393669	14	5.45864	5.35652	0.361199
TMEM191A	0.00656488	0.101845	36	4.73009	4.70421	0.289921	14	4.40769	4.38317	0.349033
TOP3B	0.00261046	0.101774	36	4.88545	4.90834	0.253623	14	4.55269	4.52405	0.333043
COG4	0.00238013	0.101763	36	7.71121	7.74584	0.408085	14	7.18603	7.24031	0.475105
RSG1	0.00162036	0.101757	36	6.79727	6.80896	0.249057	14	6.33436	6.35586	0.381151
C20orf203	0.0334322	0.101753	36	3.12532	3.06385	0.267199	14	2.91249	2.88224	0.337999
EDRF1	0.0154898	0.101729	36	5.13451	5.11007	0.466987	14	4.78493	4.74675	0.24943
LSMEM1	0.0295639	0.101726	36	4.99903	4.90006	0.418565	14	4.65869	4.55414	0.50789
MCF2L	0.00244626	0.101665	36	4.55773	4.51239	0.288426	14	4.2476	4.21236	0.17414
CANT1	0.000430239	0.101642	36	9.64937	9.63958	0.319881	14	8.99294	8.96508	0.349651
C1orf61	0.00295742	0.101641	36	3.54053	3.51862	0.210555	14	3.29967	3.32653	0.13919
MMP17	0.00279574	0.101636	36	5.54436	5.50282	0.296221	14	5.16721	5.09997	0.343659
CDT1	0.0126388	0.101579	36	4.29049	4.21182	0.38318	14	3.99879	4.00309	0.190011
TGDS	0.0344114	0.101542	36	4.17763	4.15215	0.412031	14	3.8937	3.94266	0.334798
CCNE1	0.00581226	0.101531	36	4.60084	4.59059	0.23451	14	4.28818	4.33456	0.352314
LINC00687	0.0415438	0.10152	36	3.62868	3.60728	0.317536	14	3.38211	3.32316	0.448011
LRTM2	0.00111028	0.101501	36	6.42114	6.39046	0.265118	14	5.98491	5.89786	0.369218
KHK	0.00161248	0.101406	36	5.82651	5.85014	0.278768	14	5.43103	5.46955	0.277286
NBEA	0.0192007	0.101399	36	6.65962	6.80082	0.599763	14	6.20762	6.21425	0.395902
CENPO	0.00498269	0.101345	36	6.50438	6.53541	0.4586	14	6.06315	6.07973	0.209737
CAPN15	0.00321999	0.101333	36	4.87048	4.82211	0.264456	14	4.54013	4.52517	0.291342
GPSM1	0.00439166	0.101313	36	6.05248	6.0757	0.386764	14	5.64203	5.55863	0.364326
LOC100288490	0.00876298	0.101284	36	4.47067	4.43295	0.338919	14	4.16757	4.12758	0.256189
[truncated: 5,371 more rows]
