# Supplementary material for: FASN Protein Overexpression Indicates Poor Biochemical Recurrence-Free Survival in Prostate Cancer
Source: Dis Markers. 2020 Jun 18;2020:3904947. doi: 10.1155/2020/3904947 (PMC7321525; doi:10.1155/2020/3904947)
Supplement: Supplementary Materials — Supplementary Figure 1: the heatmap of the differential genes in TCGA (A), GSE46602 (B), and GSE6752 (C). Supplementary Table 1: the LogFC form of the differential genes in TCGA. Supplementary Table 2: the LogFC form of the differential genes in GSE46602. Supplementary Table 3: the LogFC form of the differential genes in GSE6752. [file 3904947.f1.zip › 3904947.f1/Supplemental Table-3 The LogFC form of the differential genes in GSE6752.xlsx]

## Sheet: Sheet1
Symbol	p value	Log2FoldChange	Metastatic PCa Count	Metastatic PCa Mean	Metastatic PCa Median	Metastatic PCa StdDev	Primary PCa Count	Primary PCa Mean	Primary PCa Median	Primary PCa StdDev
SEC14L2	0.00614324	-1.39422	21	0.688674	0.458006	0.584983	10	1.81016	1.31797	0.772845
MAP7	0.663028	-0.104132	21	1.14416	1.09898	0.474534	10	1.22979	0.931218	0.623339
ALPK3	0.00963213	0.732814	21	1.50035	1.41336	0.525082	10	0.902807	0.815975	0.318228
OXA1L	0.00789811	-0.437226	21	2.64767	2.63199	0.570068	10	3.58494	3.59388	0.633014
CHPF2	0.0228893	0.795677	21	9.51204	8.69245	5.18818	10	5.47963	4.94011	1.74992
SEC23B	0.0161536	-1.4197	21	0.300593	0.282459	0.13283	10	0.804175	0.810438	0.307418
PAIP2B	0.0591877	0.345559	21	2.57887	2.5593	0.693047	10	2.02957	2.1049	0.675936
CTRL	0.00852976	0.716503	21	0.582607	0.564289	0.146736	10	0.354558	0.335351	0.0767689
KIAA1324	0.0958094	-0.607379	21	0.83049	0.648318	0.575014	10	1.26524	1.06777	0.74748
4-Mar	0.0245792	2.52582	21	0.800781	0.401566	0.759868	10	0.139048	0.127052	0.0401176
PDE3B	0.695022	0.091071	21	0.353122	0.338613	0.121236	10	0.33152	0.238906	0.193128
KIAA1143	0.337534	0.268132	21	0.527069	0.480444	0.270234	10	0.437675	0.4841	0.167774
TGFA	0.0386682	0.586384	21	0.239538	0.245775	0.0944376	10	0.159535	0.141619	0.0798203
SH2B1	0.0534428	0.959713	21	1.94741	1.61658	1.15766	10	1.00128	1.1009	0.254476
ZNF267	0.231563	0.425013	21	0.184295	0.171708	0.114888	10	0.137269	0.130192	0.0532793
MAP10	0.0144604	1.47471	21	0.299831	0.30801	0.110692	10	0.107881	0.103025	0.0343085
HAGH	0.00244855	-0.980213	21	1.88423	1.60128	0.894488	10	3.71712	3.85264	1.16057
SCD	0.0151759	-0.852277	21	0.911884	0.704373	0.642011	10	1.64627	1.60901	0.640628
EWSR1	0.228914	-0.22363	21	0.963374	0.938605	0.270801	10	1.1249	1.27549	0.463243
ARL6IP4	0.115155	0.600737	21	65.0104	51.4142	35.7141	10	42.8689	45.4005	10.4637
DAPK1	0.0466103	0.877684	21	3.24717	3.10709	1.06661	10	1.76724	1.63016	0.470234
CTNNB1	0.99772	1.04597	21	1.04881	0.988073	0.313208	10	0.507959	0.509574	0.0224419
BPTF	0.998719	1.60946	21	12.1337	11.9531	3.46383	10	3.97647	4.09534	0.504403
DBT	0.146464	0.247471	21	0.686785	0.660997	0.208881	10	0.578528	0.570403	0.116557
ZDHHC8	0.0428382	0.507953	21	2.62895	2.24541	0.969611	10	1.84873	1.85791	0.415228
RFX3	0.0176762	1.96915	21	3.27742	1.70134	3.42469	10	0.837065	0.664784	0.575764
USP35	0.0377021	0.926067	21	0.584159	0.561161	0.143706	10	0.307438	0.305217	0.0257015
LIG4	0.00846495	1.07847	21	0.305775	0.299252	0.131132	10	0.144794	0.147099	0.0491851
ACP6	0.0108723	-1.63978	21	1.70292	1.73558	0.376265	10	5.30662	5.19365	2.30638
TPR	0.738712	-0.0755635	21	0.861511	0.808472	0.359918	10	0.907837	0.817016	0.399053
FAM184B	0.0252272	1.13813	21	2.01591	1.65995	1.23298	10	0.915924	0.838936	0.163468
MVK	0.0492725	-0.548625	21	0.589217	0.57164	0.248239	10	0.861843	0.842271	0.402617
TAOK1	0.00661716	-0.496274	21	2.8114	2.88841	0.696467	10	3.96566	3.82196	0.561074
ACTR1A	0.00375577	-0.670044	21	0.524301	0.523307	0.115274	10	0.834226	0.845814	0.167213
CBX3	0.00663204	0.886869	21	5.46399	5.06059	1.62709	10	2.95485	2.66192	0.926247
KIF5B	0.0259461	0.999113	21	0.252924	0.215141	0.135341	10	0.12654	0.109006	0.0459803
ADAMTSL3	0.00772702	-1.18616	21	0.529108	0.353655	0.416783	10	1.20397	1.15461	0.369575
MCM4	0.0256675	0.82837	21	0.576666	0.568854	0.276024	10	0.324758	0.343	0.129521
TECPR1	0.0196536	1.29569	21	2.9285	2.31111	1.60112	10	1.1929	1.15334	0.175261
AMPH	0.0686811	0.606247	21	0.203987	0.160183	0.102006	10	0.134	0.14067	0.0420351
PEMT	0.0207857	-0.434402	21	3.70351	3.27199	1.24107	10	5.00474	5.03732	1.16532
CHML	0.0161982	0.974536	21	0.337705	0.352241	0.0875387	10	0.171859	0.161476	0.0470585
KIAA1210	0.130321	-0.557847	21	0.2222	0.225324	0.113271	10	0.327094	0.261237	0.247554
FOXG1	0.0269102	0.564715	21	0.626488	0.681755	0.236758	10	0.423562	0.435259	0.0872236
RAI14	0.0390264	1.29097	21	0.546057	0.410506	0.285434	10	0.22316	0.231936	0.069227
HCG4B	0.1641	0.318598	21	0.253598	0.262843	0.0979928	10	0.203347	0.184469	0.0733619
CRYBG1	0.00492188	-2.03749	21	3.78374	3.23398	2.72422	10	15.5334	14.2283	5.33313
CHP1	0.0406302	-0.404508	21	8.14838	8.39933	3.16687	10	10.7855	10.8221	2.4101
FRZB	0.010952	-0.777201	21	0.985573	0.977656	0.354241	10	1.68908	1.56395	0.676702
MTMR12	0.0108235	-0.435443	21	2.08424	2.16542	0.231933	10	2.81858	2.69524	0.574799
MUC6	0.00916578	1.59482	21	1.55901	1.11547	0.939868	10	0.516132	0.489536	0.227946
CXCL6	0.0233492	0.690509	21	0.24231	0.259213	0.101631	10	0.150144	0.140165	0.0486971
KRBOX4	0.00664147	-0.497551	21	2.10383	1.93635	0.620047	10	2.97021	3.04886	0.652048
WIPF2	0.0281656	-0.24402	21	1.89475	1.87071	0.392817	10	2.24393	2.20907	0.245794
LINC00673	0.464718	0.206109	21	2.4799	2.67689	1.35968	10	2.14975	2.23551	0.708873
NUPL2	0.50709	0.113542	21	2.06106	2.02703	0.710078	10	1.90507	1.84426	0.356918
UBXN2B	0.0799193	0.422557	21	0.210295	0.188771	0.0853078	10	0.156902	0.140953	0.0391058
CWC25	0.161514	0.227079	21	1.8192	1.61873	0.510426	10	1.55425	1.54016	0.368255
DDX39A	0.0324859	0.65811	21	0.298307	0.262948	0.113192	10	0.18904	0.179419	0.0899978
LOC389906	0.00464167	1.013	21	6.55317	5.96465	2.13336	10	3.24719	2.80686	1.24009
GPR65	0.0719067	0.801164	21	0.350902	0.315196	0.224023	10	0.201378	0.210192	0.0716287
PINX1	0.652311	0.0728948	21	0.429032	0.433317	0.134451	10	0.407893	0.364123	0.102456
PIP5K1A	0.0285608	0.715802	21	0.24327	0.237199	0.106951	10	0.148119	0.154519	0.0419695
BICD1	0.188262	0.560209	21	1.118	0.832456	0.745118	10	0.758232	0.68802	0.375804
DNAJC28	0.0378165	0.777093	21	0.221136	0.217849	0.117882	10	0.129042	0.12159	0.057831
DCAF7	0.357877	0.120474	21	11.3373	11.152	2.90793	10	10.4291	9.74495	1.58782
MTMR11	0.0172666	0.623447	21	0.314288	0.307592	0.11702	10	0.20401	0.206215	0.0654423
GPRC5C	0.0303699	-0.994296	21	0.547523	0.420182	0.568289	10	1.09072	1.12325	0.313253
ERBB3	0.0315758	0.848247	21	0.199683	0.178521	0.0533034	10	0.110916	0.117931	0.0478986
TLR4	0.0215432	0.694301	21	0.406386	0.402265	0.0912953	10	0.25115	0.271532	0.0518718
TXNL4B	0.0256819	0.55199	21	2.5666	2.40489	0.823339	10	1.75062	1.69777	0.522763
RPP30	0.273089	-1.24437	21	0.741863	0.69626	0.2227	10	1.75758	1.75407	0.28975
VAT1	0.0672031	0.480262	21	0.244002	0.238714	0.10081	10	0.174912	0.169226	0.0598639
E4F1	0.512044	0.212822	21	0.242756	0.190298	0.152772	10	0.209462	0.21652	0.0579245
RGS3	0.0354776	-0.539747	21	0.969716	0.932385	0.180711	10	1.40969	1.20193	0.507672
ADD3-AS1	0.0459039	1.09976	21	0.428706	0.414153	0.119876	10	0.200032	0.211662	0.0475067
NDUFB11	0.715826	-0.0682624	21	25.7349	22.8521	10.0039	10	26.9818	26.5302	6.96513
PABPC4	0.00750929	-1.3603	21	1.74212	1.51766	0.759843	10	4.4727	3.87411	1.8002
PSMD14	0.0111582	-0.943956	21	0.565636	0.56022	0.242025	10	1.08817	0.939225	0.289752
TSR2	0.0139193	0.896674	21	13.0088	11.6778	3.4699	10	6.98736	6.84019	1.38892
LPCAT2	0.99888	1.69425	21	0.537385	0.538818	0.15992	10	0.16606	0.156475	0.0244033
POLRMT	0.355906	0.140062	21	2.255	2.22462	0.614383	10	2.04637	1.985	0.53289
FAM83E	0.0993322	0.527076	21	0.282758	0.283946	0.138778	10	0.196222	0.169274	0.0964824
CPNE1	0.0315495	-1.38302	21	1.18921	1.04174	0.493225	10	3.10163	2.61654	1.19189
DEPDC1	0.0181917	1.54775	21	0.270487	0.218357	0.170485	10	0.092518	0.105932	0.0615493
ORC5	0.00971267	-0.992699	21	0.276473	0.247832	0.139266	10	0.550155	0.4769	0.19931
NHP2	0.99799	1.37181	21	1.48255	1.3408	0.503783	10	0.572868	0.554694	0.153277
GLOD4	0.00676356	-0.875515	21	2.98387	3.00496	1.34901	10	5.47439	5.1814	0.808225
ATF3	0.0234998	-1.90462	21	3.65226	3.0928	1.38864	10	13.6744	15.0012	5.55648
CXXC5	0.0460743	0.82292	21	2.23856	1.89776	1.44196	10	1.26545	1.19225	0.319878
PLA2G5	0.0224229	-0.903049	21	1.01631	0.872714	0.688999	10	1.90051	1.85134	0.701112
RNF17	0.00705495	0.494847	21	0.928104	0.905557	0.189439	10	0.658617	0.629744	0.148738
SDHB	0.0162819	0.614143	21	1.9484	2.08956	0.536121	10	1.27292	1.26834	0.183922
LOC647070	0.0109049	1.54239	21	0.280008	0.260776	0.143833	10	0.0961313	0.102459	0.0820455
FMOD	0.0185143	-1.31086	21	2.51748	2.26056	1.07771	10	6.24558	5.42137	4.34464
SBDS	0.0472662	-0.345088	21	16.8468	17.7421	5.60454	10	21.3992	19.8916	4.41638
CD274	0.27408	0.417155	21	0.196551	0.160168	0.134243	10	0.147197	0.129574	0.043303
PTH1R	0.93782	-0.0156477	21	0.266663	0.241658	0.101696	10	0.269571	0.284873	0.0971041
CEP72	0.19887	0.311023	21	0.966284	0.948711	0.421181	10	0.778892	0.751233	0.211241
CPA3	0.00375371	-2.3963	21	0.599743	0.443245	0.63752	10	3.15736	2.9705	1.37396
IFT122	0.0611326	-0.332574	21	0.328884	0.322785	0.094126	10	0.41415	0.415535	0.126021
GTF3C1	0.34598	-0.175634	21	7.70602	6.99191	2.60473	10	8.70364	9.52855	3.11279
RSRC2	0.343673	-0.152363	21	16.8834	15.5883	5.83538	10	18.7641	18.7342	3.04955
GABPA	0.00813699	0.632833	21	0.649784	0.661195	0.193429	10	0.419051	0.375459	0.104694
SHQ1	0.0108821	0.51989	21	1.53222	1.48149	0.312339	10	1.06861	1.05125	0.267552
TGM1	0.983846	0.00576903	21	0.492721	0.455933	0.291259	10	0.490755	0.433683	0.177562
ZNF83	0.0326035	0.726086	21	2.24116	2.14961	0.491422	10	1.35488	1.34882	0.220754
TARBP2	0.02117	0.473001	21	1.54757	1.52823	0.426427	10	1.11497	1.06514	0.338394
EFCAB2	0.00421579	-0.908297	21	0.427659	0.442107	0.175976	10	0.802643	0.792639	0.249903
FPGS	0.553993	0.105028	21	5.29598	4.8158	1.9193	10	4.92413	4.77957	0.880724
FANCM	0.077816	0.431568	21	0.414715	0.378806	0.15047	10	0.307493	0.30811	0.0346092
SLC1A2	0.243172	1.97417	21	0.731555	0.567126	0.608172	10	0.186192	0.172326	0.0293378
COIL	0.0145142	0.390666	21	1.30165	1.3122	0.275848	10	0.992867	0.951425	0.217201
MGC27345	0.00527406	-0.673811	21	0.601722	0.59255	0.134685	10	0.959916	0.929133	0.12786
BRAF	0.108374	0.393824	21	0.358394	0.340952	0.149926	10	0.272777	0.267189	0.0637555
UBA6	0.106632	2.45446	21	3.5759	2.81676	2.57757	10	0.652407	0.604108	0.198289
G6PC	0.0126338	2.24544	21	0.488882	0.217392	0.881627	10	0.1031	0.113092	0.0538309
IMP3	0.994976	-1.36406	21	3.6659	3.33623	1.14402	10	9.43637	9.11161	2.36244
HSD17B3	0.0845697	0.67968	21	0.306755	0.257798	0.180813	10	0.191508	0.192619	0.0205526
STX7	0.0476485	-0.297291	21	3.19478	3.12958	0.950976	10	3.92585	3.73916	0.593662
SSBP1	0.777133	0.0717855	21	6.43064	5.73178	3.4378	10	6.11849	5.56422	1.40116
BTBD7	0.0158064	1.00253	21	0.243969	0.235122	0.113723	10	0.121771	0.122903	0.0420989
SREBF1	0.547365	0.189195	21	17.3434	16.9325	10.7237	10	15.2118	14.9005	5.20632
SSU72	0.0124296	-0.54508	21	7.69542	7.71945	2.88445	10	11.2284	11.5755	1.715
NOVA1	0.173652	0.393738	21	0.315321	0.312498	0.153092	10	0.240008	0.229824	0.096156
DCBLD2	0.265116	-0.175971	21	0.509237	0.471021	0.174639	10	0.575298	0.55035	0.0806618
DEDD	0.00686847	0.633445	21	0.964005	0.939881	0.272375	10	0.621431	0.639608	0.131869
IL10RA	0.0925121	1.06058	21	0.56024	0.369537	0.518259	10	0.268601	0.236592	0.111031
TRIM13	0.0308788	-0.761215	21	2.18162	1.98545	0.541315	10	3.69767	3.52048	0.548762
KCNJ1	0.0178631	1.17192	21	0.205305	0.212348	0.112057	10	0.0911204	0.0909377	0.0460126
PMAIP1	0.052096	2.38488	21	3.29737	3.02141	2.75203	10	0.631316	0.480769	0.358107
NEDD4L	0.0659623	-0.622256	21	3.54472	3.31528	2.46922	10	5.45632	5.64269	2.40256
ACY1	0.00781418	-1.2179	21	5.28903	5.20017	1.81382	10	12.3027	11.0014	5.36143
ICOSLG	0.189527	0.400954	21	0.25206	0.242549	0.137246	10	0.190899	0.190187	0.0438309
STK19	0.0203089	1.30698	21	5.63553	4.57574	2.55571	10	2.27769	2.183	0.689736
MAN2B2	0.0632868	0.301979	21	1.98301	1.77318	0.524307	10	1.60849	1.55981	0.264094
HGFAC	0.0101758	3.22795	21	1.79492	0.391609	4.13947	10	0.191574	0.176737	0.101355
ADCY6	0.0314635	1.2315	21	20.3662	14.5122	13.1879	10	8.67348	8.06922	2.82943
ATP7A	0.0527529	0.69402	21	2.79161	2.40845	1.32841	10	1.72558	1.69033	0.284634
KIAA0930	0.0141834	1.15006	21	1.03176	0.88232	0.324639	10	0.464917	0.434839	0.130966
CAMK4	0.248311	0.421236	21	0.236959	0.220959	0.15405	10	0.176957	0.186103	0.0586917
HSPA12A	0.760676	0.094281	21	0.309487	0.285716	0.174337	10	0.289908	0.224595	0.167528
EPHX2	0.255934	-0.380937	21	2.79516	1.8272	2.10678	10	3.63982	3.85351	1.34874
HIPK1	0.971294	0.00582345	21	0.368969	0.342849	0.121547	10	0.367483	0.331484	0.0835015
RRAD	0.00942461	-1.72148	21	0.942691	0.790344	0.509787	10	3.10877	2.5867	1.81262
DMXL2	0.665371	0.0911383	21	0.200882	0.181418	0.0883733	10	0.188584	0.195121	0.033802
XPC	0.548855	-0.0570404	21	2.82911	2.82744	0.416559	10	2.9432	2.9807	0.664508
ASAP2	0.0304606	0.546268	21	0.257329	0.29296	0.0957159	10	0.176216	0.17433	0.0488213
CRYM	0.00477919	-1.30106	21	2.83687	2.50541	2.51862	10	6.99029	7.75773	2.27162
NAT8	0.0121549	1.62336	21	0.226497	0.191335	0.134868	10	0.073516	0.0482245	0.0698037
SLC10A1	0.0172086	0.964054	21	1.18596	0.907883	0.659508	10	0.607938	0.615452	0.23117
SASH1	0.897201	-0.0274134	21	1.9826	1.63894	0.890078	10	2.02063	2.02388	0.509118
DDX6	0.0714817	0.289043	21	26.5752	26.7308	7.20668	10	21.7503	23.8113	4.00672
SLC5A10	0.00513909	-0.715315	21	0.495097	0.437374	0.178156	10	0.812871	0.796214	0.183073
GPI	0.520507	-0.214578	21	1.85754	1.38472	1.33214	10	2.15542	2.15557	0.897565
DHX16	0.281901	-0.112515	21	3.0364	2.91117	0.562801	10	3.28269	3.40624	0.659052
PLS1	0.058867	-0.410537	21	0.298598	0.320445	0.120381	10	0.396891	0.371369	0.108539
SIN3B	0.0945773	0.814626	21	1.00156	0.628453	0.604385	10	0.569445	0.556879	0.114814
ADM	0.0400925	2.23746	21	4.91863	4.13807	4.02079	10	1.04304	1.14058	0.403895
CUX2	0.0225844	-1.92401	21	0.333393	0.309438	0.151441	10	1.26514	1.29882	0.591913
INHBA	0.07745	0.828194	21	3.46212	2.85624	2.14778	10	1.94998	1.45167	1.41447
PCLO	0.0797398	0.792359	21	0.789708	0.710035	0.166477	10	0.455977	0.41593	0.0939746
SLC34A1	0.00678417	1.38343	21	0.266091	0.252647	0.0980733	10	0.101994	0.0997393	0.0426848
ANKRD17	0.415899	0.11851	21	4.75929	4.84328	1.26836	10	4.38397	4.20217	1.08456
MAD2L1BP	0.0739874	-1.06952	21	0.970765	0.987669	0.285905	10	2.03738	2.26161	0.5289
SSH2	0.0410128	0.822675	21	1.7369	1.55207	0.541121	10	0.982031	0.973643	0.141464
GLDC	0.0910637	1.27566	21	0.418246	0.276162	0.394496	10	0.172751	0.114769	0.161207
TRIM2	0.0447314	-1.63376	21	0.301838	0.280431	0.142147	10	0.936666	0.984965	0.238323
ENPEP	0.0926042	0.628403	21	0.550758	0.410438	0.333391	10	0.356281	0.323264	0.10964
DNAJC13	0.0372125	-0.630896	21	0.686945	0.543489	0.428689	10	1.06375	1.05763	0.217562
WTAP	0.999122	-1.58002	21	3.8925	3.44259	1.21715	10	11.6375	11.2589	2.72795
CHD2	0.0151008	0.707841	21	1.20986	1.14906	0.272415	10	0.740717	0.713461	0.113283
PDHB	0.0171215	-0.578436	21	12.2218	12.8457	4.92637	10	18.2499	18.0789	2.88288
PIN4	0.181423	0.200481	21	0.986584	1.03813	0.274643	10	0.858585	0.813252	0.146969
NF2	0.727846	-0.0691688	21	1.5126	1.48746	0.65994	10	1.58689	1.69319	0.296231
SNAP91	0.140524	0.376314	21	0.196621	0.204342	0.0784401	10	0.151478	0.162581	0.0732014
LINC00599	0.0125705	0.842556	21	0.931093	0.869377	0.272989	10	0.519228	0.533264	0.0630398
HEG1	0.998217	1.3057	21	1.76929	1.6789	0.635209	10	0.715721	0.715157	0.0939879
C6orf120	0.829399	0.0412782	21	0.582055	0.528937	0.227022	10	0.565637	0.600452	0.143255
ARMCX1	0.00216526	-2.20642	21	1.12047	0.861467	0.852994	10	5.17132	5.6622	1.80988
ZNF202	0.0382707	0.985802	21	1.31091	1.19748	0.437551	10	0.661937	0.594152	0.161887
KHDRBS3	0.055707	1.44784	21	4.0879	3.33276	3.12953	10	1.4985	1.07795	1.57248
DLG3	0.0504287	0.626762	21	2.28208	1.93383	0.955281	10	1.47794	1.41969	0.232213
CREB3L1	0.0694179	0.855361	21	6.50061	4.74133	4.2418	10	3.59306	3.15962	2.16408
ARHGAP21	0.0175398	0.510987	21	0.365801	0.374771	0.113562	10	0.256698	0.249377	0.0612541
ADAM12	0.0118328	1.00864	21	0.493532	0.423587	0.373524	10	0.245292	0.231154	0.0693546
AKAP7	0.161593	-0.346783	21	0.346088	0.265197	0.185385	10	0.440128	0.414936	0.129952
ERBIN	0.0234643	-0.444421	21	0.378543	0.342889	0.122843	10	0.515109	0.506537	0.149363
CROT	0.963099	0.0112558	21	2.58571	2.05501	1.36762	10	2.56561	2.66146	0.494837
COPB2	0.0259139	-0.544334	21	1.89896	1.73857	0.85199	10	2.76935	2.83876	0.774798
PPIH	0.0126301	0.514723	21	5.82914	5.80878	1.54465	10	4.07997	4.02908	0.926786
CREBL2	0.00357254	-0.788738	21	2.15211	1.94425	0.955123	10	3.7179	3.89783	0.755301
XAB2	0.0692468	0.567761	21	0.632321	0.508625	0.297902	10	0.426603	0.478925	0.137501
ATPAF2	0.663127	-0.0801621	21	1.08376	1.03787	0.386888	10	1.14568	1.23224	0.363245
HECW2	0.0190215	0.830959	21	0.326249	0.322809	0.153339	10	0.183403	0.183668	0.0657426
PRPF4	0.0210505	0.459548	21	0.977305	0.980968	0.272507	10	0.710709	0.765443	0.178954
B4GALT3	0.143797	0.338801	21	2.43809	2.44375	0.909391	10	1.92779	1.83811	0.785606
TM7SF3	0.0189942	-0.815982	21	2.04922	1.78744	1.00079	10	3.60764	3.07549	1.34491
STX2	0.999478	1.32993	21	0.744857	0.746032	0.0921827	10	0.296295	0.287201	0.0252505
TNFRSF12A	0.0124551	-0.94438	21	0.721241	0.694078	0.269689	10	1.38793	1.30296	0.511447
PLXDC1	0.0162612	0.611265	21	7.84801	8.08547	2.64666	10	5.13748	4.76451	0.902815
EI24	0.00412799	-0.880779	21	2.17552	2.08148	0.845831	10	4.00593	3.85356	0.95579
RFNG	0.993707	-0.00144089	21	2.10696	2.0645	0.739014	10	2.10907	2.03717	0.670101
BAZ2B	0.347016	0.169125	21	1.69092	1.45869	0.580658	10	1.50388	1.49082	0.32487
MAPK10	0.00316029	-1.00537	21	0.874787	0.871475	0.370419	10	1.7561	1.89131	0.429969
CAMLG	0.0208634	0.823497	21	25.7543	21.2495	10.3756	10	14.553	14.3313	2.74858
SGCD	0.0663456	-0.458671	21	0.396096	0.360046	0.167002	10	0.544344	0.552093	0.236287
TOM1L2	0.139437	-0.33085	21	3.13993	3.10879	0.933714	10	3.94926	3.67941	1.91887
BAZ1A	0.0258779	-0.620856	21	0.758955	0.756824	0.2251	10	1.16711	1.00585	0.459582
ADAM23	0.0168485	0.762649	21	0.447922	0.430736	0.160728	10	0.264011	0.279975	0.0479117
KIDINS220	0.0379887	-0.42786	21	0.652428	0.621437	0.241144	10	0.87767	0.883293	0.256573
CUL1	0.0213036	-1.42373	21	0.491367	0.460981	0.224009	10	1.31823	1.28464	0.274817
IFT43	0.022065	-0.465214	21	3.1561	2.69918	1.20589	10	4.35707	4.38289	1.01733
C1orf21	0.351225	0.316316	21	12.231	12.9755	8.04297	10	9.82293	9.0982	2.02916
AMOT	0.498181	-0.0911245	21	0.730026	0.676577	0.187382	10	0.777623	0.771304	0.184783
AJAP1	0.0317526	0.41065	21	0.356277	0.324201	0.12	10	0.268022	0.283992	0.0523875
ASAP1	0.831359	0.0359075	21	1.32724	1.34295	0.388088	10	1.29461	1.14469	0.459824
SH2B3	0.454927	0.307925	21	0.84677	0.669852	0.603371	10	0.684023	0.697892	0.136335
SMG9	0.00691456	-0.621331	21	0.815921	0.823753	0.261702	10	1.25513	1.31672	0.349435
TGDS	0.206723	0.35187	21	0.319323	0.273384	0.161746	10	0.250211	0.253363	0.0541927
SPSB1	0.0217045	0.962904	21	2.18382	2.05236	0.873926	10	1.12035	1.1291	0.2071
GTPBP2	0.0647183	0.333647	21	0.366583	0.360061	0.110513	10	0.290894	0.274199	0.0478972
CCDC113	0.0351119	0.664599	21	0.459485	0.400799	0.195119	10	0.289872	0.27024	0.0921095
VPS37C	0.0161167	1.09462	21	33.2278	27.3333	16.6585	10	15.5592	15.4809	2.99819
OMA1	0.0552354	-0.702866	21	0.722605	0.52798	0.590734	10	1.17621	1.1362	0.20442
SELENOT	0.00604913	-1.38747	21	1.2024	0.741038	0.95191	10	3.14572	2.99506	0.606776
SARS2	0.0331033	-1.0615	21	0.229332	0.223965	0.0969695	10	0.47864	0.401384	0.17983
POLR3GL	0.00708732	-0.552139	21	3.36738	3.00256	1.11848	10	4.93745	5.16513	0.680058
B4GALT4	0.0105026	1.09313	21	1.03009	0.945974	0.403237	10	0.482847	0.483344	0.145861
YOD1	0.0113871	1.09292	21	1.13478	1.05823	0.393953	10	0.532	0.523211	0.120849
VNN1	0.0114075	1.32618	21	0.335436	0.314201	0.176876	10	0.13378	0.106189	0.0771112
CISH	0.02595	0.37261	21	0.747173	0.752376	0.168433	10	0.577104	0.552245	0.166511
SDHAF2	0.559799	0.10991	21	5.3155	5.03746	2.01303	10	4.92558	4.75738	1.06987
RPS15A	0.041423	-0.564893	21	105.489	106.89	34.5414	10	156.048	131.425	69.876
RYR3	0.0316154	1.00893	21	0.199169	0.175203	0.14935	10	0.0989704	0.10707	0.0374955
PDZD11	0.047733	-0.47766	21	4.35058	3.49665	2.12262	10	6.0581	6.10444	1.48801
SLC35C1	0.0542544	0.840253	21	1.41733	1.41379	0.207932	10	0.791645	0.781024	0.12733
ALDH16A1	0.990895	1.19352	21	4.16232	3.87083	1.22277	10	1.81991	1.76947	0.307208
PTPRA	0.999469	-1.91694	21	1.18246	1.05615	0.384224	10	4.46523	4.55524	0.667252
NUDT21	0.00796362	-1.05152	21	1.46295	0.935096	1.0331	10	3.03228	2.83377	1.18714
APTX	0.0796061	0.740474	21	9.51936	7.27658	5.57097	10	5.69774	5.48727	1.18464
RNF181	0.0218473	0.877867	21	6.57417	6.35512	2.69945	10	3.57747	3.54648	1.11715
WDR5	0.035026	1.22681	21	2.94255	3.13338	1.54232	10	1.25724	1.26758	0.308541
SMYD3	0.0137188	0.952721	21	0.386471	0.362114	0.159527	10	0.199673	0.186766	0.0493884
DUSP26	0.0892512	-0.845255	21	0.344205	0.335238	0.0776998	10	0.618392	0.37181	0.636286
TOM1	0.0367568	0.389111	21	4.05463	3.72498	1.23462	10	3.09612	2.9399	0.656166
ACSS2	0.0731029	0.803517	21	4.02627	3.96958	0.775776	10	2.30686	2.30003	0.32561
TBC1D7	0.00856415	0.702999	21	8.29173	8.19934	1.33354	10	5.09356	4.83497	0.857482
WDR13	0.998935	1.9291	21	10.3557	9.4393	3.32285	10	2.71934	2.68296	0.564933
SLC13A3	0.889804	0.0312396	21	0.729566	0.720188	0.281322	10	0.713938	0.604058	0.347158
HERC4	0.35038	0.20926	21	1.2816	1.19918	0.565338	10	1.10856	1.07736	0.15387
FBXL12	0.422149	0.0884572	21	3.08042	3.12405	0.543751	10	2.89722	2.9885	0.711949
TCAIM	0.0333504	0.694297	21	0.662664	0.605529	0.436719	10	0.409533	0.426765	0.083644
HIF1AN	0.0129417	0.960278	21	1.0483	1.01548	0.298986	10	0.538781	0.533816	0.132976
BCORL1	0.499935	0.111266	21	0.514892	0.48785	0.173272	10	0.476675	0.467613	0.0770697
TESK2	0.0994481	0.299422	21	1.01604	0.988752	0.296932	10	0.825614	0.776534	0.246292
PALMD	0.0121038	-0.74109	21	0.541023	0.568438	0.197674	10	0.904286	0.794738	0.28864
ANKRD11	0.461631	0.18424	21	1.58656	1.41289	0.778137	10	1.39635	1.42271	0.393591
ARHGAP12	0.0226111	-0.694509	21	0.279512	0.267396	0.124162	10	0.452344	0.417717	0.177174
IDI2	0.0622871	0.623484	21	0.198937	0.17053	0.0927833	10	0.129131	0.108416	0.0627427
FBLN5	0.0372455	-0.625479	21	2.28344	2.27482	1.22716	10	3.52271	2.92888	1.54574
C16orf58	0.00661627	0.59083	21	0.972336	0.898105	0.281374	10	0.645593	0.617923	0.136439
DENR	0.312944	0.269775	21	3.34524	3.358	1.63174	10	2.77471	2.49078	1.01743
MAD2L2	0.0213541	0.468075	21	5.44652	5.07671	1.31675	10	3.93744	3.97686	0.608813
PDP1	0.00474962	1.25999	21	0.23122	0.202279	0.12316	10	0.0965455	0.080031	0.0522959
ARSD	0.540051	-0.153482	21	0.296251	0.274795	0.137579	10	0.329506	0.315401	0.15801
OSBPL9	0.999448	-2.39162	21	0.435192	0.424495	0.207915	10	2.28365	2.28106	0.480144
C3orf18	0.962244	0.00922535	21	0.316596	0.296806	0.13645	10	0.314578	0.322532	0.0319345
TM9SF3	0.996612	-1.59652	21	0.912195	0.875283	0.287765	10	2.7586	3.01384	0.919041
CCL15	0.324097	0.611452	21	0.343157	0.278831	0.253064	10	0.224609	0.0997501	0.39307
SLC37A3	0.0109019	0.64835	21	0.872251	0.848286	0.215195	10	0.556504	0.543302	0.102402
AK5	0.996713	1.23735	21	0.318307	0.26618	0.13463	10	0.135011	0.136905	0.0306252
SUDS3	0.0462091	0.506822	21	0.445481	0.390967	0.170672	10	0.313517	0.286126	0.0674898
TRMT12	0.0228772	-0.516188	21	0.425415	0.431721	0.176064	10	0.608417	0.61683	0.166375
KCNAB3	0.126604	0.492145	21	0.260166	0.234147	0.140255	10	0.18497	0.175361	0.0578254
EGLN3	0.0145358	1.55755	21	1.13536	1.03568	0.493231	10	0.385711	0.33863	0.128857
MAN2C1	0.122474	0.333294	21	5.03909	4.67045	1.84388	10	3.99964	3.98439	1.08162
PSD2	0.165509	0.563707	21	0.195967	0.14932	0.127614	10	0.132584	0.11243	0.0667819
CHORDC1	0.0494454	1.68832	21	2.43301	2.1447	1.60007	10	0.754936	0.772105	0.197398
COMMD2	0.0804441	0.437305	21	0.364712	0.34927	0.151297	10	0.269345	0.279203	0.0366754
HSD17B14	0.05071	-0.524749	21	0.62718	0.574263	0.307884	10	0.902313	0.876254	0.35411
ASB3	0.0144704	-0.456877	21	3.1739	2.93895	0.818312	10	4.35639	4.19619	1.19407
SNCAIP	0.0290846	-0.879688	21	0.374489	0.352692	0.192221	10	0.689052	0.618186	0.432673
ZNF362	0.0231479	1.15629	21	3.87583	2.8336	3.52821	10	1.73895	1.77792	0.343223
MYO9A	0.0104935	0.562159	21	3.65357	3.64574	0.523006	10	2.47452	2.44932	0.331602
LRCH1	0.0637414	0.357851	21	0.281583	0.268535	0.0878715	10	0.219727	0.203535	0.0370115
FZD4	0.742861	-0.0603066	21	0.328802	0.301738	0.113452	10	0.342837	0.351889	0.117623
ARRDC1-AS1	0.273119	-0.217162	21	1.61511	1.59279	0.708169	10	1.87747	1.9034	0.347027
NAGPA	0.323995	0.173139	21	6.3099	6.48651	2.11901	10	5.59632	5.48072	1.1895
ZBTB9	0.111508	0.319401	21	0.945733	0.868577	0.329537	10	0.757913	0.765866	0.168383
SH2D3C	0.035202	0.580241	21	0.281533	0.307453	0.107492	10	0.188304	0.20478	0.0764797
CPLX3	0.690612	-0.174772	21	13.9745	6.86905	12.666	10	15.7742	14.0487	10.7343
KPTN	0.0253321	1.34084	21	11.4486	11.7833	7.0636	10	4.51981	4.3587	1.5214
SIRT3	0.799275	0.0272027	21	1.97072	2.05564	0.40367	10	1.93391	1.90506	0.353407
WDCP	0.349533	0.109562	21	0.360981	0.37527	0.0759546	10	0.334582	0.359002	0.0694006
YTHDF2	0.0309137	-0.423211	21	3.89053	3.68391	1.34471	10	5.21685	5.06411	1.36473
STK11IP	0.0404461	-0.424201	21	0.444511	0.375352	0.16765	10	0.596458	0.590588	0.173874
AP1M2	0.00906006	0.906098	21	6.05002	6.52993	1.73739	10	3.22845	3.13401	1.07985
TUSC1	0.867263	-0.0320432	21	2.3845	2.26357	0.949048	10	2.43805	2.38302	0.624568
PCGF3	0.095002	1.3859	21	1.10554	1.11751	0.68231	10	0.423036	0.42573	0.0776562
ACOT9	0.620383	0.144947	21	1.5217	1.18792	0.927561	10	1.37624	1.36521	0.235714
PUS1	0.0200387	0.942987	21	2.83925	2.41177	0.861297	10	1.47685	1.36796	0.317254
ZNF639	0.0181628	0.613417	21	1.71052	1.66121	0.582478	10	1.11808	1.10657	0.185096
IGFBPL1	0.0148043	0.715668	21	0.274267	0.276615	0.101949	10	0.167008	0.179855	0.0554621
DNAJA2	0.713314	0.0933263	21	0.439854	0.440035	0.228012	10	0.412301	0.389346	0.12016
SRD5A3	0.0194761	1.75592	21	9.73537	3.72395	27.9508	10	2.88249	2.77881	0.738318
PACSIN2	0.998181	1.31195	21	2.30974	2.05607	0.713363	10	0.930311	0.90895	0.152017
PRDM4	0.0709325	0.401056	21	0.557949	0.559412	0.196557	10	0.422537	0.451897	0.126959
ACTR6	0.0238683	0.557417	21	0.345257	0.323295	0.112902	10	0.234608	0.21578	0.0634543
TIMM17A	0.00903678	-0.981223	21	3.10516	2.77168	1.77327	10	6.13001	6.16542	0.519716
SLC35F1	0.749788	-0.0913321	21	0.319277	0.264754	0.201518	10	0.340143	0.336974	0.0924531
KLF8	0.888425	-0.0406014	21	0.473375	0.414098	0.205188	10	0.486886	0.395749	0.349802
SFXN4	0.346421	0.253777	21	3.25772	2.57619	1.68037	10	2.73224	2.72188	0.733278
NXT1	0.816937	0.024789	21	1.95243	2.06231	0.419033	10	1.91917	1.9685	0.300076
BCAR4	0.00967512	1.32389	21	0.299849	0.291073	0.141979	10	0.119777	0.111533	0.0655825
SH3RF1	0.0143768	2.34902	21	2.77946	2.50109	1.37241	10	0.545552	0.410451	0.347224
LINC00643	0.0112859	1.34329	21	0.491398	0.502354	0.15106	10	0.19367	0.186094	0.0771571
NELL1	0.273141	0.460845	21	0.250477	0.246682	0.184518	10	0.181987	0.185642	0.0678869
CNOT4	0.0797198	0.34963	21	0.43572	0.394399	0.140135	10	0.341946	0.325087	0.0529744
CTSG	0.908449	-0.0449093	21	0.660689	0.487215	0.552335	10	0.681579	0.5412	0.301717
DLG4	0.0143617	0.908285	21	0.302257	0.302066	0.0693879	10	0.161048	0.151307	0.0434738
TSHR	0.179157	0.369947	21	0.256472	0.230626	0.120295	10	0.19846	0.178648	0.0665496
LINC00526	0.883393	-0.0322999	21	0.324691	0.301793	0.141727	10	0.332042	0.294687	0.117879
TCHP	0.0565545	-0.402723	21	1.02467	0.969953	0.427399	10	1.35461	1.43052	0.207589
SLC35A2	0.818786	-0.0521569	21	1.51505	1.57889	0.719353	10	1.57082	1.65605	0.477774
TAF4	0.00556119	0.644137	21	0.555973	0.556595	0.118901	10	0.355753	0.342135	0.0775984
C8A	0.0520069	0.959411	21	0.232688	0.15975	0.159763	10	0.119664	0.0989392	0.067466
SLC31A2	0.00620708	0.651403	21	2.36068	2.19702	0.647524	10	1.50295	1.43381	0.294938
PRKACB	0.352514	-0.15143	21	0.337785	0.336023	0.118206	10	0.375167	0.392286	0.0597578
TDRD9	0.0726993	0.405041	21	0.288781	0.296546	0.107482	10	0.218092	0.223487	0.0510121
STYK1	0.0196195	0.897104	21	0.523234	0.504372	0.245578	10	0.280958	0.296359	0.0930833
ANKS1A	0.0172428	0.552984	21	3.21174	2.97049	0.706335	10	2.18915	2.2464	0.405744
KIF5C	0.998822	-1.75018	21	0.376764	0.339607	0.106653	10	1.26743	1.26942	0.315788
SIAH2	0.252871	0.277855	21	5.58381	5.28564	2.54559	10	4.60561	4.85556	1.02419
THRB	0.0275228	1.13928	21	0.546912	0.508671	0.315577	10	0.24829	0.237813	0.0555423
ITGB6	0.106513	0.448294	21	0.223667	0.205973	0.104278	10	0.163927	0.1583	0.041008
SAP30L	0.00893206	0.388821	21	2.13578	2.18237	0.420783	10	1.63121	1.59042	0.160911
DSCR3	0.0135417	0.536989	21	1.07209	1.00352	0.243928	10	0.738895	0.743986	0.0561803
LOC729970	0.0124885	0.610639	21	0.346374	0.342228	0.114007	10	0.226843	0.23572	0.0403451
FSTL3	0.216174	-0.251466	21	1.40663	1.40463	0.288829	10	1.67447	1.41727	0.842748
CD19	0.0060469	1.46999	21	0.453142	0.371929	0.233432	10	0.163578	0.159549	0.0519404
CLDN10	0.280165	-0.755799	21	0.307496	0.296382	0.121456	10	0.519228	0.291012	0.611244
XRCC1	0.994826	-1.39166	21	0.394883	0.406633	0.101495	10	1.0361	1.01134	0.343337
RBMS2	0.0116624	0.795532	21	1.0677	1.00725	0.291004	10	0.615135	0.657576	0.101019
ECD	0.0146023	0.528115	21	1.23262	1.1286	0.441465	10	0.854776	0.815425	0.208377
KCNC1	0.0164397	0.840742	21	0.410825	0.398213	0.123048	10	0.229387	0.228348	0.0334857
SIGMAR1	0.272211	0.211926	21	6.15232	5.96364	2.01473	10	5.31182	5.33841	1.90233
RAB4A	0.00761446	-0.750294	21	0.355404	0.341131	0.175833	10	0.597837	0.611801	0.15914
IRX5	0.0236082	0.794694	21	0.655303	0.592563	0.308337	10	0.377759	0.377901	0.12928
CHRNA3	0.0341031	0.332585	21	1.84399	1.76116	0.441327	10	1.46434	1.39654	0.326696
SETDB1	0.0450512	0.669239	21	3.37706	2.69966	1.44078	10	2.12362	2.10601	0.391366
CELF2	0.0701251	-0.595823	21	0.577741	0.520716	0.363752	10	0.873159	0.85455	0.374936
ZNF385D	0.0150047	0.916899	21	0.599711	0.52924	0.303346	10	0.317634	0.274543	0.124268
FAM212B	0.00450447	0.484877	21	1.18163	1.13931	0.19553	10	0.844345	0.818814	0.197428
NR2C1	0.0643011	-0.516454	21	0.442331	0.385432	0.261709	10	0.632726	0.605843	0.120421
SLC17A2	0.00939247	0.870523	21	0.49132	0.48768	0.144304	10	0.268727	0.252217	0.0555223
PANK3	0.0329456	0.512255	21	0.660609	0.690366	0.260904	10	0.46317	0.489092	0.093017
NAP1L3	0.42128	-0.177369	21	0.201059	0.193633	0.0995411	10	0.227361	0.21856	0.0403802
WWC1	0.0206774	0.651037	21	0.500033	0.486519	0.178511	10	0.318432	0.269431	0.128409
SLC29A1	0.406694	-0.158192	21	0.539616	0.500313	0.218613	10	0.602151	0.604025	0.143577
TARP	0.512909	0.251499	21	71.8729	71.3855	49.6995	10	60.3749	48.1966	38.9792
NPR3	0.0698212	-2.0478	21	0.305726	0.346894	0.0911263	10	1.2641	1.0987	0.880789
OLFM1	0.147414	0.396423	21	1.86288	1.5943	0.906215	10	1.41531	1.41717	0.134585
CNKSR2	0.0150922	0.93113	21	0.507877	0.49413	0.113166	10	0.266355	0.262306	0.0710675
SBNO2	0.999132	1.49007	21	3.14945	3.11722	0.65409	10	1.12119	1.07791	0.178925
LEFTY2	0.0500481	0.460603	21	0.893691	0.864232	0.269201	10	0.649429	0.623091	0.313788
PEX12	0.0366153	1.10407	21	1.38724	1.45866	0.398239	10	0.645348	0.644305	0.109442
PTGS1	0.26614	-0.423727	21	0.334056	0.276712	0.185638	10	0.448099	0.327423	0.352497
NEK1	0.104946	0.442797	21	0.242233	0.268783	0.104712	10	0.178212	0.15188	0.0798695
PPP2CA	0.152984	0.371076	21	8.98953	7.62618	4.06199	10	6.95076	6.6571	0.97515
CRYAB	0.00132035	-1.78681	21	1.08712	0.873309	0.702344	10	3.75112	3.85997	1.41062
ALDH9A1	0.790842	0.0408602	21	24.9473	23.926	7.5756	10	24.2506	25.6897	5.71679
ALOX5	0.146085	-0.27737	21	0.719973	0.640908	0.293131	10	0.872596	0.894528	0.170834
SRPX	0.256871	-0.415236	21	1.60882	1.42579	1.23725	10	2.14539	1.93553	1.15131
CBX5	0.018047	0.689501	21	0.346885	0.348943	0.128421	10	0.215092	0.222022	0.0571857
ZNF275	0.0076682	-0.562441	21	0.397673	0.382571	0.114244	10	0.58727	0.562846	0.126299
FUT9	0.319001	0.34119	21	0.232155	0.229287	0.146736	10	0.183261	0.179509	0.0608416
FGA	0.617457	2.92691	21	6.99647	0.620145	16.2611	10	0.920009	0.943808	0.230554
MRPS27	0.00684165	-0.604538	21	1.5329	1.50532	0.344487	10	2.33076	2.21319	0.507666
ZNF211	0.0978801	-0.306499	21	0.54858	0.539029	0.210497	10	0.67843	0.669399	0.112997
BPI	0.0115009	1.03228	21	4.67848	4.73032	1.18207	10	2.28749	2.2268	0.501189
CIAO1	0.00565991	-0.604352	21	0.969817	0.843608	0.285568	10	1.47441	1.45218	0.320407
RFC3	0.108883	0.560805	21	0.18768	0.187681	0.106023	10	0.127233	0.130715	0.0410851
P2RX4	0.532798	0.13999	21	5.43805	5.05137	2.41892	10	4.93517	4.76947	1.32865
SBSPON	0.557053	-0.309835	21	0.342741	0.249714	0.410681	10	0.42485	0.435564	0.218345
VCAM1	0.0153649	0.835014	21	0.91817	0.908582	0.352865	10	0.514705	0.514692	0.0968138
UTP14C	0.579142	0.0903461	21	0.505256	0.507304	0.137162	10	0.474585	0.47568	0.167887
POLR2G	0.0327035	-0.459095	21	7.19233	6.78715	3.20352	10	9.88715	10.7196	1.95551
MUC1	0.0777302	0.544601	21	0.425241	0.400283	0.198856	10	0.291537	0.279457	0.119332
CASP7	0.0335096	-0.409895	21	2.5691	2.46893	0.895952	10	3.41328	3.34439	0.862258
MXI1	0.135849	0.642318	21	0.75485	0.535607	0.471289	10	0.483619	0.476202	0.0676064
EMP3	0.176451	-0.42941	21	8.06122	5.82576	5.22313	10	10.8559	9.07789	4.88075
TBL2	0.141504	-0.291516	21	0.852995	0.755684	0.360754	10	1.044	1.01158	0.226997
CCNC	0.0102938	-1.45094	21	0.298072	0.264991	0.190614	10	0.814888	0.825538	0.290507
WASL	0.0113253	1.55661	21	5.60503	5.59153	2.53993	10	1.90543	1.41634	0.821091
PCNT	0.45408	0.114446	21	2.70971	2.76462	0.764329	10	2.50306	2.4453	0.640631
OTC	0.0126041	1.24868	21	0.229137	0.232077	0.117378	10	0.0964283	0.085308	0.0527826
ELN	0.691567	0.0573777	21	0.406979	0.387125	0.116312	10	0.39111	0.354903	0.0830538
THBS2	0.0288538	1.07871	21	2.7303	2.72279	0.833103	10	1.29266	1.31406	0.261509
NIPAL3	0.0504059	0.299498	21	3.76064	3.50451	0.832801	10	3.05565	2.66881	0.823278
PDE4DIP	0.0230023	0.591645	21	1.01274	0.991352	0.200347	10	0.672041	0.494146	0.588518
ARF3	0.0748465	-0.290637	21	0.432765	0.428729	0.120297	10	0.52935	0.581579	0.152223
ARHGEF16	0.546135	0.159296	21	13.2826	11.6004	6.66518	10	11.8941	10.6917	4.55966
FILIP1L	0.00930125	-1.43486	21	4.36852	2.61329	4.84626	10	11.8105	10.5763	4.97063
TK1	0.0313256	2.5309	21	17.5631	9.38597	16.0467	10	3.03894	2.24515	1.96906
RAPGEF3	0.084566	-0.301968	21	1.69833	1.56024	0.502703	10	2.09374	1.91215	0.642861
DRD4	0.0500901	0.606923	21	26.4587	23.9937	11.8633	10	17.3726	15.29	7.12496
ACOT7	0.683307	0.0814171	21	2.8826	2.94343	1.20421	10	2.72443	2.66019	0.478459
THUMPD3-AS1	0.0214699	0.97845	21	12.5558	11.5358	4.99457	10	6.3724	6.41844	1.23887
PML	0.0233525	0.395885	21	0.386722	0.360259	0.0999682	10	0.293917	0.305355	0.0376657
SULT1B1	0.0190684	0.887258	21	0.180381	0.172862	0.0820745	10	0.0975216	0.0704332	0.0663996
PDK4	0.43467	-0.288059	21	0.620362	0.505985	0.484258	10	0.75746	0.570326	0.38135
FNTB	0.16164	-0.297177	21	6.69442	6.55706	2.45261	10	8.22569	8.68119	3.35454
AHDC1	0.997205	0.997401	21	6.90336	6.55989	1.54926	10	3.4579	3.68689	0.91767
PTEN	0.519817	0.105635	21	1.58517	1.47946	0.503054	10	1.47325	1.40783	0.338119
PDE1A	0.173245	0.271927	21	0.340741	0.313966	0.111129	10	0.282206	0.267275	0.101313
POLD1	0.192451	0.312147	21	0.356015	0.363376	0.148361	10	0.286749	0.281195	0.0969013
GNAZ	0.203828	-0.175784	21	0.38868	0.40555	0.0974493	10	0.439044	0.40432	0.105191
ZW10	0.342357	0.220487	21	1.43995	1.4356	0.660328	10	1.23587	1.2084	0.159624
KLC1	0.331897	-0.228975	21	0.257097	0.251562	0.123338	10	0.301319	0.303735	0.107335
RELN	0.0375887	1.73141	21	0.645856	0.466164	0.47047	10	0.194504	0.195493	0.0398956
FOXI1	0.092802	0.575066	21	0.225605	0.212909	0.123572	10	0.151438	0.143166	0.0529397
SLN	0.26017	-1.73043	21	2.00377	0.293834	5.16757	10	6.64908	1.54528	14.3454
PLEKHG4	0.206719	-0.228329	21	0.400632	0.349394	0.151394	10	0.469331	0.466972	0.105826
HTR1B	0.173027	0.543723	21	0.209052	0.169724	0.138428	10	0.143409	0.130515	0.0409637
FER	0.588488	-0.0775846	21	0.397053	0.382349	0.112142	10	0.41899	0.394348	0.097894
CCL13	0.0136487	1.01026	21	0.293448	0.308036	0.0911277	10	0.145684	0.142453	0.0369477
MAP1B	0.29777	-0.452861	21	3.42324	2.22472	3.34592	10	4.68557	4.44724	2.21822
EPAS1	0.0105069	0.645564	21	1.26954	1.20522	0.376084	10	0.811544	0.736436	0.15878
CYP24A1	0.11976	0.440874	21	0.232184	0.231655	0.0969341	10	0.171047	0.140783	0.0979623
C1QB	0.0148292	1.61277	21	2.13689	1.54644	2.03376	10	0.698697	0.653497	0.193205
NME4	0.507521	0.143254	21	9.56531	8.89948	4.02315	10	8.66115	8.45121	2.42546
SRRM1	0.00914006	1.15393	21	6.04801	5.97043	2.3575	10	2.71797	2.50007	0.926186
FBXO46	0.165078	1.44182	21	3.37269	3.42983	0.845795	10	1.2415	1.31238	0.290061
LDB1	0.0556515	0.78174	21	2.41755	2.26318	0.551265	10	1.40621	1.26724	0.328054
ABCD4	0.997196	0.879873	21	0.931963	0.912696	0.216024	10	0.506443	0.516942	0.0608627
KIAA0040	0.0552579	1.18636	21	1.78182	1.37021	1.28112	10	0.782949	0.725356	0.160671
F10	0.02097	-1.38137	21	0.8931	0.458634	1.17976	10	2.32667	1.91253	1.08859
TPST2	0.037505	0.431995	21	2.44145	2.30747	0.751526	10	1.80969	1.65095	0.368795
LANCL1	0.998294	-1.41833	21	1.85055	1.69812	0.711271	10	4.94607	4.89412	0.806274
TSPAN5	0.99916	1.94402	21	1.09089	0.955135	0.337411	10	0.283513	0.28466	0.0735301
PRKRA	0.857822	-0.0239795	21	9.69399	9.18859	2.77552	10	9.85646	9.68722	1.42564
SMARCAL1	0.0189072	0.313926	21	0.609434	0.608525	0.103104	10	0.490259	0.495862	0.116089
ZNF35	0.0129305	0.878802	21	1.1339	1.02902	0.476547	10	0.616637	0.612637	0.146006
IPO5	0.578068	0.0909562	21	1.71611	1.69769	0.513137	10	1.61126	1.60412	0.478685
CSRNP2	0.996418	1.50136	21	5.88463	5.87221	1.94195	10	2.07857	1.90168	0.464351
ATG5	0.00492518	-0.378314	21	2.26216	2.25346	0.43821	10	2.94041	3.03125	0.467933
CA11	0.0274578	1.1267	21	3.27381	2.88751	1.29306	10	1.49928	1.50791	0.17351
SLC25A12	0.0305236	-0.369643	21	1.30629	1.19244	0.38648	10	1.68777	1.61626	0.395054
NDST3	0.03111	0.757722	21	0.262988	0.250568	0.153474	10	0.155539	0.143367	0.0478614
SH3BP4	0.275533	-0.274566	21	11.7825	10.641	5.52935	10	14.2525	13.2312	6.61233
SERPINB8	0.539294	0.134031	21	0.396195	0.366422	0.161098	10	0.361046	0.320383	0.128639
TMEM257	0.0109273	1.0233	21	0.458513	0.448706	0.135565	10	0.225584	0.234787	0.0534936
MRPS12	0.0304024	1.21312	21	21.7814	20.674	11.8001	10	9.39506	8.69933	2.56856
MS4A4A	0.0460435	1.37954	21	1.41333	0.898144	2.13022	10	0.543199	0.536359	0.223811
ANGPTL7	0.165538	0.281001	21	0.617272	0.583856	0.194599	10	0.508027	0.490786	0.206354
ERO1A	0.0175094	1.08005	21	7.59327	6.59335	4.17121	10	3.5917	3.46543	0.814464
CPSF3	0.00329174	-1.27682	21	0.248771	0.232397	0.0860041	10	0.602782	0.574626	0.21841
COL9A3	0.0397871	1.63569	21	2.26265	1.83869	1.62252	10	0.728157	0.72094	0.296886
FAM89B	0.0452795	0.7343	21	7.37731	5.90811	3.30732	10	4.43457	4.34468	1.20019
PPP1R10	0.240663	-0.21906	21	6.85236	6.39508	2.54037	10	7.97598	7.61728	2.2271
SYT2	0.0137649	0.602355	21	2.5032	2.37372	0.689158	10	1.6488	1.61652	0.327771
RHBDL1	0.0160866	1.08564	21	0.544371	0.503803	0.211897	10	0.256499	0.271856	0.0474173
ARRB2	0.296915	0.372015	21	0.277869	0.231341	0.17954	10	0.21471	0.225002	0.0732134
ERVFRD-1	0.0176063	1.24731	21	0.25319	0.20744	0.144154	10	0.106652	0.0993359	0.0469422
ZNF45	0.999506	-1.63462	21	0.543745	0.562624	0.143566	10	1.68836	1.6682	0.27249
PIP	0.107413	1.90571	21	9.32055	5.77001	15.7807	10	2.48751	0.995215	3.12271
NDUFA7	0.276177	0.204729	21	11.0858	10.8891	3.82932	10	9.61916	9.64705	2.49711
BCL9	0.00994269	-0.769831	21	1.68313	1.64327	0.707738	10	2.86985	2.65713	1.04376
CCDC88C	0.067531	0.615572	21	0.499103	0.469413	0.239225	10	0.32575	0.323348	0.072852
PFDN1	0.00387651	-0.828286	21	2.60865	2.28806	0.917937	10	4.63185	4.70368	0.634813
UBN1	0.0233186	0.744301	21	7.77725	6.70519	3.01747	10	4.64268	4.75946	1.21622
ABCB10	0.0148962	0.751073	21	0.389397	0.348092	0.170109	10	0.231365	0.239979	0.0400136
ERG	0.113155	-1.50742	21	0.420613	0.313137	0.272637	10	1.1958	0.257912	1.67263
ALCAM	0.0657636	1.21212	21	27.7318	25.4869	21.5203	10	11.97	12.1423	3.25347
PLA2G4C	0.558494	-0.254763	21	3.77897	2.27463	2.98776	10	4.50884	2.64081	3.9364
UPK2	0.00482175	0.797758	21	0.98134	0.918782	0.254012	10	0.564509	0.554736	0.116089
PI4K2A	0.321587	0.177151	21	2.45338	2.21697	0.835775	10	2.16988	2.22421	0.471153
FUT8	0.100725	0.660594	21	15.3465	11.8124	9.36873	10	9.70844	8.96128	3.83762
PRRC2A	0.240653	0.215897	21	0.395101	0.381067	0.130447	10	0.340186	0.354277	0.094301
MAGEA10	0.0307067	0.991637	21	0.241693	0.212414	0.137821	10	0.121549	0.117981	0.0810272
LYL1	0.0313744	1.01558	21	2.44868	2.48592	0.739803	10	1.21119	1.24882	0.296793
INE2	0.607847	0.0892226	21	0.707678	0.657464	0.21897	10	0.665238	0.611309	0.22266
PCDH8	0.163964	-0.473887	21	0.21635	0.22181	0.0979677	10	0.300476	0.241039	0.209192
SGMS1	0.162052	-0.309335	21	3.89884	3.75434	1.81107	10	4.8312	4.39222	1.36785
FAM172A	0.19351	-0.241565	21	2.58851	2.45881	1.08828	10	3.06033	3.02722	0.293046
DYRK1B	0.00810796	0.680952	21	2.12515	2.08357	0.614387	10	1.32557	1.44887	0.416214
RAB27B	0.999322	-1.54442	21	0.725235	0.754382	0.207349	10	2.11542	2.16106	0.403827
GPR4	0.0105492	1.61172	21	0.563372	0.492353	0.233666	10	0.18434	0.188167	0.058645
SHBG	0.141942	0.595297	21	0.282158	0.260438	0.188267	10	0.186763	0.185317	0.059112
ORC1	0.0128755	0.819385	21	0.301365	0.286853	0.110825	10	0.170779	0.158602	0.062713
JAK1	0.00996513	-0.90509	21	0.346886	0.362621	0.106084	10	0.6496	0.645213	0.141777
PIGQ	0.228391	0.168157	21	0.524299	0.514972	0.123755	10	0.466615	0.454776	0.121003
HS3ST3A1	0.0131048	-0.611043	21	0.671468	0.660218	0.23396	10	1.02557	1.02428	0.285372
DUSP8	0.0184805	2.1626	21	0.517593	0.392851	0.472196	10	0.115606	0.117214	0.0505411
NLRP2	0.299442	0.760308	21	1.60896	0.645896	1.80768	10	0.949884	0.652383	0.837548
TCIRG1	0.824232	-0.0242473	21	0.687712	0.673924	0.147119	10	0.699368	0.686563	0.126335
PIH1D1	0.947665	-0.040448	21	0.699385	0.657942	0.490799	10	0.719271	0.133411	1.26693
ROCK1	0.0115821	-1.07379	21	0.420966	0.336744	0.181748	10	0.886113	0.880238	0.117141
GABRA1	0.0253233	1.02958	21	0.197053	0.176112	0.108228	10	0.0965269	0.0924718	0.060942
NCEH1	0.00443953	0.908013	21	0.473699	0.484367	0.140165	10	0.252443	0.235093	0.0716524
HSPB3	0.0946572	-1.26175	21	0.29105	0.298513	0.102264	10	0.697898	0.3959	0.886554
ORC2	0.779096	0.0438221	21	0.467619	0.424964	0.14245	10	0.453628	0.452641	0.112382
VOPP1	0.335113	-0.170639	21	0.817864	0.730778	0.304943	10	0.920552	0.865448	0.13812
P2RX1	0.268129	-1.02118	21	0.911243	0.44996	2.01977	10	1.84943	1.42631	1.97686
URGCP	0.00372471	-0.646487	21	1.68165	1.57515	0.546914	10	2.63238	2.59796	0.452336
TPD52L1	0.671688	-0.113171	21	6.07602	4.73629	3.70502	10	6.57185	6.40723	0.976875
ITGA4	0.120864	1.76663	21	0.547249	0.472959	0.276646	10	0.160833	0.157059	0.0382975
NLGN2	0.417082	0.164463	21	2.86878	2.95735	1.15653	10	2.5597	2.5636	0.514765
GPR75	0.162941	0.304921	21	0.379586	0.357027	0.145927	10	0.307269	0.276208	0.0776978
FXR2	0.00408421	-0.794278	21	2.15232	2.01418	0.622241	10	3.73258	3.71359	0.742891
INTS11	0.346765	-0.167626	21	1.94346	1.99875	0.711234	10	2.18291	2.05563	0.55506
RANBP10	0.0498482	0.192952	21	0.796602	0.784939	0.118087	10	0.696878	0.682523	0.122227
PODXL	0.207695	0.208099	21	0.476254	0.465153	0.143102	10	0.412282	0.421362	0.0915482
PRRG1	0.401782	0.185785	21	0.984087	0.971379	0.431379	10	0.865181	0.885208	0.183978
ARRDC3	0.0118614	0.968331	21	0.421386	0.428343	0.168268	10	0.215369	0.19077	0.0657391
DNAJB4	0.222593	0.354689	21	0.355511	0.291193	0.182429	10	0.278023	0.296917	0.0988862
ALX1	0.0436885	1.16819	21	0.373433	0.326836	0.255443	10	0.16617	0.143585	0.0996131
SLC25A38	0.784687	-0.0394935	21	10.1094	10.4405	3.22229	10	10.39	10.1944	1.18825
SRP54	0.00602187	-1.44751	21	1.83856	1.42073	1.13565	10	5.01443	5.07156	1.59477
SLC22A23	0.00499012	0.563843	21	1.27317	1.20076	0.233816	10	0.8613	0.837533	0.217819
TRIM44	0.152396	0.859956	21	3.86683	3.74967	1.09876	10	2.1305	2.09408	0.366091
KLRD1	0.0725264	0.479054	21	0.356673	0.313411	0.145777	10	0.255894	0.239795	0.0868978
SIPA1L2	0.0115343	1.02461	21	1.13158	1.01323	0.574903	10	0.556221	0.518902	0.220337
DUSP12	0.50834	-0.105682	21	2.62281	2.37227	0.904424	10	2.82215	2.8476	0.391216
IL17A	0.00864576	1.01828	21	0.35721	0.325741	0.141136	10	0.176356	0.170059	0.0691669
EAPP	0.00573322	-1.30163	21	2.62713	2.43537	1.28879	10	6.47606	6.39233	1.31169
PEX26	0.326435	-0.0908172	21	1.50772	1.48896	0.253934	10	1.60568	1.52035	0.274411
UTRN	0.0770202	-0.410107	21	29.4156	23.5132	14.5001	10	39.087	38.9727	8.39001
GNA14	0.0117521	-0.763442	21	0.330798	0.327511	0.0807656	10	0.561541	0.522427	0.171213
STK26	0.211306	0.286626	21	0.271964	0.248383	0.112978	10	0.222961	0.209407	0.0592977
GTF3C5	0.873504	-0.0267105	21	1.01776	0.933046	0.354061	10	1.03678	1.00045	0.231523
HPCAL1	0.0320938	0.607262	21	5.5099	5.3237	2.14901	10	3.61693	3.18318	1.11008
CITED1	0.0143582	-1.75369	21	0.265445	0.212781	0.166973	10	0.895133	0.713952	0.5839
ZNHIT6	0.636333	0.0577189	21	0.64335	0.614236	0.157489	10	0.618119	0.623125	0.101568
DYRK4	0.0286586	-0.320511	21	1.08097	1.05907	0.264276	10	1.34989	1.40497	0.277429
BAG1	0.0100407	-0.582566	21	7.81891	7.22533	2.34914	10	11.7089	10.6648	2.74684
GATAD1	0.141856	0.404939	21	0.798366	0.686711	0.336031	10	0.602981	0.593881	0.0527774
ARL5A	0.0697656	-0.351878	21	1.87136	1.70047	0.791454	10	2.38826	2.40018	0.352389
ST6GALNAC4	0.0143171	0.588058	21	0.335381	0.332404	0.0881849	10	0.223108	0.235444	0.0403409
PLOD2	0.0776407	3.66057	21	3.1469	1.90063	3.03956	10	0.248852	0.257518	0.0706479
DOCK1	0.00538837	0.493482	21	1.86423	1.86286	0.243855	10	1.32418	1.29918	0.162818
ZNF185	0.0187167	-0.977908	21	4.65878	3.78345	2.34354	10	9.17598	7.39569	4.99392
KCNQ3	0.0892139	0.503412	21	0.160823	0.155213	0.0769199	10	0.11345	0.108163	0.0374453
FADS3	0.007643	0.371133	21	0.942481	0.95384	0.159831	10	0.728703	0.660908	0.133982
BACE1	0.00895737	-0.610791	21	0.505456	0.492898	0.174738	10	0.77188	0.769521	0.216026
NAGLU	0.501788	-0.0892624	21	2.20012	2.1979	0.635504	10	2.34054	2.3473	0.292415
2-Mar	0.0106568	-0.598931	21	2.99807	2.86307	1.32122	10	4.54086	4.95909	1.00645
CCL25	0.0557169	0.57555	21	0.224843	0.217386	0.102694	10	0.150877	0.148213	0.0286142
GSKIP	0.0156274	-0.760562	21	0.849659	0.844386	0.185037	10	1.43945	1.41872	0.612447
CEACAM1	0.00316366	-1.07255	21	1.33933	1.00913	0.892248	10	2.81681	3.0886	0.899963
GLRX2	0.86364	0.0499201	21	0.867507	0.707077	0.545879	10	0.838003	0.873721	0.157833
TBC1D13	0.0131678	0.363339	21	0.909	0.945987	0.189178	10	0.706624	0.716102	0.14153
USP21	0.299943	0.179684	21	0.547118	0.553324	0.177415	10	0.483048	0.485273	0.114396
DHRS4	0.0225697	-0.739997	21	6.823	6.12744	3.4752	10	11.3956	11.1111	1.32821
SEC24B	0.0177196	-0.416974	21	0.666462	0.697354	0.202131	10	0.88981	0.888674	0.138405
SLC39A3	0.0518735	0.641416	21	0.212256	0.202087	0.105756	10	0.136074	0.133242	0.040102
DPP4	0.99902	-2.69679	21	1.9522	1.54211	1.21641	10	12.6572	12.9629	3.94216
CLDN1	0.0167165	0.867438	21	0.733526	0.636374	0.328837	10	0.40206	0.390758	0.196255
SRSF10	0.0334291	-0.658633	21	2.44405	2.43461	0.478923	10	3.85814	4.05101	0.522273
RAP1GDS1	0.0125139	-0.752768	21	0.688953	0.643798	0.21792	10	1.1609	1.10416	0.257391
ZC3H15	0.0111879	-0.543351	21	4.21088	3.9161	1.67846	10	6.13674	6.0669	0.842826
NXF1	0.0210926	0.342291	21	1.67115	1.74655	0.376711	10	1.31819	1.28201	0.179652
LARP6	0.0242655	-0.698089	21	1.32007	0.958487	0.890916	10	2.14162	2.12467	0.429382
ADORA2B	0.0447238	0.895703	21	0.259594	0.221036	0.154154	10	0.139528	0.119664	0.0549449
SRGAP2	0.991183	1.26417	21	1.44192	1.17328	0.706811	10	0.600329	0.629685	0.0838207
MRPL37	0.0845515	0.291103	21	8.17194	8.0259	2.08283	10	6.67874	6.1592	2.06787
RNPEPL1	0.349784	-0.246397	21	0.734633	0.587243	0.392259	10	0.871452	0.883043	0.361156
PSD3	0.00663505	-0.879315	21	0.321227	0.31601	0.0892949	10	0.590897	0.525123	0.211931
EIF4EBP2	0.474772	0.281825	21	9.64661	6.97523	6.9324	10	7.93482	6.66458	3.90339
VPS45	0.232892	0.279295	21	2.01867	1.70471	0.848883	10	1.66338	1.66449	0.351542
DMTF1	0.190795	0.246953	21	5.68441	5.16029	2.01285	10	4.79011	4.93192	0.707333
ERCC5	0.0149344	-1.08944	21	0.334013	0.295968	0.135911	10	0.710749	0.703962	0.170966
GMEB1	0.0146952	0.516416	21	2.40232	2.30774	0.618788	10	1.67948	1.60154	0.286726
BTBD6	0.645365	0.0611102	21	11.0745	11.4034	2.95716	10	10.6152	10.9422	1.86242
LRRC20	0.985334	0.00479977	21	4.45666	3.44802	2.42299	10	4.44185	4.10169	1.44321
PNPLA6	0.283903	0.226741	21	0.234697	0.256055	0.0903963	10	0.200563	0.212456	0.0627218
FAM49A	0.192617	0.449064	21	1.02936	0.867825	0.622273	10	0.754023	0.73561	0.152046
YTHDF3	0.105786	-0.183595	21	2.79647	2.82054	0.65168	10	3.17598	3.0873	0.335961
PAPOLA	0.382238	-0.206317	21	4.2449	3.22082	2.23404	10	4.89751	4.58404	0.894135
NFAT5	0.165746	-0.229075	21	8.82897	8.46731	3.27132	10	10.3483	10.2003	0.821631
COL3A1	0.393258	0.196107	21	19.5866	16.8449	8.98722	10	17.0972	16.9918	1.95888
IWS1	0.00608542	-1.39864	21	1.02771	0.956345	0.471736	10	2.7096	2.79159	0.468092
IK	0.518864	0.175072	21	0.282811	0.246442	0.149513	10	0.250492	0.263455	0.0834207
MRPS18C	0.0759489	0.290491	21	0.597626	0.550978	0.155922	10	0.488633	0.475381	0.0936389
NELFCD	0.0268358	0.616576	21	19.3985	17.0942	6.48542	10	12.6521	12.5321	2.59184
TRAF3IP2	0.999223	-1.81718	21	1.5941	1.63432	0.444438	10	5.61747	5.52279	1.53976
KRT31	0.0146517	0.795815	21	0.538409	0.455122	0.200781	10	0.310133	0.288896	0.0888696
SAMM50	0.290417	-0.201246	21	11.8037	11.6033	4.94354	10	13.5706	13.1543	2.56941
ARHGEF12	0.245903	0.432463	21	0.671938	0.541245	0.426782	10	0.497903	0.503918	0.0568061
TNRC6A	0.0434141	1.29783	21	20.5811	16.9886	11.0114	10	8.37109	8.21812	1.20433
PPM1B	0.469942	0.163584	21	2.29125	1.88413	1.03436	10	2.04564	1.98073	0.423096
RBM7	0.00702414	-0.507516	21	0.893186	0.894818	0.160661	10	1.26975	1.35149	0.331287
SEZ6L2	0.527517	-0.116335	21	0.959967	0.885645	0.246463	10	1.04058	1.16845	0.483359
MCAT	0.572067	-0.107681	21	4.48333	4.59452	1.78109	10	4.83076	4.52179	1.2671
SH3BGR	0.0170347	-0.864804	21	0.621475	0.570958	0.247917	10	1.13176	0.876362	0.521222
ASMTL	0.0306043	-1.26155	21	1.11914	0.99043	0.452858	10	2.68318	3.03043	0.671859
UBQLN2	0.0087175	0.453452	21	1.93742	1.8649	0.401176	10	1.41488	1.34167	0.181385
SMUG1	0.00401416	0.384429	21	1.26005	1.29446	0.170664	10	0.965304	0.889818	0.184741
FANCG	0.011172	0.635239	21	0.830191	0.821036	0.198527	10	0.534505	0.552139	0.0771597
LOC284241	0.99873	1.1582	21	2.65038	2.46547	0.718058	10	1.18755	1.18875	0.12805
DBNDD2	0.0457946	-0.517389	21	4.99076	4.45887	1.94146	10	7.14358	6.87774	2.84701
ETV5	0.0771905	-0.549974	21	0.894862	0.809776	0.381479	10	1.31013	1.24931	0.689944
BSDC1	0.0782711	0.633361	21	1.14001	0.950558	0.558347	10	0.734933	0.706482	0.168196
UFM1	0.0172927	0.410449	21	0.792039	0.827936	0.185011	10	0.595922	0.608812	0.110426
TMEM19	0.398858	0.168011	21	0.35983	0.360667	0.144213	10	0.320274	0.328433	0.0518581
ADGRG1	0.00330841	0.380576	21	0.594367	0.599944	0.0841464	10	0.456552	0.442449	0.0720429
RSAD1	0.776987	0.0528483	21	1.16766	1.04628	0.460606	10	1.12566	1.12126	0.196184
ST7	0.0197993	0.486835	21	2.57303	2.57469	0.719979	10	1.83609	1.89449	0.373583
FMO4	0.328665	-0.202231	21	0.884755	0.742297	0.394839	10	1.01789	1.03211	0.235784
MOXD1	0.013286	-1.27946	21	0.385148	0.357147	0.229296	10	0.934939	0.748855	0.484325
PLEKHA5	0.0355663	-0.455522	21	0.420419	0.410016	0.151862	10	0.576512	0.561602	0.189883
SPATS2L	0.0140793	-0.912665	21	6.70168	5.67184	5.04233	10	12.616	12.0795	2.98386
NGLY1	0.99881	1.44205	21	2.85325	2.6049	0.849285	10	1.05012	1.06337	0.121827
UROD	0.00197652	-0.75037	21	3.59247	3.46415	1.1321	10	6.04334	6.35442	0.911862
HIVEP2	0.0732309	0.339949	21	1.39143	1.35855	0.453411	10	1.09933	1.09102	0.159231
ETAA1	0.0477292	0.546856	21	0.251521	0.233859	0.0998311	10	0.172169	0.163837	0.0576297
OVOL2	0.339029	0.160523	21	0.244034	0.250929	0.0735094	10	0.218337	0.212761	0.0626973
ZZZ3	0.0566639	-0.336654	21	2.26103	2.13536	0.768475	10	2.85529	2.73382	0.646813
HMG20A	0.00455701	-0.752075	21	0.46786	0.464375	0.178992	10	0.787977	0.749558	0.164366
PDCD1LG2	0.683213	0.0616055	21	0.501125	0.467921	0.122166	10	0.480176	0.455143	0.166354
CITED2	0.809482	-0.0428513	21	0.655797	0.652069	0.218329	10	0.675568	0.558519	0.22447
FETUB	0.00919605	2.15041	21	0.414293	0.213216	0.670943	10	0.0933186	0.0786163	0.0503417
TMEM30B	0.00651761	-1.49929	21	0.854453	0.785708	0.483532	10	2.41557	2.26186	0.705154
HINFP	0.0116195	0.499156	21	2.51526	2.31767	0.71728	10	1.7796	1.77773	0.517685
STEAP3	0.0981778	0.308112	21	0.324173	0.317312	0.105984	10	0.261834	0.253097	0.0362774
PLA2G15	0.966679	0.0155529	21	4.41331	3.17356	3.49	10	4.36599	3.78208	1.69367
URM1	0.0424008	0.853906	21	0.261318	0.235732	0.0876962	10	0.144583	0.145927	0.0190415
TNFSF13	0.0165366	-0.93899	21	0.294869	0.281539	0.139757	10	0.565318	0.498383	0.268897
CLCN7	0.105982	0.480168	21	2.12701	1.92332	1.0435	10	1.52484	1.36813	0.442986
TOLLIP	0.591256	0.0988191	21	5.60793	5.05479	1.84833	10	5.23667	4.95386	1.82857
TMEM186	0.0116882	-0.696818	21	1.02148	0.995868	0.286647	10	1.65574	1.53649	0.371637
C2CD3	0.791386	0.0503867	21	1.58767	1.46919	0.599826	10	1.53318	1.35185	0.429896
CCDC25	0.0242309	-1.00056	21	2.86172	2.51447	0.834162	10	5.72565	5.48156	1.0161
REXO2	0.293203	-0.300399	21	13.4817	13.2909	7.53832	10	16.6025	12.9807	8.05615
SAYSD1	0.0274296	0.320307	21	1.35175	1.34404	0.282324	10	1.08262	1.05537	0.211809
IGF2BP3	0.0168453	3.41726	21	1.80867	1.05751	1.66454	10	0.169302	0.157927	0.0532041
UBE2I	0.215586	-0.173925	21	11.739	11.0372	3.55462	10	13.2431	12.5813	1.79619
HSPB7	0.55311	0.108043	21	0.485206	0.474276	0.129704	10	0.450196	0.399809	0.202745
SYNE2	0.199716	2.29188	21	2.9619	2.65355	1.81216	10	0.604845	0.613662	0.141566
REEP1	0.104447	1.32211	21	8.10721	4.48722	8.00562	10	3.24247	2.96405	0.897198
KLHDC4	0.181439	-0.136597	21	0.794015	0.804321	0.168168	10	0.872868	0.890898	0.0966396
PEX11B	0.999082	-2.08683	21	0.646813	0.61474	0.230709	10	2.74775	2.94927	0.518358
CMTR2	0.194009	-0.235382	21	0.271833	0.252685	0.105666	10	0.320006	0.296165	0.0646625
MOCS2	0.0532073	-1.63342	21	1.81638	1.45095	0.900097	10	5.63527	5.97316	0.893614
C1orf105	0.588487	-0.179694	21	0.215586	0.192025	0.100935	10	0.244182	0.176934	0.199328
GALNT5	0.388638	0.484301	21	1.00028	0.70963	0.920307	10	0.715042	0.52866	0.390164
SPEF1	0.216039	0.611934	21	0.466378	0.364406	0.283336	10	0.30516	0.218348	0.402527
SLC5A6	0.154783	2.51583	21	12.5984	6.7582	23.4791	10	2.20279	2.10511	0.501719
WDR12	0.80151	0.0454383	21	3.12321	2.86872	1.04367	10	3.02638	2.56833	1.00923
RFXANK	0.00603746	-0.556673	21	2.38069	2.42486	0.607369	10	3.50169	3.41669	0.629554
LAT2	0.169722	0.593691	21	4.73418	3.30034	3.36983	10	3.13709	3.3964	0.898394
CHST11	0.0174046	0.714022	21	1.38811	1.28353	0.390234	10	0.846218	0.817035	0.151483
OSER1	0.00234229	-1.08259	21	3.2968	3.07666	1.46318	10	6.98207	7.15594	0.961847
DCP1A	0.04291	-0.335962	21	2.56989	2.68387	0.864153	10	3.24377	3.20466	0.374503
MPHOSPH9	0.0804396	0.796196	21	0.681815	0.527662	0.377245	10	0.392634	0.375866	0.0580025
COL6A2	0.00393779	-1.05625	21	5.04376	4.09854	3.22601	10	10.4886	10.7095	2.833
CWF19L1	0.389271	0.336822	21	0.241218	0.195255	0.176534	10	0.190993	0.210557	0.0526835
FARS2	0.999063	-1.42957	21	0.475099	0.471684	0.141359	10	1.27975	1.38469	0.213751
KLHL42	0.00529404	-0.70773	21	5.30702	4.83566	1.78396	10	8.6676	8.35372	2.09023
SPRYD3	0.6529	0.0850478	21	1.56343	1.41376	0.630954	10	1.47393	1.47395	0.065674
PMEPA1	0.0847242	-0.380208	21	23.7298	22.5624	10.4987	10	30.885	33.3981	8.58265
GAR1	0.00890047	-0.59656	21	1.71352	1.6137	0.539143	10	2.59103	2.52542	0.652867
PRRC2C	0.0402868	0.321355	21	2.0933	2.12143	0.537785	10	1.6753	1.66795	0.202776
ZNF710	0.963449	-0.0148114	21	0.234553	0.207273	0.168274	10	0.236973	0.233374	0.0464004
TMEM140	0.0243607	-0.499376	21	0.569075	0.573235	0.201425	10	0.804445	0.807354	0.272959
CLIC3	0.0432411	-1.05388	21	0.39839	0.385313	0.245714	10	0.827101	0.575318	0.573054
MLC1	0.0118155	0.756076	21	0.368948	0.380792	0.108536	10	0.218456	0.220388	0.0515683
SDCBP2	0.0130999	-0.72461	21	0.587135	0.591133	0.125627	10	0.970214	0.859942	0.455213
SPPL3	0.256338	0.23728	21	2.63606	2.54918	1.07485	10	2.23628	2.26924	0.276859
TMC6	0.0609979	0.404068	21	1.95641	1.84718	0.687072	10	1.47851	1.50322	0.285271
CHRDL2	0.465941	-0.397371	21	0.532408	0.306107	0.585689	10	0.701237	0.584074	0.642289
ANKHD1	0.515877	0.131976	21	4.76015	4.2791	2.01615	10	4.34402	4.35411	0.444404
TNS1	0.322759	-0.36413	21	1.56768	1.22918	1.14586	10	2.01777	1.80867	1.21408
VDAC2	0.00839438	-0.513213	21	2.37476	2.40346	0.802453	10	3.38932	3.4985	0.609985
IL7	0.0954892	0.443817	21	0.439756	0.411514	0.19374	10	0.323303	0.312091	0.0726233
CRYZ	0.998928	-2.39038	21	0.673834	0.624527	0.395254	10	3.53287	3.57369	0.690479
TSPAN8	0.301442	0.430388	21	24.008	24.6415	18.4148	10	17.8155	17.4177	4.05669
KCTD5	0.0400913	0.461734	21	2.72127	2.64384	0.909886	10	1.97595	1.91953	0.579777
TSC22D3	0.397583	-2.67717	21	1.02665	0.903008	0.617658	10	6.56644	5.65511	3.29185
TBC1D8B	0.808595	0.0546725	21	1.16148	0.874104	0.550122	10	1.11829	1.12128	0.257676
MAL2	0.0221199	1.26741	21	2.68616	2.59553	1.02871	10	1.11584	1.04213	0.323446
SNCA	0.00927323	-0.543187	21	1.38678	1.30476	0.360433	10	2.0208	1.96071	0.392094
UCHL3	0.088832	-1.23717	21	2.69166	2.36944	1.2815	10	6.34517	5.76773	1.64426
RBM15B	0.775175	-0.0537162	21	4.53246	3.95008	1.7073	10	4.70439	4.28247	1.39016
VIP	0.117046	1.7003	21	1.12605	0.573384	2.52011	10	0.34651	0.165656	0.530196
ATP6V1C1	0.0165412	-0.801283	21	0.648959	0.651282	0.138927	10	1.13091	1.19275	0.251561
CGGBP1	0.236979	1.07888	21	5.83545	4.76885	2.24464	10	2.76249	2.79845	0.211292
MIOS	0.022572	-1.73036	21	0.885961	0.65843	0.517595	10	2.93972	3.16876	0.849664
INTS6	0.0661203	0.318877	21	4.305	4.00226	1.2322	10	3.45129	3.54897	0.786966
MEF2C	0.564228	0.113552	21	0.475966	0.474505	0.138465	10	0.43994	0.401479	0.213291
NPR2	0.0411725	-1.93885	21	0.388949	0.376218	0.140036	10	1.49123	1.47617	0.484736
BRE	0.999527	-1.69688	21	1.69989	1.54203	0.449673	10	5.51105	5.66085	0.709992
PASK	0.0146801	-1.72176	21	0.213853	0.219866	0.0894526	10	0.705368	0.695784	0.212714
SLC39A4	0.0604134	0.805485	21	0.163487	0.138993	0.106287	10	0.0935423	0.0990894	0.028904
POC1A	0.0391011	0.562987	21	0.363626	0.340768	0.124064	10	0.246138	0.241892	0.141659
TCHH	0.0224683	0.781018	21	0.413379	0.364324	0.168599	10	0.240568	0.245481	0.0406064
ERCC3	0.00651198	-0.491582	21	0.78937	0.735989	0.218412	10	1.10984	1.00707	0.195608
GAS1	0.460615	-0.164508	21	0.225289	0.222512	0.097259	10	0.2525	0.271932	0.0986567
PLCG2	0.139329	0.831144	21	0.790538	0.57519	0.628667	10	0.444348	0.440547	0.124985
MLX	0.0134292	-0.649752	21	0.929972	0.875387	0.315104	10	1.45903	1.40813	0.510003
MICU1	0.00379993	-0.8401	21	2.76042	2.77587	0.95487	10	4.94164	4.87143	1.13867
GFOD1	0.566294	-0.0801069	21	0.933568	0.903202	0.207517	10	0.986872	0.982213	0.319146
ABI3BP	0.0102612	1.01886	21	0.272812	0.232247	0.140253	10	0.134634	0.123812	0.0383141
THAP11	0.998688	-1.29718	21	2.3378	2.26089	0.527508	10	5.74508	5.8868	0.788233
FCGR2C	0.0141074	0.86349	21	2.58433	2.04914	2.12589	10	1.4204	1.42342	0.545988
DLD	0.0198583	-2.23747	21	0.644452	0.464712	0.463936	10	3.03904	3.46148	0.927171
PAM	0.0583947	0.454187	21	0.341563	0.324194	0.114065	10	0.249314	0.227143	0.115107
MIEF1	0.0714857	0.299558	21	3.84988	3.88019	1.05578	10	3.12803	2.97384	0.483336
KCTD9	0.00336219	-1.0046	21	0.882196	0.836856	0.352065	10	1.77003	1.655	0.537966
PPP2R2D	0.488633	-0.14135	21	5.91112	5.37812	2.66677	10	6.51959	6.29401	1.24781
NRP1	0.0134455	1.57928	21	1.80291	1.94175	0.704697	10	0.603339	0.508871	0.315776
LOC407835	0.00959823	-0.612763	21	1.29202	1.21269	0.476157	10	1.97574	2.00033	0.534996
LSP1	0.0211638	1.11265	21	1.19266	0.836795	1.07578	10	0.551539	0.457954	0.18221
ST3GAL1	0.417845	0.25916	21	1.16456	1.11742	0.690414	10	0.973076	0.937238	0.368138
FAH	0.143362	-1.41424	21	0.439847	0.410615	0.135752	10	1.17228	1.12089	0.285678
LRRFIP2	0.261113	-0.213355	21	5.45499	4.54459	2.22588	10	6.32441	6.50325	1.25488
YIPF6	0.163045	0.201885	21	0.945644	0.894427	0.247658	10	0.822156	0.855934	0.139492
UBL4A	0.00784985	-0.943713	21	0.191648	0.194128	0.103875	10	0.36863	0.353081	0.112128
PRR13	0.136643	0.29802	21	31.8246	30.1262	11.1316	10	25.8851	25.4121	2.2698
PCDH1	0.12347	0.617169	21	10.7625	9.209	6.709	10	7.01661	7.09986	1.58469
AP2B1	0.00711834	-0.918707	21	0.500373	0.474927	0.199741	10	0.945914	0.99348	0.409363
PRCP	0.00331758	-1.61161	21	0.413039	0.319	0.227273	10	1.26222	1.36162	0.293896
CSNK2A2	0.367072	0.13318	21	3.85484	3.46115	1.127	10	3.51492	3.44254	0.561313
DPP8	0.99932	-0.983322	21	3.26841	3.18127	0.609435	10	6.46168	6.45333	1.06632
TADA3	0.008787	-1.50867	21	0.380037	0.334154	0.220208	10	1.08138	1.15143	0.388426
LYAR	0.00734219	0.619266	21	7.52383	7.02758	2.31395	10	4.89803	4.77262	0.556305
PRUNE1	0.00886575	-0.751308	21	0.833401	0.785848	0.200486	10	1.40288	1.38655	0.216722
GLB1	0.0431146	-1.70902	21	0.26754	0.259042	0.100604	10	0.874693	0.906466	0.3377
ATP2B1	0.0317993	0.822187	21	0.952373	0.878495	0.463163	10	0.538647	0.548502	0.113679
ME2	0.00229261	-1.08034	21	0.433114	0.377681	0.22672	10	0.915838	0.985103	0.289144
TFF3	0.0161049	-2.7771	21	5.98372	5.48192	3.30852	10	41.0169	23.9986	66.6932
GLI3	0.00908708	-1.24639	21	0.736991	0.71871	0.342912	10	1.74849	1.61076	0.79674
RETREG3	0.0141474	0.560769	21	0.997583	0.971182	0.230613	10	0.676302	0.662532	0.112567
GAD1	0.0227487	2.41744	21	1.40629	0.751941	1.43172	10	0.26324	0.285396	0.151619
NEDD9	0.829986	-0.0578494	21	1.38168	1.20108	0.768198	10	1.43821	1.24832	0.548768
IL16	0.0494763	-0.732846	21	0.476396	0.294207	0.403313	10	0.791729	0.706941	0.260635
CD8A	0.0788622	0.21101	21	0.976566	0.94828	0.199483	10	0.843687	0.868627	0.137284
HMBS	0.0699368	0.231426	21	1.85025	1.69206	0.382284	10	1.57603	1.53538	0.250328
GRK6	0.0381428	-0.346546	21	0.86297	0.791649	0.282423	10	1.09728	1.06797	0.199897
NFKB1	0.016488	-0.401192	21	3.67108	3.5374	0.950963	10	4.84802	4.6587	1.17871
DCTD	0.999536	-1.47339	21	1.66287	1.69444	0.379181	10	4.61735	4.29503	0.719813
FOSB	0.0105908	0.715171	21	0.599916	0.621546	0.156538	10	0.365429	0.392321	0.0849286
AMPD2	0.0315905	-0.986357	21	0.642493	0.577924	0.251233	10	1.27289	1.18691	0.184307
ERCC1	0.020954	-1.06202	21	0.852128	0.84212	0.206434	10	1.77912	1.74583	0.45736
GGCX	0.273476	0.225416	21	3.52687	3.46086	1.39893	10	3.0167	2.91051	0.528532
GALT	0.392889	0.175979	21	0.342142	0.315405	0.134119	10	0.302853	0.282117	0.0833847
NUMB	0.997818	0.59287	21	4.60335	4.67245	0.703425	10	3.05212	3.00509	0.150334
FMO3	0.0142471	1.64629	21	0.232901	0.194439	0.101528	10	0.0744029	0.065263	0.050896
HPGD	0.0826815	4.77435	21	20.5835	5.07068	23.9651	10	0.752137	0.724688	0.227142
RASSF7	0.00926517	1.31685	21	10.815	9.34324	5.37195	10	4.34127	3.35449	2.56062
MBP	0.250793	0.275957	21	0.221147	0.220647	0.0774603	10	0.182645	0.158212	0.102825
GJA4	0.185837	0.307718	21	2.18288	1.83075	0.910332	10	1.76359	1.72645	0.402973
DAG1	0.0152327	-0.562863	21	8.57085	8.40054	2.33769	10	12.6608	11.789	2.49112
HLX	0.0131543	0.894036	21	3.63391	3.48072	1.30863	10	1.95543	1.97144	0.409584
NFATC4	0.927465	0.0224083	21	0.304338	0.305786	0.155994	10	0.299648	0.287732	0.0884427
LRBA	0.00323207	-1.33338	21	0.338625	0.245642	0.269752	10	0.853308	0.876851	0.349389
GRB14	0.0153388	-0.421904	21	47.9692	46.2838	15.2098	10	64.2641	60.1118	9.57498
CCND3	0.0129589	-0.579559	21	0.976022	0.858986	0.413008	10	1.45856	1.45154	0.232104
SERPINE1	0.0541413	0.885271	21	14.2641	10.9716	8.75807	10	7.72236	6.8771	2.5876
DEFA5	0.0412342	0.429467	21	0.337977	0.350549	0.100582	10	0.25096	0.231724	0.0872245
SLC20A2	0.998927	-1.65157	21	0.47985	0.450075	0.135229	10	1.50757	1.41764	0.355514
RPS6KB1	0.57576	0.0645904	21	0.589002	0.577369	0.111484	10	0.563213	0.582416	0.144977
RB1	0.0250677	0.354414	21	0.449437	0.431736	0.109575	10	0.351544	0.353282	0.0699755
SSRP1	0.00674629	-0.906872	21	1.42338	1.32746	0.348335	10	2.66881	2.677	0.992541
ABCC8	0.477623	0.162267	21	0.635691	0.607235	0.262398	10	0.568066	0.507375	0.22258
F8	0.00982087	-0.803769	21	2.65137	2.26693	1.74778	10	4.62837	4.59643	0.861349
NSG1	0.0147914	-0.808004	21	0.427312	0.449998	0.101602	10	0.748132	0.661835	0.250784
SLC20A1	0.749203	-0.0594982	21	1.55902	1.57701	0.612718	10	1.62466	1.6184	0.377335
SSFA2	0.00592208	-0.828596	21	0.30026	0.278382	0.114931	10	0.533248	0.493735	0.172512
PPP2R5B	0.017619	0.721898	21	3.09309	2.92918	0.942185	10	1.87534	1.85025	0.225616
STIP1	0.0160767	-0.757612	21	0.994939	0.907156	0.564974	10	1.68213	1.68027	0.607353
PTPRZ1	0.234778	0.751672	21	0.40201	0.311244	0.381437	10	0.23876	0.221049	0.146711
ASL	0.46328	-0.162441	21	1.91133	1.72088	0.936491	10	2.13912	2.13769	0.470104
ACADM	0.016849	0.662695	21	0.327107	0.325224	0.115441	10	0.206633	0.197831	0.0474284
CDC34	0.0766967	-0.316129	21	3.63147	3.66542	1.39383	10	4.52113	4.52658	0.567686
PAEP	0.0338623	0.595309	21	0.218125	0.228489	0.0879962	10	0.144378	0.132538	0.0490958
RALBP1	0.0386277	-0.403812	21	2.34963	2.34176	0.820311	10	3.10855	2.81305	0.804352
PUDP	0.00650634	-0.705476	21	1.128	1.07945	0.402195	10	1.83941	1.85296	0.366872
CACNA1B	0.0174572	1.03436	21	0.327418	0.310579	0.177474	10	0.159857	0.163909	0.0417373
PROS1	0.19145	-0.413147	21	0.419479	0.397547	0.11815	10	0.558572	0.464121	0.368308
GJA1	0.606634	0.14375	21	0.218087	0.206252	0.120651	10	0.197404	0.179709	0.0675978
ADORA1	0.0631229	0.701635	21	0.233974	0.197749	0.128795	10	0.143865	0.130571	0.0402644
TFAM	0.0241972	0.311149	21	0.545071	0.529372	0.11103	10	0.439327	0.450007	0.0552496
IMMT	0.745937	-0.0319059	21	2.27227	2.21541	0.418337	10	2.32308	2.16056	0.425822
ZP2	0.028906	0.813664	21	0.304009	0.260793	0.15819	10	0.172962	0.156508	0.0983882
OAT	0.265656	-2.45903	21	0.75968	0.598066	0.416488	10	4.17706	4.2369	1.56445
CAPG	0.0225747	-1.59633	21	1.11791	0.73451	1.19876	10	3.38025	2.5525	2.37
F13A1	0.0918794	0.741997	21	0.361203	0.311086	0.234947	10	0.215967	0.207481	0.0694617
MSH2	0.0442512	-1.26206	21	1.11042	0.994855	0.459216	10	2.6632	2.31012	0.915629
RGS11	0.0909498	1.33749	21	0.417537	0.254952	0.441007	10	0.165223	0.143418	0.0663514
NDUFA5	0.028857	0.786661	21	10.7583	10.0136	4.81674	10	6.23642	6.33582	1.64869
DDB2	0.436428	-0.181169	21	0.236993	0.187888	0.118449	10	0.268703	0.245381	0.0780588
ANP32B	0.114132	0.749131	21	9.6666	6.95585	6.81684	10	5.75126	5.35317	1.17009
ST14	0.898238	0.0356833	21	0.232713	0.194399	0.113367	10	0.227028	0.19647	0.132287
VPS28	0.0189934	-0.405121	21	6.28337	6.143	1.92478	10	8.32043	7.75188	1.68315
DAZ3	0.0192715	1.04219	21	0.286685	0.257644	0.140629	10	0.139211	0.13467	0.0867913
NR4A3	0.109215	0.757243	21	2.31627	2.37586	0.366637	10	1.37036	1.2802	0.262212
RBM8A	0.288146	-0.192097	21	1.02213	0.856137	0.382425	10	1.16771	1.11827	0.288813
GPR3	0.0202972	0.986596	21	2.04282	1.99927	0.529287	10	1.03094	0.989669	0.219364
MED22	0.00530792	-0.735134	21	1.48036	1.21564	0.539181	10	2.46413	2.51923	0.372167
BAMBI	0.106284	-0.362714	21	0.264317	0.256016	0.111138	10	0.339871	0.331177	0.117704
SGK2	0.062689	3.13135	21	2.39046	1.65865	2.22035	10	0.272805	0.261027	0.0639061
SLC39A6	0.00376812	-1.51457	21	1.17812	0.767071	0.942925	10	3.36606	3.31148	1.3893
WARS	0.0115222	-1.15536	21	0.822277	0.782469	0.231452	10	1.83154	1.89771	0.455407
ACADSB	0.013103	-0.495121	21	0.501953	0.520121	0.159721	10	0.707472	0.724761	0.120737
RCE1	0.00758567	0.932372	21	3.47327	3.38661	1.35342	10	1.81998	1.67389	0.45451
MKRN3	0.046763	1.0578	21	0.217016	0.179012	0.141723	10	0.104246	0.0627588	0.10343
STON1-GTF2A1L	0.0971546	0.655741	21	0.261632	0.246235	0.15477	10	0.166071	0.166486	0.0983644
SHMT2	0.20218	0.728981	21	6.03292	3.44773	5.45207	10	3.63984	3.48284	1.28977
TRIAP1	0.702709	-0.0800724	21	3.04024	2.50671	1.39015	10	3.21374	3.08233	0.694514
CD83	0.00201229	-1.4512	21	0.26268	0.254912	0.162975	10	0.718263	0.741424	0.157344
GABPB1	0.00603657	0.691509	21	2.03129	2.08662	0.516216	10	1.25779	1.2336	0.412829
CA3	0.018181	-4.29	21	0.303053	0.298228	0.0988729	10	5.92838	1.03661	12.174
MFAP2	0.0942483	0.503133	21	3.00236	2.48681	1.42685	10	2.11839	2.01367	0.550307
ADAMTS5	0.11614	-0.729135	21	2.08631	1.66097	1.17638	10	3.45836	2.68056	2.77451
PAK1	0.0749835	-0.252178	21	1.29371	1.24304	0.307521	10	1.54082	1.52771	0.372283
TRMT112	0.88881	0.0282513	21	13.8207	11.8978	5.83522	10	13.5527	13.8229	3.1523
GALNT1	0.419986	0.247004	21	0.506356	0.424983	0.297811	10	0.426678	0.416399	0.0778322
COPA	0.0326459	0.786563	21	15.3946	13.5992	7.08077	10	8.92464	9.22508	2.14987
CASP3	0.0294149	-0.421708	21	0.321475	0.278258	0.113759	10	0.430619	0.406783	0.106565
GCHFR	0.0200393	0.689243	21	0.215114	0.196369	0.0925166	10	0.133409	0.120419	0.0419099
TMEFF1	0.0106686	1.11715	21	0.329794	0.312058	0.114363	10	0.152036	0.151656	0.0540696
PNKP	0.0403284	-0.677539	21	3.25359	3.85349	2.0526	10	5.20383	4.55733	2.01814
PFKM	0.0435319	-0.421133	21	0.641897	0.668409	0.171039	10	0.859486	0.828867	0.292307
UBAP1	0.0079506	-0.477609	21	0.872549	0.877369	0.188578	10	1.21497	1.19721	0.20009
DGUOK	0.0349288	-0.25299	21	10.2331	10.5968	2.11233	10	12.1945	11.6906	2.08043
GPC5	0.107154	0.676346	21	0.19678	0.162064	0.123812	10	0.123135	0.123198	0.0671947
KIF20A	0.013792	1.27511	21	0.233012	0.214333	0.10624	10	0.0962792	0.0796551	0.0446776
PDIA2	0.596242	3.12794	21	1.90728	1.0877	1.67194	10	0.218178	0.155993	0.120752
F8A1	0.0239906	-0.872613	21	15.3635	13.9908	4.33876	10	28.1303	28.0286	4.25067
ALDH4A1	0.118342	-0.529092	21	1.56668	0.999057	1.20141	10	2.26075	2.26924	0.645035
RALY	0.209564	0.157145	21	2.42128	2.37228	0.527895	10	2.1714	2.19824	0.463114
TMED1	0.503491	-0.118764	21	3.31298	3.20438	1.25744	10	3.59724	3.54148	0.761454
FHL3	0.0515321	-0.577077	21	0.243968	0.219358	0.0952793	10	0.363958	0.319228	0.173044
PPP1R8	0.998994	-1.60533	21	1.10864	1.05709	0.27963	10	3.3732	3.489	0.686069
LIPG	0.103066	0.551561	21	0.322068	0.262416	0.196125	10	0.219741	0.190622	0.0885769
CX3CR1	0.701298	-0.2494	21	0.413865	0.300789	0.626905	10	0.491967	0.427812	0.234048
TIMM10B	0.078807	-0.421298	21	2.8089	2.7021	1.49686	10	3.76149	3.55386	0.556452
LOXL1	0.511333	-0.143502	21	4.0418	3.34016	1.92165	10	4.46451	4.24075	1.10009
OAS1	0.0160128	-0.741747	21	0.571184	0.522808	0.222588	10	0.955134	0.805089	0.428836
NPY4R	0.648906	0.0609292	21	1.72625	1.69088	0.471743	10	1.65487	1.71477	0.267728
ROCK2	0.143565	0.370324	21	0.734016	0.696607	0.323664	10	0.567842	0.554866	0.149576
MLLT11	0.0300209	0.488696	21	0.795439	0.800956	0.24389	10	0.566884	0.476179	0.212443
LAMC3	0.0259981	0.879055	21	0.438926	0.39581	0.226264	10	0.238655	0.199965	0.105661
SCMH1	0.0514686	-0.853997	21	5.39563	5.71935	1.58705	10	9.75261	8.80418	3.02236
PRDX4	0.380049	0.283598	21	26.8342	25.3072	15.8689	10	22.0453	22.2029	7.42109
RCVRN	0.00925928	1.02562	21	0.404991	0.389717	0.211524	10	0.198932	0.196139	0.0665839
ELF2	0.0209258	1.246	21	1.77559	1.4807	0.916463	10	0.74862	0.791167	0.178074
PPP3CC	0.00560109	-0.964496	21	1.19604	1.2289	0.303861	10	2.33392	2.33406	0.38526
VEGFB	0.108132	-0.957887	21	10.1087	10.1133	2.85683	10	19.6357	19.7594	2.57558
PKIA	0.585235	0.147393	21	0.244883	0.205401	0.124731	10	0.2211	0.218782	0.0940403
KAT6A	0.0455437	-0.336272	21	2.25596	2.25585	0.678608	10	2.84813	3.01417	0.700536
SLC4A2	0.059175	0.867747	21	0.722099	0.718371	0.161929	10	0.395712	0.394383	0.0562474
RAB5B	0.012738	0.80998	21	0.61018	0.591862	0.174532	10	0.34804	0.332402	0.0624512
CD34	0.304632	-0.236014	21	0.628001	0.546199	0.31422	10	0.739618	0.825636	0.17384
BMP4	0.00813047	-1.8398	21	0.62528	0.485722	0.395766	10	2.23825	2.23013	0.817047
NFE2	0.029649	1.15216	21	0.263457	0.205789	0.159097	10	0.118543	0.110655	0.0563956
APLP1	0.0167254	0.948857	21	0.241689	0.213721	0.106611	10	0.125205	0.116495	0.0658858
CKS2	0.0118809	1.18368	21	8.54063	7.51513	5.2635	10	3.75983	3.61014	1.12345
SPAG1	0.907366	0.0255314	21	0.500628	0.491534	0.231566	10	0.491846	0.452717	0.116673
SUPT4H1	0.0224438	-0.603371	21	12.6617	12.4919	3.45947	10	19.2364	19.1281	1.71794
INA	0.00811733	1.22984	21	0.569923	0.531314	0.15877	10	0.242995	0.233745	0.105144
ST3GAL2	0.00914721	0.925362	21	0.698695	0.697719	0.171225	10	0.367897	0.396934	0.0868704
RNASE3	0.593732	1.31192	21	0.747725	0.731076	0.242195	10	0.301171	0.274857	0.0699937
RYK	0.0126085	-0.515142	21	1.61827	1.42668	0.601725	10	2.31273	2.26155	0.353413
HNMT	0.0648181	-1.06387	21	3.24988	2.91616	1.02508	10	6.79398	6.34581	1.44517
LAMA4	0.0942539	-0.496441	21	0.999223	1.03762	0.47649	10	1.40963	1.35989	0.739661
SLC38A3	0.217625	1.90247	21	4.97669	1.35377	7.32571	10	1.33119	1.16209	0.686472
CELF1	0.998352	1.9201	21	0.991838	0.828209	0.458359	10	0.262079	0.267928	0.0378709
M6PR	0.226917	0.916461	21	1.07063	1.0777	0.273046	10	0.567227	0.603434	0.066497
KDM5A	0.0469916	1.31651	21	6.18063	5.2971	3.35429	10	2.48156	2.44263	0.171742
SMAD4	0.00411713	-0.532007	21	0.396404	0.372033	0.0943528	10	0.573176	0.612737	0.128322
MAGEB1	0.0230232	1.07876	21	0.222876	0.191671	0.141109	10	0.105518	0.108263	0.0429868
DGKE	0.0124248	1.01006	21	0.256226	0.252835	0.123182	10	0.127223	0.118427	0.0576261
ATXN3	0.0796134	0.332438	21	1.52989	1.49309	0.457141	10	1.21503	1.17228	0.34138
CRP	0.0871833	2.62974	21	0.820521	0.19223	1.8053	10	0.132574	0.129928	0.03811
GATM	0.45509	0.232364	21	0.180852	0.166424	0.10757	10	0.153948	0.148865	0.0582991
SNAPC2	0.0889018	-0.360713	21	4.4424	4.05839	1.85656	10	5.70431	5.50052	1.63606
P2RX5	0.02058	0.722743	21	0.31752	0.30643	0.122439	10	0.192399	0.192479	0.0444935
MAD2L1	0.169696	-0.408322	21	0.936211	0.769928	0.613098	10	1.24248	1.14708	0.40249
IGF1	0.0240484	-0.922501	21	2.72315	2.4037	2.30894	10	5.16146	5.12502	2.32459
ODF3B	0.0917092	0.461586	21	0.497066	0.471672	0.227921	10	0.360964	0.394972	0.0837581
MTM1	0.157211	-1.04192	21	0.521061	0.518611	0.176142	10	1.07285	1.00496	0.187956
PPM1A	0.00568285	-0.868616	21	3.43068	3.24114	1.1053	10	6.26411	6.47801	1.1971
ATR	0.448722	-0.224514	21	1.25388	0.977251	0.852781	10	1.46501	1.47016	0.32078
HPS1	0.00633137	-0.71017	21	0.332566	0.327466	0.130285	10	0.544078	0.574784	0.1738
ITPKB	0.148878	-1.7653	21	0.945824	0.852456	0.352042	10	3.21528	3.41595	0.781021
ALDH7A1	0.998639	-2.13939	21	1.10144	0.921834	0.700204	10	4.85268	4.98598	0.695537
FHIT	0.616975	-0.126011	21	2.5255	2.33837	1.22652	10	2.756	2.27431	1.22601
AKAP10	0.00995383	0.669325	21	1.11482	1.04897	0.274512	10	0.700998	0.692816	0.0407197
HERC1	0.0282838	-0.24544	21	2.31902	2.19105	0.420209	10	2.74909	2.70514	0.394942
DAZL	0.0229055	0.827139	21	0.224172	0.232673	0.105348	10	0.126354	0.130178	0.0298274
IFNW1	0.00658332	0.988275	21	0.30057	0.28483	0.143578	10	0.151511	0.122321	0.062676
MAP4K1	0.375175	0.39646	21	1.05923	0.877117	0.836808	10	0.804715	0.776333	0.196776
FGF1	0.00412878	0.882595	21	0.425734	0.3991	0.133992	10	0.230914	0.21639	0.0773692
TIE1	0.107287	2.02165	21	4.57261	4.58508	1.49874	10	1.12612	1.08331	0.330458
TFAP2C	0.212251	0.276052	21	4.364	4.39202	1.82954	10	3.604	3.63785	0.564795
QPCT	0.0785273	-1.54126	21	0.262806	0.268408	0.0989788	10	0.764892	0.822098	0.23994
MAPK1IP1L	0.989799	0.00142766	21	3.06357	3.00313	0.708503	10	3.06054	3.07224	0.441634
QARS	0.286574	-0.229718	21	24.9746	22.1684	10.7286	10	29.2854	28.2777	9.81576
CGRRF1	0.198703	0.463998	21	0.313418	0.260495	0.237026	10	0.22722	0.232942	0.036847
CD46	0.00390408	-1.12187	21	0.657864	0.648011	0.289871	10	1.4317	1.33837	0.369324
ZNF32	0.730671	-0.0687874	21	13.6165	12.643	5.98835	10	14.2815	13.6808	2.58157
CD6	0.998161	1.47771	21	1.55306	1.54194	0.406379	10	0.557638	0.515064	0.102782
EBNA1BP2	0.00305531	-1.01992	21	1.44074	1.37809	0.522834	10	2.92155	2.82774	0.837061
CRHR1	0.0448057	1.016	21	0.152794	0.138123	0.0988861	10	0.0755547	0.0807979	0.0292047
ARHGAP29	0.0674809	-0.402626	21	0.306132	0.303645	0.112019	10	0.404679	0.38134	0.144955
DAP	0.0414709	-1.87368	21	0.828529	0.71798	0.422279	10	3.03628	3.42943	1.05768
SMARCD1	0.0119788	0.952655	21	0.38157	0.376489	0.11286	10	0.19715	0.184263	0.0548402
RRM2	0.0207142	0.707468	21	0.489448	0.428582	0.186885	10	0.299735	0.334593	0.125191
RHOG	0.117174	0.275701	21	16.0573	14.3921	4.92751	10	13.2641	13.267	2.55439
AP3S1	0.669544	-0.114285	21	5.84492	4.9403	3.55352	10	6.32677	6.20614	1.01402
MAL	0.0216194	-1.58349	21	0.356281	0.224529	0.323931	10	1.06775	0.845895	0.77478
SMARCD3	0.160293	-0.41345	21	5.3516	4.69564	3.24213	10	7.12762	6.87882	2.80381
NFYB	0.0196928	-0.470165	21	1.06805	1.06548	0.412831	10	1.47954	1.44244	0.273504
CNR1	0.0162759	1.11289	21	0.316142	0.286212	0.16252	10	0.146174	0.161916	0.0718752
EDNRA	0.00634158	-2.08906	21	0.775387	0.643563	0.376439	10	3.29904	2.6428	2.53124
PEX7	0.039599	-0.581457	21	0.240154	0.218954	0.129075	10	0.359357	0.343188	0.11525
MYBPC2	0.33643	-0.985129	21	0.203054	0.217318	0.106872	10	0.401944	0.153363	0.748513
UCP2	0.0380011	1.68058	21	10.7203	7.69262	9.24489	10	3.34427	3.21909	0.591256
SNRNP27	0.0737272	0.544671	21	0.921236	0.821743	0.440127	10	0.631551	0.614705	0.110208
CYP27A1	0.0168758	-1.64507	21	2.7955	1.24977	4.71767	10	8.74328	9.11693	4.50792
USP13	0.019103	-0.483919	21	1.18275	1.05072	0.376272	10	1.65412	1.55646	0.447486
PSMA5	0.103573	-0.316834	21	11.391	9.43466	4.86655	10	14.1885	13.795	2.07295
LOXL2	0.0414084	0.928477	21	24.0612	18.9979	12.7102	10	12.6421	12.1329	3.80421
CTNND2	0.061277	0.802994	21	4.57359	3.89496	2.75363	10	2.62139	2.51943	1.10483
LIPA	0.715297	0.173187	21	9.45008	7.90723	9.20759	10	8.3811	8.19846	1.65862
GFI1	0.192516	0.314908	21	0.316827	0.281602	0.136816	10	0.254698	0.239777	0.0723822
SMPD1	0.00457762	-1.05705	21	0.224421	0.217199	0.112697	10	0.466946	0.50559	0.184412
SLBP	0.604029	-0.0859582	21	3.16999	3.20126	1.11731	10	3.3646	3.21797	0.63118
WEE1	0.030275	-0.545362	21	1.26553	1.15807	0.642157	10	1.8469	1.72608	0.463947
TRIM38	0.788513	-0.0370919	21	1.24642	1.1479	0.367663	10	1.27888	1.28805	0.196961
PPP1CC	0.0591605	-0.394855	21	2.01192	1.67541	0.86496	10	2.64529	2.65196	0.60346
QSOX1	0.00491347	-0.768929	21	0.369793	0.363552	0.138256	10	0.630128	0.644392	0.117842
CTSO	0.196833	-0.235224	21	0.29583	0.27729	0.11318	10	0.348218	0.357803	0.0784751
SMAD2	0.0237992	-1.44142	21	0.688808	0.673796	0.236434	10	1.87072	1.995	0.576023
ATP5F1	0.0132628	-1.19604	21	18.6478	15.6955	9.21459	10	42.7241	44.6647	8.24716
ADARB1	0.00807533	-0.888958	21	2.40558	2.16503	0.88698	10	4.45474	4.15814	1.06457
PDLIM1	0.270854	-0.247224	21	9.10546	8.43414	3.65655	10	10.8075	8.34003	4.67337
PRIM1	0.0216991	1.13491	21	0.238159	0.245061	0.124764	10	0.108449	0.108994	0.0408114
ST8SIA1	0.0536503	0.810723	21	0.706189	0.701399	0.15155	10	0.402595	0.425319	0.0817604
ALAS2	0.025026	2.03263	21	0.586337	0.410143	0.527237	10	0.143306	0.130721	0.0777601
BARD1	0.0768312	0.399322	21	1.02679	0.888182	0.382388	10	0.778526	0.76463	0.134802
ADH6	0.0202054	0.858789	21	0.307966	0.270033	0.154927	10	0.169817	0.155315	0.0775113
NIPA2	0.123361	0.682128	21	1.28048	1.00923	0.858645	10	0.798055	0.774973	0.194795
DDR2	0.0303092	-0.369733	21	13.6844	13.7065	4.28789	10	17.6818	18.2736	3.59311
TSN	0.119332	-0.194499	21	0.5765	0.547481	0.129383	10	0.659704	0.67912	0.138864
TYMS	0.173738	0.948473	21	1.19157	0.540012	1.11547	10	0.61745	0.567919	0.18122
KHK	0.163596	1.0195	21	1.32407	0.799047	1.59184	10	0.653145	0.608161	0.127305
RLF	0.0130231	0.489771	21	2.52662	2.34404	0.778739	10	1.7993	1.69975	0.446615
KIFC1	0.0118457	0.946078	21	0.331438	0.335785	0.0995791	10	0.17203	0.166283	0.0406405
EPB41L1	0.0063622	0.570562	21	1.23558	1.23402	0.264917	10	0.83198	0.794455	0.133643
STKLD1	0.0362552	0.522882	21	0.755161	0.76495	0.150134	10	0.525577	0.540617	0.0541903
PCDH7	0.0719257	-1.00267	21	0.922853	0.340271	1.21462	10	1.84912	1.64272	0.815433
CD5	0.0523125	0.687401	21	0.249844	0.249465	0.126784	10	0.155146	0.125416	0.0687636
CTGF	0.00438864	-1.59593	21	15.1257	11.6313	14.9238	10	45.7233	41.8188	16.1571
TENM1	0.44674	0.618657	21	8.58232	2.13304	12.0026	10	5.58947	4.68268	3.45788
PLEKHM1	0.0115431	-0.42075	21	1.1029	1.11476	0.252339	10	1.47637	1.47447	0.126879
FUT4	0.00913027	0.377115	21	0.390389	0.390758	0.0682655	10	0.30059	0.286277	0.044859
PCNX2	0.323513	0.13691	21	2.42488	2.29954	0.534778	10	2.20534	1.89248	0.665904
LALBA	0.0139668	1.28829	21	0.287464	0.218248	0.175487	10	0.117698	0.116371	0.0334343
ATXN1	0.00483655	-1.01519	21	0.558145	0.516593	0.268746	10	1.12811	1.12291	0.193051
NFIA	0.00494712	-0.757703	21	1.84534	1.91852	0.589523	10	3.12009	3.03162	0.861627
NXT2	0.0473965	-0.320459	21	1.57748	1.66162	0.495159	10	1.96984	1.89368	0.317352
GABRP	0.0113533	1.21121	21	1.51836	1.28797	0.857551	10	0.655789	0.629338	0.233997
ADAMTS3	0.0188322	1.71945	21	0.460663	0.302957	0.335802	10	0.139887	0.143226	0.0445014
ENO4	0.128544	0.485103	21	0.431481	0.406294	0.250336	10	0.30827	0.279023	0.0820576
DISC1	0.542848	0.154738	21	1.46281	1.38255	0.731491	10	1.31404	1.26119	0.399393
CENPB	0.0314219	1.31873	21	6.15893	4.97777	4.39275	10	2.46904	2.06948	1.43045
GSTT1	0.00623542	-1.76191	21	4.49217	4.40609	2.02486	10	15.235	17.9016	6.38964
GUCY1A3	0.00511423	1.33268	21	47.615	46.0908	20.5779	10	18.9046	17.0774	11.8125
PDRG1	0.0832136	0.311807	21	0.293867	0.302032	0.0925531	10	0.236749	0.226421	0.036004
APCDD1	0.00390934	-2.12037	21	0.550714	0.424735	0.386408	10	2.39453	2.02437	1.51283
RUSC2	0.965817	-0.00640242	21	0.717987	0.705837	0.225526	10	0.72118	0.702629	0.128465
OTUD3	0.149643	0.245628	21	3.37164	3.01685	1.02995	10	2.84381	2.75639	0.442097
KIT	0.022017	0.501903	21	2.87802	2.51744	0.871135	10	2.03239	1.87464	0.487256
MVP	0.00311696	-0.934754	21	0.928653	0.831558	0.34646	10	1.77518	1.81396	0.531019
AAGAB	0.998575	-0.986212	21	1.39037	1.42455	0.410449	10	2.75428	2.75752	0.308406
SERTAD4	0.0268761	0.440143	21	1.2878	1.1581	0.341646	10	0.949186	0.886202	0.161514
ANKRD28	0.0816727	0.295991	21	2.16606	2.04796	0.626143	10	1.76429	1.69252	0.336699
SPTBN2	0.0048401	1.16412	21	0.250574	0.255089	0.0896923	10	0.111815	0.107746	0.0361485
SRPRA	0.201879	-0.26654	21	6.30095	6.37502	2.89233	10	7.57953	7.29594	1.53228
AUH	0.00321595	-0.762885	21	0.377688	0.352903	0.13814	10	0.640892	0.647205	0.131978
LINC01556	0.23239	0.31624	21	0.225106	0.215726	0.11145	10	0.180796	0.193049	0.0362588
TRAF5	0.498279	-0.167977	21	2.38318	2.03624	1.2172	10	2.67746	2.4995	0.987264
PGGT1B	0.133883	-0.429273	21	5.44352	3.67748	3.6705	10	7.33	6.69124	1.18932
RAMP3	0.00832731	0.782241	21	0.664617	0.62314	0.166102	10	0.38645	0.387523	0.0827608
MRPL3	0.514621	-0.212725	21	3.29749	2.37942	2.40233	10	3.82138	3.79828	1.23786
CDH5	0.015992	1.41491	21	1.97942	1.85623	0.780591	10	0.742347	0.706812	0.153408
SHE	0.0281111	0.532982	21	0.255681	0.270958	0.0822318	10	0.176708	0.171079	0.0579444
SHC2	0.18292	-0.394821	21	0.43498	0.323329	0.250925	10	0.571903	0.60824	0.263641
SAR1B	0.333974	0.291402	21	3.50553	2.91903	2.00885	10	2.8644	2.70766	0.670916
RECQL5	0.638376	0.0641233	21	0.448871	0.470763	0.109282	10	0.429357	0.40153	0.114495
PRSS12	0.379226	0.130397	21	1.15205	1.07753	0.256358	10	1.05249	0.983287	0.371363
C2CD5	0.771135	-0.0784155	21	0.513071	0.391661	0.312218	10	0.54173	0.555957	0.0885968
PRKCB	0.192981	-0.463954	21	1.10058	0.817666	0.849586	10	1.51805	1.50902	0.646173
CASC3	0.999229	-1.21864	21	3.01691	2.8748	0.86869	10	7.0212	7.05846	0.661728
CMIP	0.998565	0.723609	21	2.80411	2.72743	0.458741	10	1.69811	1.69628	0.167063
KIAA0319	0.0134329	0.769742	21	0.46236	0.401536	0.190419	10	0.271185	0.265638	0.0687734
LOC285500	0.0104714	0.499796	21	0.628891	0.638141	0.156528	10	0.444756	0.417715	0.0888205
C2CD2L	0.0125798	0.626894	21	1.11803	1.05155	0.280982	10	0.724	0.709195	0.146291
CCDC22	0.0205045	0.594663	21	0.550939	0.51801	0.176136	10	0.364831	0.356679	0.105318
ZFC3H1	0.0147042	0.615558	21	2.0511	2.05654	0.678776	10	1.3387	1.2136	0.281508
COMMD8	0.00531164	-0.766051	21	0.874616	0.764789	0.324614	10	1.48738	1.50178	0.294666
PADI2	0.0170276	1.03341	21	0.339134	0.310939	0.263344	10	0.165685	0.175644	0.0364787
STK40	0.142576	0.220201	21	0.50715	0.501379	0.140873	10	0.435361	0.443921	0.0362734
NDFIP2	0.996458	-1.05139	21	0.864726	0.851505	0.206065	10	1.79217	1.80892	0.276464
GPN2	0.0132393	-0.729369	21	1.19511	1.14174	0.344386	10	1.9814	1.94999	0.407882
CCNE2	0.0536025	1.99435	21	0.888937	0.94114	0.30937	10	0.223106	0.239766	0.112726
PIAS2	0.806711	0.110423	21	0.429499	0.292354	0.407503	10	0.397852	0.41819	0.129036
NMRK1	0.996176	-1.20878	21	1.24539	1.26628	0.474195	10	2.87861	2.78089	0.565347
GCM1	0.018692	1.00494	21	0.487287	0.444466	0.168952	10	0.242811	0.23792	0.0453507
RSL1D1	0.0179183	1.36427	21	11.9824	8.49666	6.62368	10	4.65435	4.30937	1.02639
ZC4H2	0.143073	0.379056	21	2.53575	2.30212	1.1344	10	1.94984	1.75972	0.485358
CCDC94	0.660216	-0.0588585	21	5.54159	5.21136	1.52093	10	5.77235	5.42636	1.09536
TSPAN4	0.0033676	-1.15725	21	1.3064	1.15378	0.648667	10	2.91369	2.88004	0.558371
SND1-IT1	0.00742512	1.27447	21	2.48014	2.60473	0.804848	10	1.02523	0.973372	0.326069
DRG1	0.996369	-1.84439	21	2.57409	2.16929	1.24735	10	9.24362	9.332	2.07701
TESC	0.104004	0.867854	21	24.2555	22.0315	17.9509	10	13.2911	9.09119	11.527
KLF7	0.0380626	0.198777	21	1.8666	1.90119	0.273889	10	1.62635	1.65393	0.244404
HHATL	0.337577	-0.483001	21	0.231104	0.19733	0.112235	10	0.323002	0.193256	0.37415
PCBP4	0.909537	0.0230242	21	7.90007	8.29525	3.25202	10	7.775	7.06216	2.17975
TM7SF2	0.165384	-0.298526	21	9.96463	9.05257	4.65339	10	12.2554	12.7278	2.83571
GDF11	0.0304704	-0.751473	21	0.245804	0.219203	0.144918	10	0.413815	0.374331	0.196097
REV3L	0.00933275	-0.952184	21	0.480949	0.445488	0.209349	10	0.93054	0.921829	0.118607
FZD10	0.937392	0.0197202	21	0.200569	0.202309	0.0977168	10	0.197846	0.191357	0.082519
SOBP	0.0302972	-0.731063	21	1.96504	1.38216	1.50608	10	3.2617	3.27916	0.657682
ANKRD50	0.00726967	0.825085	21	10.9634	10.7819	2.43858	10	6.1883	6.22371	1.1123
VAT1L	0.00513477	1.21865	21	0.340369	0.297607	0.168607	10	0.146252	0.141445	0.0618606
USP1	0.090263	-0.452246	21	0.348301	0.328957	0.201663	10	0.476534	0.482186	0.0848034
USP2	0.0812973	-0.357959	21	0.299329	0.297211	0.0891701	10	0.383624	0.34664	0.14275
C19orf24	0.00638303	0.859798	21	2.83621	2.81628	0.847688	10	1.56284	1.57789	0.506476
SOX11	0.209257	-0.214037	21	0.546981	0.564771	0.194421	10	0.634459	0.632109	0.131961
SNORD114-3	0.282472	-0.301654	21	0.424061	0.383419	0.221977	10	0.522679	0.478547	0.26198
STK36	0.00689822	-0.683867	21	0.489204	0.491802	0.181762	10	0.785877	0.765015	0.208031
ANKZF1	0.0190872	0.697474	21	12.7691	13.1411	4.38519	10	7.8741	8.01071	1.46436
MAPKAPK5	0.998757	-1.23259	21	1.27245	1.23195	0.293786	10	2.9901	2.91205	0.690371
ADCK2	0.0219007	1.06373	21	17.1488	12.8929	10.4137	10	8.20388	8.01289	2.36767
ARHGDIG	0.0895909	2.04143	21	0.494258	0.513615	0.225929	10	0.120067	0.12632	0.0505203
CMAHP	0.0172271	0.4264	21	1.76629	1.73872	0.456772	10	1.31432	1.35524	0.20428
ATP11A	0.00688046	0.968031	21	0.373427	0.375489	0.138265	10	0.190897	0.187563	0.057027
RBM22	0.598385	0.106552	21	12.1275	9.76131	5.10101	10	11.2641	11.3307	1.85449
MKL1	0.147925	0.170718	21	0.972754	0.94258	0.220279	10	0.864195	0.856898	0.0804253
NECAP2	0.202362	-0.197413	21	1.50041	1.34902	0.425748	10	1.72043	1.58236	0.4627
PPFIA2	0.0610295	1.14153	21	3.68425	3.41801	1.41339	10	1.66999	1.60921	0.311741
C6orf203	0.0174946	-0.559931	21	11.2914	10.0082	5.26891	10	16.6457	16.6022	2.10398
NPM3	0.0107174	1.24848	21	0.722415	0.611708	0.350553	10	0.304059	0.290373	0.132777
BTBD1	0.00745433	-0.905586	21	1.76167	1.62972	0.59316	10	3.30015	3.29259	0.706504
KAZN	0.370774	0.149585	21	1.99017	1.93559	0.636668	10	1.79416	1.73418	0.394264
DEPDC1B	0.0144896	0.689196	21	0.326323	0.334455	0.124023	10	0.202385	0.180502	0.0669324
PIK3IP1	0.422454	-0.134081	21	1.20657	1.17815	0.429933	10	1.32408	1.37562	0.219442
CRYZL1	0.998198	-1.41312	21	1.7249	1.60219	0.522266	10	4.59362	4.4376	0.862293
SORBS3	0.0117647	1.16063	21	0.301552	0.319279	0.129241	10	0.134889	0.131063	0.0715121
TMEM216	0.470969	-0.144921	21	2.28731	2.74529	1.0098	10	2.52901	2.51596	0.530359
TMEM50A	0.189301	0.291492	21	14.7799	14.4188	6.20072	10	12.076	12.0759	0.913718
SYNPO2	0.00474254	-2.61146	21	1.95751	0.845332	4.7316	10	11.9628	12.0188	7.32196
RAB43	0.0113255	1.09133	21	2.02037	1.82508	0.795251	10	0.948213	0.916805	0.26097
TMEM39B	0.104972	-0.901244	21	0.574293	0.590447	0.126264	10	1.07259	1.05665	0.189707
MAP3K4	0.00733624	-0.50496	21	3.86564	3.93563	0.771435	10	5.48567	5.38305	1.11435
NELFA	0.0814354	0.522155	21	4.44712	3.82591	2.02084	10	3.09667	3.16351	0.467295
CLEC1A	0.0421502	0.818174	21	2.18372	1.9601	1.30812	10	1.23852	1.21565	0.353009
CDC45	0.061217	0.706589	21	0.213196	0.195807	0.117069	10	0.130639	0.122969	0.0506413
CNTRL	0.16167	-0.173217	21	0.86229	0.873054	0.20543	10	0.972293	0.935574	0.179166
FABP7	0.382182	5.91239	21	9.23686	0.291798	15.4716	10	0.153362	0.160076	0.0637604
TIMELESS	0.274061	0.31173	21	0.223282	0.215714	0.105593	10	0.179893	0.180011	0.0948398
ZNF629	0.00931264	-0.590118	21	0.528158	0.523277	0.221575	10	0.795072	0.747387	0.105072
SIRT6	0.00950521	0.939295	21	2.11781	1.94477	0.624618	10	1.10441	1.05727	0.217771
PSMD9	0.00945263	-0.92709	21	0.746712	0.645461	0.349266	10	1.41983	1.40669	0.305334
SGCE	0.0081972	-1.49469	21	0.42033	0.342083	0.23705	10	1.1845	1.10268	0.604205
ARRB1	0.765904	0.131012	21	1.55263	1.03481	1.42981	10	1.41784	1.35982	0.443518
DCX	0.999048	1.25699	21	1.60688	1.49889	0.42447	10	0.672344	0.667821	0.0853022
ZNF213-AS1	0.232788	0.142369	21	0.881464	0.878264	0.181239	10	0.798633	0.830427	0.169422
U2SURP	0.0211987	0.967134	21	0.236903	0.219917	0.119341	10	0.121181	0.13708	0.0495241
KCNK4	0.0407658	0.765164	21	0.323225	0.282208	0.160196	10	0.190181	0.176623	0.0928333
ASTN1	0.127136	1.76524	21	1.10533	0.928654	0.717892	10	0.325166	0.327159	0.0709592
OPHN1	0.455767	0.286403	21	0.7426	0.379361	0.560736	10	0.60889	0.588634	0.140799
SYT17	0.0117556	-1.2405	21	1.37183	1.38396	0.495636	10	3.24138	3.17016	0.96375
INVS	0.00928613	1.18883	21	0.243524	0.228558	0.0913216	10	0.106824	0.105332	0.0680616
PRAF2	0.541486	-0.0942774	21	6.97528	6.36485	2.21945	10	7.44632	7.05681	1.6137
ABCC5	0.0306205	1.47068	21	4.3803	3.38299	2.49071	10	1.58047	1.57065	0.277703
NRCAM	0.0334317	0.87884	21	0.197325	0.19765	0.108725	10	0.107306	0.0950323	0.0623456
FAM53C	0.00912213	0.801475	21	0.540307	0.534871	0.126989	10	0.310008	0.30671	0.0858472
TRAFD1	0.00407447	-0.882358	21	0.699426	0.597727	0.305473	10	1.28931	1.20398	0.171262
ADAMTS2	0.00597127	0.789668	21	0.846531	0.822313	0.276617	10	0.489699	0.465037	0.151218
SLC25A37	0.191721	-0.258477	21	6.93838	5.72985	2.92966	10	8.29979	8.61704	1.91108
MINPP1	0.00569372	-1.05921	21	2.55039	2.20778	1.3241	10	5.31446	5.48877	1.01457
SEC63	0.0320484	0.49232	21	0.974394	0.940403	0.312933	10	0.692678	0.698035	0.0879549
PIGN	0.0101667	-0.737129	21	0.53771	0.489388	0.293446	10	0.896284	0.85475	0.207313
ZBTB5	0.998654	-0.904841	21	0.336937	0.360803	0.0919786	10	0.63086	0.630342	0.0721926
EYA1	0.992737	0.00186436	21	0.341707	0.322404	0.149038	10	0.341266	0.345528	0.0740123
FEM1B	0.0113951	-0.616147	21	0.43573	0.44041	0.128078	10	0.667876	0.638757	0.0947668
CLPX	0.0103242	-0.487123	21	0.688668	0.690434	0.196109	10	0.965269	0.89365	0.163297
CINP	0.00380763	1.46052	21	3.20218	3.1698	0.782354	10	1.16355	1.07644	0.390142
ABCC3	0.228749	0.455941	21	0.562147	0.460068	0.360455	10	0.409824	0.422737	0.114598
SLC19A2	0.22702	1.29802	21	4.79279	2.30223	5.58914	10	1.94915	2.00161	0.537503
RIPK2	0.068571	0.573468	21	2.66815	2.16985	1.25249	10	1.793	1.70664	0.553373
KIAA0368	0.417253	0.238582	21	0.346148	0.279483	0.19183	10	0.293387	0.292361	0.106843
DEFB4A	0.161858	1.301	21	5.85074	5.29202	2.09158	10	2.37449	2.35575	0.467027
SGSM2	0.157679	-0.282546	21	19.2267	18.1229	8.1251	10	23.3862	23.385	5.3291
ATP9B	0.0244727	-0.637949	21	0.461164	0.461841	0.0994408	10	0.717624	0.729493	0.0696175
RASL12	0.997784	-1.53593	21	0.535974	0.527515	0.132853	10	1.55419	1.57263	0.551333
USP18	0.00797162	0.614079	21	1.41271	1.44558	0.208464	10	0.922992	1.02016	0.279729
SLC45A1	0.167147	0.289235	21	0.920868	0.852093	0.345147	10	0.753579	0.735888	0.16757
SPECC1L	0.339956	0.133108	21	6.36586	6.33282	1.77937	10	5.80481	5.87696	0.700775
ABCD2	0.00567279	1.24016	21	0.224421	0.203448	0.0946639	10	0.0950029	0.0802259	0.0564526
SRGAP3	0.0367943	0.500071	21	0.46339	0.477695	0.168735	10	0.32765	0.329356	0.0656813
KMT2B	0.0520545	0.829259	21	1.30931	1.14821	0.741067	10	0.736905	0.698545	0.208734
REEP2	0.0884091	0.506094	21	0.201478	0.181132	0.0946342	10	0.141866	0.124737	0.0494641
TSPAN9	0.00888685	-0.616	21	6.22346	5.75371	2.08472	10	9.5382	9.19695	1.0729
DLGAP2	0.458188	0.234469	21	0.169622	0.152749	0.100937	10	0.144179	0.14157	0.059889
ERC2	0.00649081	1.02477	21	0.302842	0.300433	0.12432	10	0.148843	0.157102	0.0655997
ATXN7	0.00758574	0.585332	21	1.62289	1.57218	0.400046	10	1.08165	1.05904	0.211897
NSD2	0.0136158	0.496766	21	0.941991	0.946735	0.195044	10	0.667583	0.704219	0.112161
RAMP1	0.426275	0.354838	21	59.6687	42.2471	49.5472	10	46.6584	52.7078	22.3234
RPS6KA5	0.00531789	0.841919	21	3.47821	3.30107	1.24089	10	1.9405	1.86019	0.421941
ADAP2	0.996014	1.701	21	2.18651	1.98929	0.942272	10	0.672511	0.68074	0.115991
TSPAN15	0.627646	-0.101063	21	0.330518	0.340833	0.143418	10	0.354501	0.359781	0.101164
PSMD12	0.00471272	-0.764715	21	4.43469	4.1877	1.66262	10	7.53469	7.20018	1.16123
UBE2L3	0.316067	0.303582	21	9.07298	6.69854	5.24257	10	7.35127	7.20513	0.931122
DSTYK	0.209132	-0.195675	21	2.3138	2.24321	0.759648	10	2.6499	2.58814	0.445541
FMNL1	0.00680098	0.82895	21	0.945454	0.805392	0.470465	10	0.532233	0.484131	0.134814
NR1I2	0.356785	0.373712	21	0.208708	0.185466	0.154215	10	0.161079	0.178686	0.0587713
PLAC8	0.123993	0.54168	21	0.254187	0.220956	0.143657	10	0.174619	0.16199	0.061276
ACER3	0.00735412	1.2492	21	1.12331	1.03071	0.461531	10	0.472558	0.384772	0.293278
RBM47	0.0103975	0.698415	21	12.4517	11.7905	2.98674	10	7.67337	8.00251	2.13922
PIGC	0.998462	-1.52999	21	0.581911	0.525242	0.263985	10	1.68047	1.60584	0.245937
VSIG2	0.998417	-3.78342	21	0.277117	0.261307	0.0819397	10	3.8158	2.65447	2.59235
SLF2	0.0242392	0.754933	21	0.290569	0.275543	0.0792417	10	0.172184	0.176103	0.0421877
DENND4B	0.31438	0.300309	21	2.17036	1.80396	1.18059	10	1.7625	1.71559	0.288256
SIT1	0.105155	0.939102	21	0.183137	0.173086	0.150371	10	0.0955163	0.106692	0.0561667
HNRNPLL	0.999311	-1.56424	21	0.813672	0.720885	0.331698	10	2.40621	2.31336	0.396317
SYNJ2BP	0.0241447	0.534254	21	5.6963	5.32447	1.67973	10	3.93338	3.28203	1.79307
PLPPR1	0.314907	0.431495	21	0.278487	0.240714	0.17438	10	0.206496	0.144589	0.201604
STX12	0.99908	-1.67296	21	0.637339	0.584404	0.251059	10	2.03227	1.97524	0.407551
TTC22	0.0847983	0.976248	21	1.74825	1.6838	0.422695	10	0.888637	0.875611	0.1257
TMCC2	0.995822	1.95235	21	0.477474	0.340538	0.330192	10	0.123377	0.120914	0.0424392
RPS6KA4	0.778143	-0.0461731	21	2.86781	2.86727	0.831954	10	2.96108	2.69032	1.00222
BSPRY	0.464488	0.344336	21	2.19348	1.37088	1.92924	10	1.72774	1.64681	0.718217
CCDC181	0.190276	0.323595	21	0.229739	0.211839	0.106122	10	0.183579	0.178731	0.0196539
RC3H2	0.0108411	0.615035	21	0.752968	0.733718	0.213829	10	0.491623	0.461154	0.114029
CDC37L1	0.00961666	-1.04375	21	1.55221	1.39152	0.626085	10	3.2	3.25534	0.597353
DPY19L2P2	0.122588	1.35742	21	4.26759	3.87049	1.90991	10	1.66556	1.66072	0.210357
PTGDR2	0.101708	0.460284	21	2.09232	1.83813	0.901629	10	1.52079	1.40941	0.478448
CACFD1	0.999158	1.42965	21	1.39425	1.35639	0.282738	10	0.517574	0.507297	0.0799624
MYO1B	0.0173801	1.09504	21	3.30925	2.9415	1.71509	10	1.54914	1.56995	0.417398
MTMR10	0.0454587	0.886029	21	0.200789	0.189101	0.0753783	10	0.108647	0.115924	0.0260712
RIMS1	0.14952	-0.442761	21	1.79631	1.56022	1.22623	10	2.44155	2.31682	0.836766
MRPL50	0.024336	-0.422604	21	3.54617	3.03346	1.21191	10	4.7531	4.52949	1.19293
NKRF	0.858609	-0.0349979	21	1.22701	1.01364	0.517152	10	1.25714	1.22339	0.26785
CCHCR1	0.180794	0.364983	21	5.36743	4.40562	2.54215	10	4.16769	4.14432	0.702023
VNN2	0.0185119	0.605479	21	1.16288	1.19074	0.421122	10	0.764307	0.760685	0.144219
B4GALT5	0.430348	-0.203312	21	5.49051	4.94243	2.8895	10	6.32144	5.70528	2.49118
ELP4	0.435704	-0.119665	21	2.14016	2.1157	0.732342	10	2.32525	2.29635	0.234858
HTR1D	0.00933079	1.15502	21	0.587454	0.572723	0.220086	10	0.263803	0.245177	0.104824
ARHGEF18	0.0271746	0.404368	21	1.49331	1.48091	0.408589	10	1.1283	1.13807	0.160497
PHTF1	0.00365254	-0.93733	21	0.465303	0.40277	0.210937	10	0.891046	0.934548	0.183273
TASP1	0.0712088	-0.249394	21	0.467673	0.434584	0.132041	10	0.555927	0.567836	0.069047
MYCL	0.930117	0.0219761	21	1.08292	1.15454	0.526147	10	1.06655	1.00973	0.444291
CHD7	0.0214268	0.855114	21	0.566313	0.515498	0.163908	10	0.31307	0.309738	0.0582203
ADO	0.0078034	-0.704673	21	1.12771	1.10712	0.296014	10	1.83792	1.8069	0.272982
NUDT16P1	0.0819633	0.371401	21	1.04395	0.998392	0.359927	10	0.807007	0.790094	0.202984
OSBPL8	0.0167612	0.770915	21	0.505439	0.456784	0.216066	10	0.29621	0.277105	0.0897503
FAM189A1	0.0303085	1.03934	21	12.9144	11.9944	3.78709	10	6.28351	6.18603	0.962249
HCN2	0.0034081	-0.863125	21	0.549233	0.534874	0.179872	10	0.99904	1.00159	0.310834
ZCCHC2	0.939651	-0.0207244	21	1.23119	1.0379	0.635566	10	1.24901	1.07802	0.627288
VAMP4	0.166	-0.17168	21	3.74589	3.48272	0.990896	10	4.21925	4.18477	0.451581
ESF1	0.146609	1.22158	21	8.13191	8.13411	2.27248	10	3.48708	3.26114	0.65452
TTC30A	0.169347	-0.210104	21	0.64201	0.634158	0.161652	10	0.742659	0.724775	0.213263
TMEM70	0.739375	-0.0792771	21	5.4443	3.9345	2.92631	10	5.75184	5.53875	0.879807
CD59	0.129951	-0.184034	21	8.15658	7.65802	1.94236	10	9.26634	9.23378	1.55309
MEGF9	0.0164137	-0.514284	21	3.5304	3.26808	1.5104	10	5.04242	5.00406	0.475495
POLL	0.25723	-0.251377	21	8.34197	7.04335	4.07151	10	9.9298	9.65311	2.29268
RNF186	0.351857	0.278894	21	0.234318	0.22304	0.0959808	10	0.19313	0.143895	0.149077
SFT2D2	0.403883	-0.155298	21	0.751628	0.715424	0.307469	10	0.837052	0.900264	0.142374
CMTM6	0.0964297	0.48586	21	11.6058	10.5016	5.59066	10	8.2874	8.53244	1.10955
TMEM132A	0.00980671	1.92285	21	4.98337	4.34544	2.21807	10	1.31428	1.06348	0.712224
BICC1	0.0105972	0.509447	21	0.452463	0.433236	0.116629	10	0.317852	0.306607	0.0535582
SEC23IP	0.0276734	-0.47674	21	0.507042	0.456499	0.189193	10	0.705597	0.674316	0.201062
SRRT	0.0116529	0.632209	21	9.82312	10.0347	2.77722	10	6.33776	6.38639	0.798489
ZNF10	0.0178151	1.11502	21	0.266224	0.219528	0.196753	10	0.122911	0.133424	0.0488845
LINS1	0.263364	0.181223	21	0.535256	0.504122	0.16409	10	0.472072	0.47115	0.0918642
RAD51D	0.0121113	0.498879	21	1.09853	1.12349	0.274135	10	0.777383	0.721725	0.157255
SCN2A	0.0302095	0.66504	21	0.322721	0.284848	0.130655	10	0.203531	0.191024	0.0777613
MAGOHB	0.0298257	1.88387	21	8.99191	9.15571	4.26595	10	2.43641	2.35211	0.979418
ARMC8	0.0310917	0.574215	21	1.17768	1.20352	0.406277	10	0.790992	0.831076	0.123236
TSPAN3	0.241442	0.461575	21	35.7291	26.4133	24.0627	10	25.9462	25.5552	3.6225
WHRN	0.0165776	0.830042	21	0.281314	0.282583	0.141124	10	0.158243	0.145445	0.0560192
RNF220	0.440005	-0.129356	21	6.87327	6.95629	2.5388	10	7.51802	7.76922	1.13711
JAKMIP3	0.0609613	-0.791356	21	0.69759	0.697693	0.208943	10	1.20732	0.902448	0.721635
FAAH	0.0311108	-2.38964	21	0.392002	0.327672	0.192437	10	2.05419	2.0569	1.30271
CEP192	0.8836	0.0312792	21	0.460277	0.476458	0.200272	10	0.450405	0.46608	0.129476
SBF1	0.240644	0.180368	21	0.576554	0.553164	0.16417	10	0.508796	0.523779	0.103595
SDAD1	0.569941	0.0921323	21	1.83373	1.76743	0.532797	10	1.72029	1.64881	0.528775
SMAD3	0.770558	-0.0459192	21	2.6011	2.41518	0.875658	10	2.68522	2.52687	0.476109
DZANK1	0.0222063	0.564967	21	0.348227	0.329403	0.111503	10	0.235391	0.25057	0.0859359
CLMN	0.0634524	-0.344974	21	2.43258	1.9442	0.979868	10	3.08969	3.02875	0.396439
FAM129B	0.5738	-0.308513	21	0.541063	0.41971	0.697922	10	0.670069	0.657062	0.189124
UCP3	0.00593818	0.577028	21	0.565562	0.562251	0.109675	10	0.37912	0.376369	0.0762822
ANO10	0.203258	0.282404	21	1.62106	1.55175	0.669764	10	1.33287	1.37394	0.264855
SLCO3A1	0.345438	-0.201211	21	0.47546	0.415642	0.142416	10	0.546619	0.46566	0.27576
ARMC1	0.00964794	-0.581311	21	0.836753	0.784089	0.278935	10	1.25196	1.23042	0.330898
ALDH1A2	0.00871451	-0.701045	21	0.25365	0.252933	0.108813	10	0.412355	0.462171	0.131929
APPL2	0.0396551	-0.936352	21	4.10414	3.42635	1.57859	10	7.85402	7.35016	1.52605
FAM198A	0.00965589	0.807292	21	0.776733	0.783584	0.280178	10	0.443867	0.449444	0.129783
SPAG17	0.00991242	0.794812	21	0.400599	0.402138	0.139059	10	0.230913	0.203485	0.0906971
SHOX	0.0336796	1.07866	21	0.375653	0.343178	0.134789	10	0.17786	0.163059	0.0492031
FAM193B	0.0187931	1.07767	21	6.60501	7.02022	3.03333	10	3.12941	2.80864	1.0847
BRWD1	0.0216818	-0.683347	21	1.95588	1.44947	1.30014	10	3.14087	3.07633	0.420263
ARHGEF10L	0.116972	0.505678	21	6.27177	5.61753	3.42429	10	4.41739	4.03935	1.07112
NSD1	0.0202269	0.513341	21	1.40181	1.39519	0.344047	10	0.982107	0.965904	0.118785
RGS22	0.130278	0.341149	21	0.347438	0.351384	0.139566	10	0.274272	0.26103	0.0569874
SCAPER	0.448037	-0.864744	21	0.879452	0.859891	0.21936	10	1.6015	1.59892	0.100946
PIK3R3	0.993801	1.12584	21	2.27543	2.16682	0.632746	10	1.04268	0.941688	0.190531
RFWD2	0.187891	0.481255	21	10.2649	8.19687	6.08663	10	7.35332	7.29526	0.984678
MRPS22	0.00540628	0.990847	21	0.294914	0.304784	0.104017	10	0.148395	0.12872	0.0663905
MSL2	0.235959	0.432926	21	0.205877	0.175032	0.133242	10	0.152505	0.148537	0.0538154
TAB2	0.00340708	-0.554954	21	2.81297	2.74492	0.694879	10	4.1326	4.09494	0.597488
ATF7IP	0.285561	-0.241159	21	0.378271	0.34456	0.18888	10	0.447094	0.465077	0.0859139
ZNF608	0.649841	-0.145419	21	0.506269	0.433568	0.365544	10	0.55996	0.582937	0.123116
PNKD	0.819477	-0.0533277	21	0.439351	0.414013	0.198594	10	0.455895	0.434232	0.185851
ENTPD2	0.0142563	0.860507	21	0.321713	0.309773	0.127538	10	0.177186	0.169802	0.0333436
SDCCAG3	0.0145619	0.609657	21	4.48393	4.50834	1.49571	10	2.93856	2.68206	0.646953
CD109	0.178568	0.446029	21	0.678805	0.617783	0.3984	10	0.498284	0.486971	0.0873127
ASPM	0.0362875	2.8072	21	1.7877	1.60128	1.39801	10	0.255413	0.269387	0.120082
IFT172	0.144086	-0.239681	21	2.40709	2.51992	0.857908	10	2.84213	2.80192	0.393704
ARL8B	0.179199	0.592184	21	8.00913	6.83662	5.78737	10	5.31276	5.34276	0.747879
SRI	0.186708	-0.485983	21	2.34831	1.39592	2.06151	10	3.28891	2.80799	0.860766
ECT2	0.0118928	1.33867	21	8.84014	8.33189	4.3558	10	3.49525	2.70962	1.60096
RAD51B	0.00582603	1.20787	21	3.1638	3.08863	0.888377	10	1.36964	1.22582	0.470105
ARHGAP8	0.0689156	-0.571794	21	5.46992	3.86494	3.43161	10	8.13033	7.31226	3.39381
HELZ	0.0210656	-0.495433	21	2.23953	2.24427	0.714594	10	3.15716	3.22018	1.10854
HDAC7	0.00925998	0.693268	21	8.89588	8.50358	2.20486	10	5.50167	5.44603	1.18196
TMLHE	0.726394	0.0626409	21	0.853345	0.767545	0.297514	10	0.817087	0.794744	0.226446
POLR3F	0.052304	0.616187	21	0.496909	0.412982	0.219086	10	0.32418	0.333165	0.0597171
RPP40	0.0264436	0.529714	21	3.31552	3.17681	1.17391	10	2.29663	2.047	0.878751
PMP22	0.00992885	-1.554	21	0.874058	0.646775	0.771131	10	2.5665	2.02946	1.80819
CYBB	0.106171	0.312678	21	0.403417	0.40483	0.135244	10	0.324809	0.307262	0.0680859
ZNF157	0.00716154	1.23376	21	0.782641	0.682574	0.398572	10	0.332784	0.297238	0.11201
GK2	0.0145571	1.05084	21	0.185127	0.17973	0.0832079	10	0.0893583	0.0934636	0.0349134
FOXA1	0.0053364	-1.06433	21	36.1529	34.7478	15.9153	10	75.6028	70.7364	25.394
NEB	0.202777	-1.57376	21	0.461704	0.433186	0.127181	10	1.3744	0.700539	1.85737
LOC145945	0.0603249	0.922939	21	0.236905	0.190019	0.16414	10	0.124951	0.122061	0.0447073
TM9SF1	0.00828131	-0.807966	21	2.44404	2.25091	0.889006	10	4.27889	4.34857	0.843372
MYCNOS	0.0287769	1.20148	21	0.190968	0.166327	0.115634	10	0.0830384	0.0752918	0.0455194
IL6	0.159613	0.276447	21	3.62072	3.44826	1.30296	10	2.98935	2.94754	0.671444
PDE6C	0.0127703	1.51553	21	0.435346	0.437539	0.145455	10	0.15227	0.124387	0.0724451
LIPE	0.00808435	0.73331	21	2.09029	2.0761	0.542218	10	1.25735	1.25254	0.168897
TAF13	0.0127357	0.910354	21	0.439142	0.394836	0.158697	10	0.233647	0.226395	0.0439141
PPP1R9B	0.0355207	1.01865	21	4.39581	3.6504	2.46879	10	2.16967	2.20803	0.803389
KHSRP	0.997748	1.54202	21	3.61594	3.80085	1.12648	10	1.24173	1.23229	0.0745072
IRS1	0.312881	0.226349	21	1.24472	1.14141	0.519808	10	1.06398	1.01427	0.307121
LPA	0.0348193	1.0417	21	0.196761	0.168707	0.101007	10	0.0955779	0.0948254	0.0209568
DDB1	0.0259905	-0.972235	21	0.550059	0.528967	0.18009	10	1.07915	1.01838	0.216369
FADD	0.00876455	-0.703495	21	0.385641	0.379621	0.120214	10	0.627995	0.655632	0.0803091
TBC1D16	0.0723864	0.39909	21	0.888346	0.856693	0.266561	10	0.673665	0.569486	0.321582
ACKR2	0.0358337	0.706816	21	0.222203	0.213014	0.103793	10	0.136137	0.123201	0.0540372
CGA	0.11522	3.48008	21	7.25776	1.97831	14.1125	10	0.650421	0.320865	0.839799
GHR	0.304407	0.45624	21	1.61088	1.21376	1.25083	10	1.17414	1.01086	0.567307
PTK7	0.680601	0.107927	21	1.91494	1.57336	1.04245	10	1.77691	1.61575	0.388679
ANO3	0.02664	1.34051	21	0.399954	0.356405	0.132387	10	0.157934	0.151727	0.0723173
NUP98	0.0135364	-0.440139	21	0.960893	0.951828	0.298178	10	1.30368	1.26935	0.273912
LIG3	0.759295	-0.044553	21	2.99581	3.05279	0.860022	10	3.08977	3.35489	0.732989
AFDN	0.00766779	1.00131	21	11.2707	10.8141	3.02522	10	5.63022	5.3175	1.56204
GAS2	0.0200383	2.25879	21	0.498263	0.33079	0.46476	10	0.10411	0.094769	0.0583883
SLC6A9	0.0167859	0.916388	21	0.487196	0.511265	0.157477	10	0.258133	0.243379	0.080757
MS4A1	0.119639	1.44138	21	0.752122	0.40099	0.97156	10	0.276942	0.211489	0.159697
MTA1	0.0176547	0.816796	21	32.7338	28.7852	14.1622	10	18.583	18.7625	1.87775
GRIA3	0.163152	0.457597	21	0.181266	0.127163	0.102524	10	0.131998	0.132237	0.0347322
PFDN4	0.0445239	0.694102	21	2.78064	2.49508	1.52444	10	1.7187	1.64665	0.425995
LAMA3	0.374377	0.3979	21	4.9512	2.81988	4.09727	10	3.75778	3.77164	1.39002
FOXJ2	0.366423	0.148982	21	4.60798	4.11203	1.53659	10	4.15588	4.2616	0.495202
CHAD	0.0840095	0.564524	21	0.636982	0.586201	0.33173	10	0.430713	0.442507	0.0960315
PC	0.0045689	-0.947234	21	0.710122	0.603639	0.415978	10	1.36924	1.2992	0.381312
HOXC4	0.00911243	0.73906	21	0.836199	0.766964	0.232789	10	0.500992	0.495434	0.0651833
GPD2	0.0738825	0.655404	21	0.556363	0.464579	0.311778	10	0.353234	0.350775	0.0684126
ABCD3	0.999137	-1.45853	21	1.7928	1.8185	0.506859	10	4.92711	4.84942	0.918392
TBC1D31	0.0386649	0.593883	21	1.33536	1.23484	0.527108	10	0.884753	0.814434	0.207296
WDR48	0.0157509	1.39675	21	1.11948	1.01064	0.37918	10	0.425159	0.399245	0.118051
PENK	0.0203193	1.2409	21	0.225823	0.192619	0.160536	10	0.0955479	0.0981725	0.0682591
CCDC6	0.0538938	0.326691	21	2.14574	2.29403	0.600608	10	1.71094	1.62726	0.356544
WNT2	0.433016	0.149272	21	0.76823	0.741618	0.28476	10	0.692717	0.60835	0.16671
CDK4	0.955788	-0.00869061	21	29.7074	30.2219	9.52165	10	29.8869	29.2137	6.56291
HMGCS2	0.0171017	-1.98679	21	1.14846	1.02472	0.80038	10	4.55198	3.19731	2.991
SNRNP35	0.167984	0.500892	21	5.48724	4.30989	2.93407	10	3.87767	3.70091	0.778546
DOPEY2	0.033126	-1.37922	21	0.354473	0.372508	0.10821	10	0.922082	0.921578	0.463329
INSR	0.213648	1.44822	21	7.53358	7.30898	2.3482	10	2.76085	2.79136	0.576892
ABHD2	0.0199457	2.05726	21	5.76727	2.87415	4.9105	10	1.38571	1.29749	0.564916
TAF11	0.00554879	-0.554743	21	0.414758	0.418838	0.111856	10	0.609241	0.615463	0.0772237
PTPRG	0.0168804	1.07564	21	2.81071	2.2203	1.3206	10	1.33357	1.23956	0.217212
RBBP5	0.00795153	1.11951	21	0.387383	0.377197	0.148358	10	0.178293	0.177748	0.053933
PNOC	0.020045	1.80836	21	0.431632	0.32078	0.374194	10	0.123238	0.104504	0.0839405
WIPF1	0.0194252	0.747352	21	12.0178	11.2211	4.52567	10	7.15895	6.65619	1.81914
RNF113A	0.0219732	-0.505972	21	3.61505	3.59791	1.2917	10	5.13366	4.64965	1.33727
TRIB1	0.00553071	-1.34324	21	4.64295	4.53664	2.52335	10	11.7801	12.9711	6.17308
NEFM	0.195029	-1.42645	21	0.193332	0.180524	0.101943	10	0.519647	0.204752	0.755224
ABCF2	0.0701151	0.423311	21	4.50289	4.38297	1.69095	10	3.35786	3.21197	0.753702
EMP1	0.0106834	-0.768971	21	0.240615	0.207863	0.112606	10	0.410021	0.377644	0.144885
IGSF6	0.0175199	2.27296	21	3.96013	2.57671	4.0672	10	0.81937	0.696304	0.376067
RYR1	0.359225	0.19107	21	1.11562	1.08604	0.320006	10	0.977236	0.843043	0.516084
CHD4	0.011428	0.502637	21	10.5422	10.8558	2.77113	10	7.44088	7.18279	1.33931
USP9X	0.102901	0.312731	21	10.5666	9.29565	3.60361	10	8.50738	8.58168	0.808096
SGK1	0.566096	0.316049	21	9.46114	5.27185	10.0892	10	7.59982	6.48224	2.89624
ALAS1	0.0422142	-0.327232	21	2.60784	2.33992	0.818317	10	3.27181	3.4296	0.500704
TRPC6	0.212253	0.392852	21	0.251172	0.227245	0.131552	10	0.191299	0.158386	0.0865821
RABGGTA	0.00710872	-1.59407	21	0.405969	0.409339	0.247029	10	1.22562	1.24682	0.437024
ALG8	0.457556	0.154148	21	6.17904	5.08498	2.40564	10	5.55287	5.35738	1.74953
FASTK	0.0114157	1.15616	21	57.8896	56.4444	21.7261	10	25.9753	24.5774	4.41771
SERPINB13	0.00564282	0.811042	21	0.545299	0.527973	0.170966	10	0.310804	0.322317	0.0481852
RAMP2	0.0758879	0.413777	21	0.77026	0.762279	0.280002	10	0.5782	0.602745	0.213143
SERPINB2	0.0314131	0.843961	21	0.186537	0.151798	0.128871	10	0.103922	0.100245	0.0373567
CRTAP	0.00328106	-1.00588	21	3.32912	2.92777	1.5	10	6.68542	6.86228	0.97269
XPO1	0.0608667	0.706627	21	9.93704	8.58195	5.36783	10	6.08893	5.93384	0.923115
GABBR1	0.998889	-0.787696	21	0.668427	0.656255	0.110891	10	1.15392	1.12176	0.191759
GPR19	0.0136644	1.02778	21	0.360255	0.311304	0.135232	10	0.176692	0.165451	0.0592459
HSD17B4	0.0104959	0.500435	21	1.96352	1.85948	0.534071	10	1.388	1.35456	0.254376
SALL2	0.561072	0.0977527	21	0.645645	0.631928	0.222452	10	0.603347	0.616172	0.101655
NIPSNAP1	0.622888	-0.0792683	21	13.963	14.9661	4.72056	10	14.7516	14.2322	3.09358
CD58	0.0221274	-1.15289	21	1.38086	1.17884	0.583008	10	3.07045	2.98788	0.6055
MCM3AP	0.435113	0.129287	21	1.63081	1.47412	0.532849	10	1.49102	1.43134	0.277874
PIK3R4	0.0160438	-1.20442	21	0.897982	0.882921	0.429273	10	2.06935	2.02563	0.402894
RPGR	0.0219834	0.671352	21	0.552013	0.535096	0.219421	10	0.346619	0.331479	0.0819843
IL17RA	0.0141425	0.462784	21	3.42786	3.26818	0.813339	10	2.4872	2.56074	0.407805
MOGS	0.527545	0.125653	21	5.55913	5.53964	1.71736	10	5.09544	4.93824	2.39243
FANCA	0.0243931	1.20588	21	2.70095	2.66639	0.956065	10	1.17088	1.07081	0.325753
NIPSNAP2	0.994809	-1.92347	21	0.39252	0.331474	0.184845	10	1.48896	1.39315	0.473511
UQCRH	0.159716	0.270535	21	86.6223	81.6997	29.478	10	71.8109	67.3831	15.9322
EIF2B4	0.0133434	-0.446599	21	5.63978	5.44304	1.23333	10	7.68603	7.7476	2.06855
TAF4B	0.0133636	0.848759	21	0.513029	0.463964	0.168171	10	0.284866	0.274586	0.053013
NEO1	0.0138389	-1.21973	21	1.43496	1.42708	0.435783	10	3.34208	3.06062	0.934562
MNAT1	0.00523166	-0.679522	21	3.00562	2.81204	1.19727	10	4.81383	4.91871	0.852814
TWIST1	0.105548	1.15374	21	5.53169	1.47909	5.31799	10	2.48626	1.88991	1.51029
PTPRF	0.821874	-0.029533	21	26.6539	26.943	7.05609	10	27.2052	28.3665	5.35257
PRICKLE3	0.0566789	0.834267	21	0.596233	0.606142	0.152904	10	0.334408	0.369475	0.0608482
IFRD2	0.455948	0.170211	21	8.13626	7.54554	3.67463	10	7.23079	7.13619	1.61062
PPP5C	0.112303	-1.49353	21	0.748178	0.751901	0.331207	10	2.1067	2.13598	0.641125
SUMO3	0.525654	-0.118323	21	15.0459	13.5577	6.25458	10	16.3319	15.7725	2.47889
RRP9	0.27946	0.230913	21	5.70126	5.03749	2.19209	10	4.85802	4.46368	1.55135
PIGK	0.00463891	-0.844047	21	0.659697	0.630937	0.240341	10	1.18421	1.16037	0.2395
LNPEP	0.99305	2.04954	21	1.04643	0.826753	0.698555	10	0.252777	0.236067	0.0895988
TRIP11	0.805772	0.0487298	21	3.8598	3.26585	1.61923	10	3.73161	3.88079	0.694628
KDM5B	0.0197444	0.423691	21	4.78239	4.47728	1.12436	10	3.56534	3.67429	0.426173
DNASE1L2	0.994133	2.34855	21	5.39105	4.89933	2.65509	10	1.05849	0.965266	0.388071
ADAM3A	0.0189087	2.87207	21	0.83047	0.485938	0.908877	10	0.113435	0.103807	0.0457733
NDUFV3	0.872977	0.0378	21	8.96978	7.81165	4.51663	10	8.73782	8.69982	1.92453
SPOCK3	0.0163375	-1.76771	21	0.257226	0.260827	0.122259	10	0.87589	1.01119	0.345445
RASL10A	0.0295703	2.01503	21	0.737037	0.599938	0.58167	10	0.18235	0.162032	0.102214
CLIC2	0.659261	0.126374	21	0.574317	0.468837	0.326159	10	0.52615	0.492437	0.189487
ALDH6A1	0.043021	-0.574835	21	9.48103	8.95048	5.386	10	14.1221	13.4336	4.66549
SERPINI1	0.292876	2.23816	21	14.0417	1.8563	24.9494	10	2.97622	2.58712	0.810034
ZSCAN2	0.283343	0.202478	21	1.04686	0.97222	0.335846	10	0.909777	0.914201	0.30753
SEMA6A	0.19307	1.11969	21	3.74347	1.76371	3.89607	10	1.72271	1.75377	0.461489
HOMER3	0.0342374	-0.609364	21	0.462363	0.418751	0.230519	10	0.705374	0.630918	0.305847
ZNF358	0.393987	0.278692	21	1.62029	1.18826	1.00853	10	1.33567	1.35152	0.327162
EPN2	0.0137481	-1.0198	21	1.03969	0.904689	0.506162	10	2.10812	2.01427	0.276448
CLEC3A	0.0185564	1.36566	21	0.322182	0.375544	0.129592	10	0.125025	0.125089	0.055187
SLC6A5	0.0123703	1.51954	21	0.236365	0.241572	0.142243	10	0.0824435	0.0679128	0.0403125
MSL3	0.251237	-0.114368	21	1.28126	1.30509	0.274648	10	1.38697	1.37044	0.0903439
C1QL1	0.646066	-0.135614	21	0.655327	0.656898	0.200434	10	0.719916	0.527227	0.594288
DIABLO	0.128002	0.389871	21	15.2527	13.6849	6.63189	10	11.6408	11.1222	1.73282
NUDCD3	0.978149	-0.0030305	21	1.37855	1.46021	0.318343	10	1.38145	1.32663	0.190146
IL18RAP	0.0338448	1.36755	21	0.858081	0.547768	0.788347	10	0.332548	0.291023	0.128251
NPLOC4	0.811522	-0.0268482	21	3.8068	3.62409	0.840519	10	3.87831	3.94666	0.721519
UPK1A	0.0186411	-1.23115	21	1.07116	1.0203	0.357672	10	2.51459	2.74804	1.60428
LOC286272	0.107103	0.379232	21	0.685579	0.677093	0.276231	10	0.527105	0.523951	0.118739
LOC257152	0.0262272	0.473117	21	0.517961	0.499263	0.149331	10	0.373142	0.369609	0.0789642
TNS2	0.450518	0.188036	21	4.59542	3.83698	2.31921	10	4.03386	4.07449	0.68182
RNF41	0.443917	0.11119	21	0.694952	0.645858	0.190128	10	0.643403	0.647631	0.147698
CCNL2	0.440598	0.174136	21	35.2198	30.2957	15.6893	10	31.2153	31.8376	6.35912
ACO2	0.00542199	-0.671509	21	1.44592	1.53578	0.392061	10	2.30297	2.34244	0.444014
OXR1	0.0692799	0.58537	21	0.870443	0.826967	0.41845	10	0.580131	0.513077	0.186948
SPANXB1	0.00838494	0.89247	21	0.322324	0.33666	0.11508	10	0.173633	0.174419	0.0377335
SEC61A2	0.00711953	1.57887	21	1.25075	1.02253	0.544671	10	0.418682	0.375869	0.164942
KIAA1109	0.00786868	-0.525936	21	0.744016	0.686423	0.222705	10	1.07129	1.05246	0.249913
TP53BP1	0.00505315	-0.634456	21	1.53988	1.53462	0.310155	10	2.39044	2.48865	0.441411
WNK2	0.0104213	-0.638413	21	0.551735	0.527642	0.129756	10	0.858839	0.79066	0.195312
CHEK2P2	0.0137953	0.932095	21	2.5988	2.57658	0.558122	10	1.36202	1.32607	0.399771
BMP10	0.99618	1.68636	21	2.93446	2.6716	1.27891	10	0.911762	0.885395	0.17891
SLC4A1AP	0.743145	-0.0431928	21	7.64422	7.10343	2.26434	10	7.87654	7.65743	0.496651
ARHGEF4	0.0134717	-0.806113	21	0.681242	0.588733	0.384563	10	1.19115	1.08365	0.415404
RAG2	0.197208	0.588759	21	0.21087	0.195557	0.154707	10	0.14021	0.115027	0.0618472
PID1	0.0219823	-1.53245	21	0.541812	0.441103	0.234602	10	1.56734	1.45803	0.542561
LIN7A	0.0127293	0.605705	21	7.91175	7.65421	2.31986	10	5.19921	4.91121	1.13313
MOCS3	0.579501	0.0829324	21	0.968636	0.980663	0.289737	10	0.914525	0.90466	0.178276
PYCR3	0.0679252	1.2278	21	3.61618	3.21447	0.937001	10	1.544	1.37913	0.452114
ADAP1	0.213222	4.97099	21	4.31434	5.10124	2.21433	10	0.137562	0.118097	0.0567041
TMEM255A	0.0132998	0.379239	21	1.99582	2.10352	0.446122	10	1.53447	1.5513	0.198751
ADAM7	0.177248	0.3054	21	0.355773	0.339253	0.104123	10	0.287898	0.220256	0.16696
TAF1A	0.596352	0.15748	21	0.455738	0.389767	0.276573	10	0.40861	0.392524	0.0928529
SVIL	0.0207519	-1.05907	21	0.715404	0.571346	0.521766	10	1.49061	1.39601	0.739645
SLC17A7	0.0208053	0.808018	21	0.247375	0.226736	0.121804	10	0.141292	0.145057	0.0372094
C17orf80	0.119798	0.396226	21	0.217663	0.212498	0.0956848	10	0.16539	0.163942	0.0358083
TRIO	0.104712	1.68002	21	3.20604	3.33951	1.13248	10	1.00053	0.851582	0.372321
PLEKHJ1	0.0107279	1.00873	21	10.4807	10.6534	3.16735	10	5.20874	4.89535	1.31132
NRIP1	0.00754859	-0.675379	21	0.98495	0.843757	0.289093	10	1.57298	1.48402	0.425295
LMO7	0.998161	-1.50071	21	0.74821	0.7396	0.182344	10	2.1173	2.16303	0.539173
NT5DC3	0.908442	0.0281038	21	2.45541	2.5394	1.20484	10	2.40805	2.31515	0.853715
PRR5L	0.0129047	0.85056	21	1.83467	1.88849	0.387318	10	1.01745	1.1092	0.255269
KLHL3	0.009162	-0.539298	21	1.6241	1.48934	0.55106	10	2.36025	2.26651	0.41526
U2AF2	0.00485853	0.924546	21	1.34623	1.29135	0.395377	10	0.709258	0.629709	0.188997
GNPTAB	0.0181357	0.700456	21	0.790791	0.776556	0.278462	10	0.486635	0.484306	0.124135
ARL3	0.999057	-1.2502	21	3.39404	2.87848	1.25872	10	8.07357	7.9035	0.790076
IGBP1	0.0450357	-0.273773	21	20.897	20.4474	4.94061	10	25.2638	25.2755	5.01116
NFASC	0.0894645	1.13662	21	1.95796	1.24147	1.35733	10	0.890525	0.918501	0.156114
DLGAP1-AS1	0.0319399	1.44494	21	0.287901	0.266516	0.135835	10	0.105748	0.115301	0.0530742
TANC2	0.0290249	0.409291	21	0.627394	0.627956	0.159927	10	0.472424	0.438371	0.141969
NDP	0.00938873	0.670697	21	1.68287	1.53354	0.567833	10	1.05719	1.0293	0.200018
MPDU1	0.00799518	-1.47784	21	3.00623	2.62655	1.61348	10	8.37328	8.38264	2.49694
AGPS	0.415755	-0.145668	21	1.5307	1.52664	0.506374	10	1.69332	1.45529	0.564234
MGAT5	0.21819	0.322695	21	3.98525	3.18378	1.90014	10	3.1865	3.05254	0.701566
CYC1	0.123292	0.452042	21	17.7292	16.0935	9.09239	10	12.9602	12.3363	2.24654
GATAD2B	0.992434	1.33926	21	3.18099	2.96964	0.794832	10	1.2572	1.29564	0.223281
DEFA4	0.167282	1.08604	21	0.961954	0.996517	0.204098	10	0.45313	0.408673	0.1031
MTUS1	0.457065	-0.0896843	21	12.7505	12.824	3.32389	10	13.5683	13.4648	1.5899
MAN1A1	0.0494051	1.3804	21	0.383983	0.361511	0.161344	10	0.147493	0.156971	0.0375863
CDKN2C	0.118363	0.252747	21	0.319802	0.299067	0.0924048	10	0.268409	0.251998	0.0405586
PRMT1	0.203406	-0.0993802	21	4.33116	4.3244	0.630032	10	4.64002	4.54919	0.584793
SFRP1	0.492463	-0.485745	21	0.89944	0.526923	1.56132	10	1.25949	1.23697	0.353446
CCNO	0.039171	0.885698	21	1.178	1.02052	0.634026	10	0.637565	0.542592	0.353168
NAV1	0.447627	-0.13547	21	0.34709	0.331165	0.122163	10	0.381261	0.352435	0.11132
MC1R	0.102252	2.50985	21	4.30571	4.51443	3.06599	10	0.755971	0.702254	0.151023
HECA	0.477757	-0.0824011	21	10.1862	9.64651	2.45261	10	10.7849	11.2416	1.66133
EPHB3	0.0208133	1.42369	21	0.541924	0.532289	0.214032	10	0.202006	0.201055	0.0454222
GSTM3	0.0316194	-1.84284	21	1.20859	1.15011	0.415319	10	4.33539	4.47901	1.53886
ASH2L	0.00399724	-0.667429	21	2.40197	2.28395	0.91559	10	3.81491	3.89217	0.681188
PNMT	0.236097	-0.239074	21	1.36264	1.35553	0.276965	10	1.60824	1.45089	0.723125
CNTN2	0.0113232	1.01922	21	0.33142	0.340022	0.139109	10	0.163517	0.162861	0.037283
LUC7L3	0.00722746	0.837424	21	3.42197	3.37408	1.04065	10	1.91508	1.74433	0.431895
GOLGB1	0.00623418	-0.609736	21	6.18574	5.77365	2.35848	10	9.43931	9.61965	1.2856
DEAF1	0.50699	-1.85449	21	0.840234	0.746358	0.332283	10	3.03848	2.94134	1.0693
LY6D	0.885465	-0.0320013	21	1.00035	0.951659	0.214544	10	1.02279	0.711758	0.679816
TRAPPC2	0.860192	-0.0270687	21	6.27178	5.91466	2.12982	10	6.39057	6.44967	0.714323
IL1R2	0.00505685	0.50987	21	1.68375	1.59856	0.298656	10	1.18247	1.12251	0.185884
PNMAL2	0.526366	-0.166236	21	0.230911	0.210321	0.130795	10	0.259112	0.280231	0.0749938
CD40LG	0.0327185	0.760651	21	3.22636	3.2209	1.08458	10	1.90429	1.90839	0.20945
TENM4	0.0356589	-0.902506	21	3.42476	3.36649	0.961717	10	6.40194	5.76727	1.94096
PRKD1	0.749553	-0.172344	21	5.66522	1.95094	7.14602	10	6.38406	5.87215	1.94031
DLEU1	0.0294393	0.429024	21	3.66615	3.83932	0.946361	10	2.72308	2.39566	1.0067
DNAJA3	0.00487318	-0.741793	21	0.591372	0.553588	0.179472	10	0.988924	1.03174	0.190999
KRTAP5-9	0.0176855	0.845346	21	0.579412	0.510028	0.195394	10	0.322487	0.320071	0.0510485
CNOT6	0.471349	-0.144258	21	5.99874	5.24523	2.5972	10	6.62958	6.39694	1.50161
NYNRIN	0.789191	-0.0532731	21	0.340215	0.331616	0.136208	10	0.353013	0.33307	0.109264
SCNN1A	0.0696603	-2.44726	21	0.598421	0.363927	0.530199	10	3.26367	2.87024	1.87554
CLCN4	0.0349896	0.487141	21	0.401611	0.375605	0.155082	10	0.286525	0.291941	0.0713131
ATP2A3	0.72356	-0.0836181	21	3.1604	2.69693	1.49682	10	3.34899	2.96827	1.26723
NUDT3	0.951086	-0.0126113	21	2.33481	2.31468	0.768994	10	2.3553	2.21566	1.13608
TNP2	0.00820765	0.946431	21	0.517891	0.467629	0.178722	10	0.268741	0.258371	0.0640624
YEATS2	0.330736	0.196307	21	1.73686	1.57578	0.657827	10	1.5159	1.48658	0.233209
EEF1A2	0.927556	0.0570686	21	1.12118	0.824521	1.13821	10	1.0777	0.516886	1.56595
PCDH19	0.176576	0.442254	21	0.206282	0.195653	0.115663	10	0.15182	0.168583	0.0613636
EDDM3A	0.0353497	0.881378	21	12.4935	12.5388	2.94098	10	6.78209	6.10715	1.40794
HACD2	0.221319	0.536537	21	5.76636	4.76693	4.26426	10	3.97547	4.03167	1.08669
OFD1	0.0369299	1.12788	21	6.86166	6.3967	2.7824	10	3.13982	3.25389	0.370085
LDB2	0.0415018	1.20588	21	0.606555	0.555877	0.217991	10	0.262944	0.259822	0.0438626
CDS2	0.00315381	-0.682949	21	0.669638	0.706847	0.212644	10	1.07505	1.10138	0.175839
DKC1	0.0793909	0.591804	21	17.9028	14.6873	9.09713	10	11.8787	12.0283	2.93988
ATP13A3	0.045424	-0.378212	21	0.477339	0.431926	0.169223	10	0.620412	0.600426	0.159804
DCAF6	0.0109636	-0.966774	21	4.61656	2.66562	4.03516	10	9.02291	8.78526	1.67937
MRPL19	0.0212558	1.15329	21	3.91932	3.56675	1.95818	10	1.76212	1.59765	0.425263
SLC7A8	0.901727	-0.0392162	21	4.63571	5.00288	3.25107	10	4.76345	4.17415	1.20839
NDUFS3	0.0950449	-0.975063	21	10.3821	9.9299	3.48424	10	20.4084	19.9477	2.04766
DSG2	0.00542782	-1.8311	21	0.65305	0.545771	0.338326	10	2.3236	2.08943	0.891816
CHKA	0.478209	0.131659	21	2.26911	2.08997	0.760948	10	2.0712	2.02238	0.679367
KIAA0232	0.122737	0.978465	21	2.00676	1.97561	0.491599	10	1.01847	1.02285	0.182628
POU5F1	0.0233072	1.77658	21	4.01048	2.62301	2.89537	10	1.17056	1.08188	0.221216
PSMG2	0.581911	-0.0865921	21	16.3822	15.584	5.52732	10	17.3956	17.6598	3.12778
TNFRSF17	0.134283	0.786789	21	0.551826	0.433269	0.41603	10	0.319857	0.239537	0.210946
GTF3C2	0.442551	-0.160975	21	1.76052	1.55294	0.798295	10	1.96834	1.77095	0.478429
CTU2	0.11204	0.536514	21	10.6803	10.7201	5.44844	10	7.36335	6.42114	3.93254
CDC123	0.999262	-1.86527	21	3.42794	3.31779	1.42341	10	12.4892	11.352	2.53669
PRKCG	0.0202015	0.947839	21	0.225832	0.207136	0.125165	10	0.117073	0.106444	0.0358325
LOC284244	0.0266276	0.861786	21	0.258332	0.284453	0.123607	10	0.142153	0.150594	0.0484434
CDO1	0.166957	-0.833005	21	3.43107	1.57786	4.88183	10	6.11208	5.32113	3.98811
CCND2	0.00909371	-0.790949	21	0.541507	0.482074	0.153277	10	0.936921	0.908175	0.250826
VLDLR	0.0274614	-0.767221	21	1.12891	0.932683	0.509821	10	1.92139	1.68908	0.98252
S100A3	0.0475772	0.740931	21	2.53642	2.68273	0.614524	10	1.51768	1.54974	0.29611
OPCML	0.0462203	0.87674	21	0.193008	0.150459	0.108438	10	0.105111	0.105301	0.0570983
SURF1	0.737841	-0.0729087	21	35.9704	31.2625	16.9385	10	37.8349	35.297	8.99895
TOMM20	0.606199	-1.0143	21	27.725	27.9181	8.62553	10	56.0024	53.6821	8.77357
SLC23A2	0.297792	-0.192148	21	1.70873	1.67142	0.699183	10	1.95216	1.97395	0.193252
SLC6A6	0.0845933	0.993361	21	8.81093	8.61248	2.51653	10	4.42579	4.40956	0.481536
IPO9	0.750503	0.047324	21	5.85827	5.73956	1.87557	10	5.66922	5.75126	0.609868
FGL2	0.225136	-0.526957	21	0.460247	0.367745	0.399617	10	0.663164	0.52181	0.369515
SUSD6	0.127335	0.421905	21	0.215561	0.192064	0.0982699	10	0.160903	0.167978	0.0442002
CDH11	0.01969	0.420121	21	1.73477	1.66338	0.432853	10	1.2965	1.22632	0.236468
POU6F1	0.0236841	-0.317536	21	2.08785	2.06607	0.53241	10	2.60188	2.67095	0.419829
MROH7-TTC4	0.00513945	-0.536964	21	2.57519	2.20111	0.828653	10	3.73638	3.87144	0.529768
CCNF	0.0274347	0.949677	21	0.77209	0.741992	0.206783	10	0.399748	0.384631	0.0794116
KLF5	0.0205163	0.4117	21	4.72139	4.86707	1.20347	10	3.54924	3.33467	0.811135
NOLC1	0.0166453	0.962149	21	4.31539	3.62032	1.997	10	2.21506	2.20647	0.832966
MTCP1	0.00950518	-0.544524	21	11.0665	10.3871	3.43765	10	16.1409	16.1169	2.4322
LRP5	0.077595	1.68628	21	4.50394	4.02925	2.02468	10	1.3995	1.41258	0.458793
HLTF	0.00236194	-0.884429	21	0.909083	0.864076	0.388745	10	1.6782	1.76575	0.427316
PCLAF	0.0340352	1.97802	21	4.89984	3.03501	3.60224	10	1.24377	1.20937	0.371157
TMEM131	0.998931	-1.332	21	4.23875	3.78503	1.03141	10	10.6711	10.1539	2.57424
RRS1	0.0141258	1.01586	21	17.6653	16.3464	7.94469	10	8.73609	8.08267	1.81104
SLC35D1	0.0763336	0.24711	21	0.404457	0.398835	0.0924144	10	0.340789	0.336246	0.0676717
ARHGEF6	0.0830962	-0.451975	21	2.93919	2.32427	1.63504	10	4.02055	3.82443	1.18757
SBNO1	0.0169209	1.07664	21	0.898343	0.828556	0.310253	10	0.425935	0.436939	0.104732
ADIRF	0.998562	-3.67684	21	2.20161	1.69414	1.9705	10	28.1565	21.5931	18.9419
KEAP1	0.00685227	-1.2261	21	0.546702	0.518254	0.205398	10	1.27892	1.25223	0.551851
MYBL2	0.110621	1.55642	21	7.65095	4.6331	7.62792	10	2.60128	2.09674	1.18633
TRIM9	0.0153078	1.09904	21	0.563541	0.53286	0.149686	10	0.263076	0.250456	0.0696826
POLD3	0.0407312	0.404987	21	5.11105	4.75038	1.50177	10	3.86009	3.83464	0.518769
ATP6V1F	0.0343199	0.764863	21	25.1497	22.6285	10.5759	10	14.8008	13.3948	3.14372
SRF	0.680895	0.0705297	21	0.448609	0.480355	0.158783	10	0.427205	0.431053	0.0809956
MORC3	0.0579091	-0.37745	21	0.851018	0.819578	0.344022	10	1.10551	1.08244	0.174206
MMP9	0.0478532	0.472238	21	0.928146	0.813148	0.325732	10	0.66905	0.704232	0.171073
PSMD2	0.108533	-0.349069	21	4.56154	4.34719	2.20701	10	5.81021	5.81606	0.988705
WASF1	0.999197	1.71784	21	5.15717	4.54639	1.64584	10	1.5678	1.60931	0.151211
RNASE1	0.0195247	1.23052	21	27.3766	23.5665	17.9854	10	11.6669	11.9505	2.29828
ZFP64	0.00988736	-0.806288	21	0.311072	0.304637	0.10285	10	0.543973	0.519466	0.124511
TTPA	0.0185898	1.05303	21	0.176538	0.16461	0.0940675	10	0.0850835	0.0868799	0.0408716
ITGAM	0.0154254	1.21205	21	2.41292	2.09524	1.52454	10	1.04154	1.03921	0.429133
CSTF1	0.996552	-1.64736	21	1.07138	1.06434	0.341229	10	3.35621	3.43136	0.847024
PSMC6	0.00556214	-0.725274	21	8.26571	8.00753	3.46664	10	13.665	13.0123	2.60126
PHYHIP	0.0492541	1.01463	21	0.343488	0.251137	0.299865	10	0.170011	0.166683	0.0855432
BRD3	0.0938514	0.31281	21	6.98361	7.62432	2.17034	10	5.62231	5.2412	1.50722
FNBP1	0.999181	1.72446	21	10.3242	10.864	2.72587	10	3.12423	3.21733	0.629213
PDIA5	0.0145894	-1.89424	21	0.474853	0.423527	0.250646	10	1.76515	1.566	0.967926
GAS7	0.439253	-1.33664	21	2.7814	2.02191	1.41137	10	7.0248	7.1937	1.33789
MCM7	0.150582	0.251635	21	11.3562	11.985	3.55866	10	9.53856	9.00167	2.18213
FGFR4	0.0654362	0.652925	21	0.219274	0.203159	0.117764	10	0.139456	0.124441	0.0631925
CCT6B	0.0958842	0.520462	21	0.243523	0.186049	0.12507	10	0.169772	0.169225	0.0363028
PDE12	0.00385037	-0.644251	21	2.0735	1.9646	0.731678	10	3.24072	3.40332	0.512281
ADAM8	0.0175652	0.907219	21	8.18445	7.8412	3.18372	10	4.36405	4.18699	0.724085
NMRK2	0.481399	-0.359576	21	0.251574	0.219253	0.120847	10	0.322782	0.200229	0.420057
TCEA2	0.730692	0.135938	21	10.5016	5.65258	8.80701	10	9.55727	9.57687	1.20137
C1S	0.548899	-0.0935076	21	5.00213	5.72436	1.68543	10	5.33707	5.24913	0.904744
VDAC1	0.683115	0.0986926	21	7.75771	6.62832	3.92993	10	7.24476	7.17697	1.37064
ANKRD7	0.257911	0.3576	21	0.232865	0.225513	0.123557	10	0.181742	0.154417	0.0948982
PLEKHG6	0.0233134	0.612344	21	0.880006	0.75097	0.301672	10	0.575641	0.585368	0.050018
NBL1	0.0946504	0.370323	21	0.787829	0.754073	0.291775	10	0.609472	0.55675	0.213643
PTBP3	0.734861	-0.0659663	21	1.58977	1.56689	0.542106	10	1.66415	1.57963	0.679856
TGFBR2	0.958302	-0.00979959	21	0.608487	0.542845	0.240734	10	0.612634	0.570626	0.134148
TOP2A	0.0172371	1.22116	21	0.425117	0.360955	0.19037	10	0.182349	0.192363	0.0523246
EFR3A	0.00682341	-1.11245	21	1.38187	1.22661	0.514201	10	2.98777	3.02403	0.543437
CARS	0.535553	0.232723	21	0.723558	0.563899	0.529625	10	0.615768	0.662335	0.211082
UCK2	0.00403457	1.04741	21	1.7204	1.59443	0.559452	10	0.832389	0.710848	0.36141
DGCR6	0.0335702	0.409064	21	4.37982	4.83982	1.17294	10	3.29849	2.86862	1.12144
SP2	0.132247	-0.223111	21	0.637189	0.599539	0.178356	10	0.743758	0.769827	0.168912
NEIL3	0.0160774	1.25441	21	0.739121	0.741693	0.156782	10	0.309813	0.300411	0.109375
FCGR3B	0.118424	1.95397	21	2.12509	1.61797	1.732	10	0.548498	0.543405	0.191862
GIT2	0.0573289	0.496644	21	0.308237	0.268175	0.122462	10	0.218464	0.202567	0.058422
RFC5	0.0106744	-0.857898	21	0.443918	0.482081	0.159685	10	0.804555	0.849212	0.198571
UBE2G1	0.0197059	-0.542357	21	2.44404	2.31072	0.955325	10	3.55938	3.25433	0.981889
LINC01296	0.0931761	-1.0428	21	4.99473	4.80405	3.305	10	10.2902	6.87727	9.87704
IFI44	0.00662507	-1.46277	21	1.18751	0.898902	0.55839	10	3.27322	2.91975	2.03482
VPS52	0.99395	-0.00141109	21	5.68273	4.98914	2.26514	10	5.68829	5.69046	1.07097
SERTAD2	0.0360333	-0.279736	21	6.669	6.26981	1.62264	10	8.09598	8.24806	1.43251
HEXA	0.00631705	-1.02068	21	3.13323	2.76075	1.2532	10	6.35692	6.29702	1.32654
DPYSL3	0.00491611	-1.58653	21	17.5276	13.631	12.0824	10	52.64	51.6267	22.2357
RPS6KA1	0.0100783	-0.957767	21	0.264205	0.270285	0.137934	10	0.513165	0.485563	0.224939
RNF144A	0.0313148	0.811432	21	5.31326	4.58381	3.05465	10	3.02758	2.60973	0.895569
CACNG1	0.436168	0.331107	21	0.27211	0.232019	0.20553	10	0.216308	0.176149	0.116642
CYP2C8	0.35755	1.29969	21	0.863149	0.290409	1.47976	10	0.350623	0.330923	0.134364
BICD2	0.433084	0.128859	21	0.708706	0.702847	0.217474	10	0.64815	0.599744	0.167077
NCKAP1L	0.0107651	1.06936	21	1.10093	0.929696	0.421453	10	0.524625	0.537525	0.161329
USP31	0.581627	-0.122037	21	0.639299	0.620077	0.287518	10	0.69573	0.716924	0.236203
MUT	0.027024	0.519289	21	3.18396	3.02242	1.02444	10	2.2215	2.27433	0.398918
DMD	0.0091608	-1.25547	21	0.426276	0.32689	0.271251	10	1.01771	0.923248	0.558511
PWP1	0.0338304	0.551142	21	2.9728	3.05883	0.896397	10	2.02888	1.98784	0.240398
UQCRB	0.7283	0.0588618	21	117.596	113.845	42.9944	10	112.895	109.911	11.5322
STK10	0.676857	-0.088783	21	0.753005	0.703961	0.343634	10	0.8008	0.835759	0.19923
EPHA2	0.0488717	-0.477402	21	1.22589	1.20699	0.308847	10	1.70672	1.52706	0.744658
KIAA1429	0.0729098	-0.205128	21	4.58262	4.48682	0.906774	10	5.28279	5.11506	1.00363
DRD5	0.0464755	0.609125	21	0.466062	0.398452	0.21486	10	0.305548	0.284456	0.108769
ARID4B	0.352415	0.215079	21	0.352908	0.314926	0.152347	10	0.30403	0.27356	0.0908916
ASMT	0.0097804	0.899482	21	0.544344	0.510291	0.220732	10	0.291811	0.303003	0.0609001
DNM1	0.010382	1.19872	21	0.229777	0.222915	0.131266	10	0.100105	0.0921375	0.0385888
GOT2	0.0059933	-1.84098	21	2.07859	1.27234	1.97803	10	7.44659	7.99506	1.59922
DDX46	0.0141847	-1.06697	21	9.88692	9.46882	2.85682	10	20.7134	20.3251	4.01222
TFPI	0.00618819	1.3248	21	0.522355	0.456457	0.29172	10	0.208527	0.173174	0.0846815
NRP2	0.0186693	0.51436	21	0.985213	1.01404	0.296089	10	0.689751	0.62555	0.240065
ARNT	0.108184	0.54327	21	0.837387	0.640749	0.373929	10	0.574626	0.57648	0.0527327
NTPCR	0.00338299	-1.04386	21	0.593179	0.514577	0.230777	10	1.22298	1.27026	0.330002
SRP72	0.00602792	0.695815	21	48.6394	43.7496	13.2661	10	30.028	27.9818	6.25694
POLE	0.450545	-0.0943297	21	0.901698	0.83751	0.186072	10	0.962625	0.930408	0.263977
PPP3CB	0.0216266	0.386011	21	0.734646	0.697451	0.184342	10	0.562182	0.536727	0.0771146
EHBP1	0.875621	-0.0335459	21	0.492113	0.451727	0.231589	10	0.50369	0.508566	0.090145
TPST1	0.00620756	-1.11648	21	1.80299	1.58178	1.12924	10	3.90918	3.88172	1.54116
REEP5	0.106782	-0.259443	21	0.417255	0.405282	0.143336	10	0.499461	0.483616	0.0608091
LOC100130232	0.00380811	1.36679	21	0.333675	0.314402	0.128822	10	0.129383	0.136358	0.046257
DVL3	0.778601	0.0494158	21	15.6768	13.6272	5.94705	10	15.149	14.6971	1.77428
FNTA	0.144145	-1.84851	21	2.46154	2.31909	1.374	10	8.8647	8.81676	1.26596
S1PR1	0.0754255	0.429815	21	0.316668	0.307163	0.109294	10	0.235081	0.191899	0.10834
ARHGEF15	0.0303041	0.555275	21	0.545051	0.522839	0.202485	10	0.370922	0.337213	0.100658
CYP2C9	0.048144	1.31033	21	0.798386	0.53397	0.678723	10	0.321933	0.293302	0.0903694
DHRS3	0.217756	-0.322946	21	13.1107	8.93502	7.59952	10	16.4	16.0673	4.79513
HSF2	0.0115097	-0.710149	21	0.779876	0.780352	0.362739	10	1.27586	1.24173	0.316471
RBM39	0.0169245	-0.84641	21	5.54636	5.45782	2.26185	10	9.97248	9.58394	1.13295
PTPN1	0.52638	-0.119874	21	1.11721	0.914671	0.467028	10	1.214	1.19657	0.214766
APBA3	0.010753	0.591968	21	4.69534	4.8261	1.3093	10	3.11506	3.18611	0.436536
IFI16	0.0385597	0.784198	21	2.37939	2.2856	1.22537	10	1.38165	1.2568	0.614136
RARRES3	0.636815	0.207545	21	5.32144	3.93451	4.65925	10	4.60842	4.52789	1.78836
SPR	0.00550354	-0.845463	21	1.45914	1.30509	0.651307	10	2.62184	2.50519	0.806497
SLC44A5	0.031853	0.715763	21	0.283319	0.268266	0.135737	10	0.172508	0.183418	0.0613526
LATS1	0.0140693	1.58975	21	0.436856	0.413002	0.140765	10	0.145136	0.120997	0.0730223
MFSD10	0.0343743	-0.712909	21	1.22017	0.81407	0.871525	10	1.99999	1.89858	0.723486
KCNA5	0.0634527	0.935366	21	0.422298	0.311603	0.300415	10	0.220824	0.232	0.0659951
WBP11	0.0108863	-0.571563	21	0.36219	0.326145	0.139229	10	0.538263	0.544612	0.141338
TNFAIP8	0.0514422	-0.630581	21	2.5336	2.01389	1.48128	10	3.92248	3.35031	1.99362
TMEM179B	0.0171535	0.882615	21	0.277231	0.276058	0.12386	10	0.150365	0.132404	0.047466
ABL1	0.0661034	-0.326389	21	0.934992	0.848398	0.336075	10	1.17236	1.26148	0.225253
GBP2	0.341391	-0.225156	21	2.18679	1.85777	0.911158	10	2.55615	2.16353	1.19653
SPIRE1	0.462732	-0.186244	21	1.83924	1.50384	1.04103	10	2.09268	1.98149	0.499871
PPP2R2A	0.0102544	-1.19851	21	2.34839	2.11238	1.35135	10	5.38963	4.1612	2.52647
CNKSR1	0.412811	0.192401	21	5.90889	5.82157	2.72834	10	5.17115	5.33068	1.2792
TMOD1	0.0266996	-0.802065	21	1.08593	0.974804	0.772807	10	1.89342	1.49375	0.758416
NFU1	0.0634032	-0.818879	21	3.4025	2.70277	3.17791	10	6.00213	5.81526	1.72248
SPRR3	0.269134	1.21643	21	0.749179	0.712852	0.230039	10	0.322405	0.29977	0.0825949
ADAMTS7	0.0141832	0.697038	21	0.267552	0.27184	0.100488	10	0.165036	0.169533	0.0632525
TSSC4	0.17415	-0.226934	21	2.2752	2.21343	0.757595	10	2.66277	2.44226	0.550252
DONSON	0.119934	0.763811	21	0.805047	0.602986	0.493376	10	0.474123	0.475587	0.0683994
TLN2	0.0161257	0.856658	21	0.854635	0.759116	0.297344	10	0.471955	0.473253	0.145031
ZMYM6	0.00724983	-1.34258	21	2.25233	2.05258	0.911051	10	5.712	6.14103	1.05038
SH2D2A	0.476448	0.313972	21	1.82565	1.48264	1.52967	10	1.46859	1.21244	0.62206
PREX1	0.00932989	1.02979	21	1.75022	1.52575	0.662452	10	0.857224	0.875428	0.191558
C15orf39	0.0115339	1.24356	21	2.95177	2.49251	1.53296	10	1.24662	1.22993	0.328786
TOPORS	0.0702352	0.698452	21	9.23921	7.66942	4.95278	10	5.69351	5.40608	1.677
RNF213	0.046474	1.09948	21	1.58847	1.5122	0.591991	10	0.741315	0.736763	0.141397
SYNM	0.00512289	-3.20544	21	0.457639	0.233142	0.844695	10	4.22139	4.22	2.90038
SMURF1	0.00981982	0.814276	21	1.12446	0.906338	0.683002	10	0.639473	0.660162	0.0880718
KLHL8	0.00774592	1.04802	21	4.03541	3.55561	2.02203	10	1.95166	1.7861	0.646171
SELENOF	0.998981	-1.75252	21	9.67167	8.51416	4.51758	10	32.5883	32.7567	4.99474
CFAP97	0.975119	-0.00548336	21	2.19202	2.06138	0.763111	10	2.20037	2.05565	0.614156
CCDC14	0.1166	0.341914	21	1.17445	1.04129	0.427253	10	0.926632	0.890655	0.21257
PHYH	0.00830122	-1.00654	21	2.56925	2.14125	1.12917	10	5.16183	4.84585	1.17647
CORO1C	0.0341823	-0.73164	21	1.07156	0.937008	0.606276	10	1.77935	1.75642	0.843974
CEP290	0.493121	0.13382	21	2.59548	2.45058	1.02249	10	2.36556	2.51635	0.467427
C11orf1	0.0218911	-0.96545	21	0.709824	0.607495	0.272	10	1.38605	1.36325	0.231135
COG1	0.80233	-0.0407279	21	1.85118	1.87376	0.615698	10	1.90419	1.79953	0.44624
CACTIN	0.0107183	0.933087	21	4.84209	4.5519	1.30834	10	2.53598	2.38603	0.580316
INTS1	0.0107594	0.532888	21	1.5387	1.49328	0.425096	10	1.06351	0.945263	0.275677
TMEM183A	0.268087	-0.212445	21	0.524208	0.459909	0.219174	10	0.607374	0.613005	0.107535
HNF1B	0.129327	0.363897	21	0.543747	0.606729	0.236124	10	0.422525	0.421568	0.0507375
NDNF	0.0606359	-0.516972	21	0.409558	0.415324	0.150981	10	0.586056	0.504762	0.254616
CNTN6	0.00894771	0.572744	21	0.91418	0.911223	0.233527	10	0.614636	0.567894	0.122502
C19orf43	0.199683	-0.152527	21	3.7779	3.88902	0.918765	10	4.19919	4.03906	0.555465
KLHL14	0.401582	-0.300918	21	1.37829	0.858908	1.12702	10	1.69795	1.47821	0.648206
NNT	0.0161949	0.653847	21	0.532808	0.494157	0.14223	10	0.338644	0.354695	0.0669069
MINK1	0.102079	0.703858	21	3.99269	3.21759	2.37299	10	2.45123	2.23723	0.865133
ULK4	0.872615	-0.0247906	21	0.233082	0.221103	0.0627463	10	0.237122	0.237791	0.0777043
SLC12A7	0.0334872	1.42147	21	37.0814	35.2618	11.4814	10	13.8437	12.3264	3.20413
RNF123	0.0344657	0.437279	21	1.21374	1.26001	0.384891	10	0.89638	0.912459	0.191217
SOCS3	0.00316448	-1.79427	21	0.332561	0.295805	0.203657	10	1.15345	1.28481	0.496144
MED13	0.721074	0.152107	21	2.8791	2.45319	2.43155	10	2.591	2.023	1.36251
ZNF319	0.18143	0.181965	21	0.388713	0.38989	0.0976155	10	0.342651	0.3481	0.0584748
MEG3	0.100629	0.244656	21	0.44415	0.444889	0.104752	10	0.37487	0.40114	0.102839
CHP2	0.277745	0.234377	21	0.302639	0.302559	0.120745	10	0.257259	0.252268	0.0736334
ZNF22	0.013811	1.31488	21	7.03384	6.70673	3.29154	10	2.82732	2.54088	0.869503
9-Sep	0.00384513	0.672578	21	0.425597	0.427749	0.115404	10	0.267013	0.258024	0.0623566
NEMP1	0.0142428	-0.437226	21	0.391095	0.377551	0.13095	10	0.529541	0.53784	0.0704233
COQ5	0.0345897	-1.662	21	0.889218	0.753731	0.318769	10	2.81397	2.97429	0.935758
TULP4	0.998974	1.09561	21	1.06816	1.03851	0.196655	10	0.499834	0.504738	0.102554
NCALD	0.104287	-0.60978	21	1.98678	1.84101	0.898447	10	3.03188	2.3278	2.06317
CPVL	0.517434	-0.502387	21	4.54029	1.90515	8.80389	10	6.43157	6.51474	2.07039
MAGED1	0.0273497	-0.68878	21	18.4471	18.1649	10.7081	10	29.7352	27.8026	10.5557
HIVEP3	0.124317	0.301782	21	0.321337	0.318618	0.11178	10	0.260685	0.268343	0.0561398
TP53TG1	0.0407018	-0.718474	21	3.59936	2.65284	2.94107	10	5.92254	5.87476	1.11815
COQ10A	0.999304	-1.84686	21	0.709861	0.722996	0.145691	10	2.55348	2.24482	0.749682
FAM135A	0.998991	-1.91118	21	1.02763	0.975277	0.239636	10	3.86508	3.52747	1.48819
KCTD12	0.00788758	0.79573	21	1.01419	1.0558	0.288856	10	0.584228	0.547463	0.133538
SF3A2	0.988579	1.19747	21	0.580151	0.537594	0.177177	10	0.252969	0.255425	0.0599417
TIRAP	0.0231756	0.349543	21	1.36494	1.43098	0.315521	10	1.07125	1.02626	0.145815
COX7A2L	0.254805	0.322402	21	8.77821	8.2096	3.91355	10	7.02026	5.46295	4.02739
XAGE2	0.0169709	0.665077	21	0.396902	0.395151	0.14915	10	0.250309	0.24812	0.0292964
HEATR5B	0.00615979	-0.751823	21	0.758117	0.761737	0.187084	10	1.27661	1.27367	0.409664
HIP1	0.0345096	1.23589	21	0.496838	0.456927	0.147286	10	0.210948	0.213398	0.065271
MYOZ3	0.014416	-0.905694	21	0.456537	0.435933	0.16001	10	0.855297	0.663726	0.481945
GSK3A	0.0101562	0.594906	21	0.704859	0.677199	0.173997	10	0.466678	0.480581	0.0921605
IGFBP5	0.0237515	0.52829	21	2.80659	2.6443	0.924138	10	1.94602	2.01749	0.469267
AIM2	0.017069	0.884665	21	0.242233	0.226326	0.113101	10	0.131197	0.124747	0.0405846
EPHX1	0.681037	-0.120412	21	2.74447	1.82344	1.84696	10	2.98336	2.88665	0.459678
GJB3	0.0750724	0.362803	21	0.414706	0.394327	0.133278	10	0.322497	0.278772	0.0969506
KMO	0.999138	1.53862	21	1.89818	1.94679	0.497383	10	0.65338	0.706534	0.156903
EPHB2	0.026112	0.581308	21	0.353146	0.356415	0.131598	10	0.236028	0.244285	0.0755385
EPOR	0.111606	0.447378	21	3.72412	3.84303	1.72642	10	2.73118	2.69862	0.8269
PCDH17	0.312755	0.921963	21	3.63712	2.78901	4.21865	10	1.91964	1.07107	3.48295
PAX6	0.0388719	0.911874	21	0.885219	0.82414	0.260271	10	0.470488	0.488867	0.0885246
DOK1	0.840493	-0.0419405	21	0.331006	0.295873	0.147572	10	0.34077	0.332267	0.0797379
DPH2	0.0567338	0.260514	21	1.98144	1.96239	0.402219	10	1.65409	1.51507	0.419489
DDX3Y	0.00949561	-0.752235	21	2.27664	2.06663	1.25632	10	3.83477	3.62504	0.719449
CRLF1	0.00882757	0.525158	21	4.42426	4.16828	1.06713	10	3.07434	2.83587	0.757021
SLC30A4	0.00616545	-2.41064	21	1.41051	0.587819	1.53377	10	7.49978	7.38498	2.91841
AIRE	0.0192093	1.01103	21	1.15867	1.09903	0.32155	10	0.574924	0.635884	0.190871
TNFRSF10D	0.0472464	1.08958	21	0.597127	0.627069	0.178474	10	0.280589	0.296629	0.0964383
XRCC3	0.271056	0.240924	21	0.813587	0.730993	0.341157	10	0.68846	0.652509	0.0972078
UTY	0.0270824	0.56807	21	26.3136	23.5723	8.49946	10	17.749	17.7122	3.00015
DNASE2	0.015363	-1.47179	21	0.515174	0.45081	0.235325	10	1.42892	1.40386	0.375617
OIP5	0.0263667	0.980577	21	0.473794	0.397884	0.246843	10	0.240108	0.202078	0.0953839
ARSA	0.15501	0.276467	21	2.32687	2.15856	0.783818	10	1.92109	1.95304	0.549027
FSCN2	0.015349	0.62548	21	0.658272	0.607174	0.209398	10	0.426695	0.431392	0.0806422
CRHBP	0.00312897	1.36989	21	0.252578	0.239136	0.114758	10	0.0977276	0.0621891	0.0768045
SLC22A18AS	0.0220522	0.790149	21	0.302667	0.300416	0.12649	10	0.175028	0.175546	0.0347552
C14orf2	0.984935	-0.00468106	21	57.3765	57.4875	31.3048	10	57.563	55.8468	9.88274
RRN3P2	0.162182	0.446875	21	0.52533	0.470057	0.274007	10	0.385398	0.369674	0.112408
RGS20	0.0186939	0.900242	21	0.238166	0.223726	0.108818	10	0.127609	0.130931	0.0548612
LILRA1	0.998596	1.01647	21	0.560259	0.585593	0.113184	10	0.276949	0.28627	0.0460377
AGTR1	0.0875269	-1.71719	21	0.790426	0.701726	0.476223	10	2.59889	1.29413	3.09557
VAV1	0.48485	0.272403	21	0.178301	0.174991	0.131019	10	0.147623	0.129273	0.0632689
TSPAN2	0.00639925	-1.43747	21	0.245183	0.214378	0.166205	10	0.664067	0.61981	0.360632
PTPN22	0.179197	0.397779	21	0.336685	0.26782	0.174257	10	0.255553	0.25087	0.0429713
STBD1	0.0156707	0.757561	21	5.01823	4.65982	1.62796	10	2.96826	2.94356	0.399682
TAF2	0.998924	2.35715	21	2.91255	2.80907	1.12512	10	0.568461	0.544012	0.0764696
STK11	0.0245245	-0.521495	21	1.08413	1.05584	0.483362	10	1.5562	1.65723	0.428003
MSX2	0.0193626	0.900609	21	1.52049	1.14741	0.99879	10	0.814466	0.712851	0.284243
COX7A1	0.00313297	-1.76678	21	3.34231	2.79066	2.37012	10	11.3737	10.9205	5.00546
TEKT2	0.922929	0.0328208	21	0.282803	0.253344	0.13952	10	0.276442	0.224317	0.239792
TERF2	0.0122086	-0.443476	21	2.21623	2.28767	0.563334	10	3.0138	2.79692	0.498785
TNFSF14	0.0336177	1.32541	21	0.273978	0.216307	0.195613	10	0.109327	0.115905	0.060444
GEMIN2	0.102869	-0.270599	21	1.09753	1.06247	0.370115	10	1.32396	1.29002	0.216845
ANK2	0.0902542	0.417732	21	0.305521	0.29089	0.122998	10	0.228713	0.217647	0.0700635
RBP1	0.0473622	-0.821086	21	2.25965	1.7754	1.36408	10	3.99221	3.10242	2.62729
GFRA1	0.229333	0.182345	21	0.928384	0.830356	0.269531	10	0.818156	0.774413	0.101279
3-Mar	0.99799	1.21374	21	0.700057	0.666763	0.156761	10	0.301829	0.30669	0.048415
JAG1	0.526559	-0.1881	21	1.1085	0.889157	0.702494	10	1.26287	1.25378	0.477399
PROM1	0.0489881	-1.294	21	0.216747	0.206081	0.112733	10	0.531478	0.32448	0.48948
EDA	0.703281	0.0514635	21	12.8398	12.7469	3.39876	10	12.3899	12.8336	2.57074
SNCB	0.106141	0.964875	21	0.593149	0.582187	0.15914	10	0.303884	0.295687	0.047706
PLD2	0.110732	-0.276785	21	2.49277	2.22951	0.885075	10	3.01997	3.10722	0.631327
YY1	0.0441832	0.360196	21	12.1685	11.5025	3.35868	10	9.47997	8.97382	1.26963
STAP1	0.273189	-0.769202	21	0.314119	0.299992	0.200798	10	0.535361	0.207472	0.777327
RAP1B	0.997896	-1.9211	21	0.830652	0.785699	0.338421	10	3.14578	3.20649	0.808044
HTRA2	0.508543	-0.109049	21	4.82089	4.58853	1.62622	10	5.19941	4.84307	1.2428
AGPAT3	0.0204228	0.745099	21	1.55125	1.44476	0.731961	10	0.925518	0.913591	0.173032
GTPBP8	0.00878238	0.571691	21	3.28249	3.02752	0.889295	10	2.20855	1.98509	0.496249
AKT3	0.0130224	0.905913	21	0.6863	0.695466	0.307477	10	0.366275	0.362161	0.0628179
TOM1L1	0.013027	-1.34741	21	0.726181	0.731989	0.29157	10	1.84781	1.57105	0.852414
OGT	0.0175549	1.14771	21	4.15105	3.83417	1.73429	10	1.87354	1.75908	0.526223
CHIC2	0.225326	0.397725	21	0.189451	0.164952	0.110712	10	0.143804	0.140095	0.0472173
LINC00687	0.0423159	0.869205	21	0.212038	0.186064	0.115712	10	0.11608	0.118452	0.0350415
DDX25	0.0206568	1.22814	21	0.225935	0.214254	0.150917	10	0.0964444	0.10336	0.0336709
KIZ	0.488993	-0.256781	21	2.33931	1.18244	2.00351	10	2.79503	2.61033	0.925226
CARHSP1	0.0211663	1.11091	21	1.45661	1.51896	0.569574	10	0.674414	0.671065	0.111016
GLE1	0.642745	-0.0561518	21	1.28853	1.23479	0.329226	10	1.33967	1.25984	0.196195
C6orf89	0.0186535	-1.16958	21	3.23864	2.88074	1.29728	10	7.2852	7.08007	0.998307
PARG	0.914383	0.0366054	21	0.248331	0.245527	0.123229	10	0.242109	0.143222	0.210509
CASP8AP2	0.0484096	1.12768	21	1.70635	1.48099	0.696465	10	0.780917	0.750846	0.104585
TTLL3	0.567059	0.107634	21	1.22076	1.03693	0.45702	10	1.13299	1.09091	0.268979
SNX10	0.98624	3.13977	21	1.73552	0.814576	1.86312	10	0.196908	0.196562	0.0652892
LOC158863	0.0621027	1.77955	21	0.575179	0.582205	0.235304	10	0.167535	0.163213	0.0526019
HSPB8	0.00532493	-1.15328	21	7.38023	6.84326	2.39326	10	16.415	14.2095	8.57508
RNF121	0.9578	-0.0103381	21	6.17262	6.55422	2.6326	10	6.21701	6.11816	1.00858
FBXO5	0.00751451	0.604053	21	3.91867	4.1305	0.904806	10	2.5781	2.4403	0.437433
DNAH3	0.0089862	1.4337	21	2.6685	2.05004	2.64067	10	0.98783	1.00486	0.379188
STRN4	0.00773127	0.954584	21	20.854	17.9963	9.56256	10	10.7604	10.7883	2.03668
ACE2	0.00858389	1.71869	21	0.393921	0.265505	0.32081	10	0.119683	0.110126	0.0461198
RNF11	0.278495	0.264189	21	0.237276	0.248374	0.109536	10	0.197572	0.193953	0.0431468
TAF3	0.0265448	0.724576	21	2.41755	2.32224	0.428876	10	1.46304	1.42328	0.149529
EIF3J	0.0581845	-0.275769	21	1.72915	1.71899	0.348527	10	2.09337	1.89088	0.523619
SOCS2	0.289883	-0.0927538	21	3.62285	3.68515	0.58341	10	3.86342	3.78448	0.588356
TKTL1	0.0127778	1.11459	21	0.493662	0.395993	0.460297	10	0.227984	0.222699	0.0588736
OPLAH	0.0449084	-0.507931	21	0.215286	0.225641	0.0971257	10	0.306139	0.346555	0.119363
RABL2B	0.0231309	0.313644	21	3.91819	3.72995	0.787855	10	3.1526	3.13132	0.547943
GDAP1	0.0608954	0.41955	21	0.539864	0.550808	0.197668	10	0.403634	0.392774	0.0928144
STAU2	0.00865219	0.791046	21	6.17077	5.77929	1.9082	10	3.56624	3.41542	0.4493
SOX3	0.109612	0.968501	21	0.701999	0.685003	0.125998	10	0.358747	0.374473	0.0836437
B3GNT2	0.24897	0.241663	21	0.707955	0.647084	0.279234	10	0.598767	0.575177	0.103077
BAIAP3	0.504944	-0.175152	21	0.19077	0.171681	0.0958621	10	0.215395	0.221155	0.101984
PITPNC1	0.0482239	0.973901	21	6.92208	6.3415	2.29172	10	3.52422	3.37534	0.446736
COL12A1	0.0684086	-1.50592	21	0.742297	0.729255	0.395493	10	2.10816	1.23656	1.78919
NRG2	0.0113862	0.808586	21	0.488214	0.47945	0.145976	10	0.278742	0.266459	0.0864033
ADAM33	0.00830401	-1.93194	21	0.997461	0.49077	2.02965	10	3.80598	3.89399	1.60888
TSPAN13	0.210202	0.616998	21	18.1193	12.8742	14.099	10	11.8143	10.1966	6.141
CPTP	0.0264927	-0.649396	21	0.482371	0.472741	0.264766	10	0.756605	0.654844	0.27783
TMEM144	0.079778	0.424128	21	0.276711	0.287171	0.10186	10	0.206229	0.16857	0.083967
AKAP6	0.358157	0.263572	21	0.328991	0.319011	0.16998	10	0.274057	0.233594	0.102854
SPON2	0.81991	-0.130662	21	58.9603	11.9159	68.2331	10	64.5495	40.3781	60.6173
CHKB	0.0278376	-0.469007	21	8.64468	7.91433	3.63145	10	11.9656	11.1511	2.70228
AAMDC	0.010379	-1.07483	21	2.29919	1.94187	1.0627	10	4.84317	4.95028	0.721416
PLXNA4	0.251116	0.297251	21	0.782994	0.614905	0.360768	10	0.637202	0.561369	0.193002
DKKL1	0.0564083	0.925272	21	0.202076	0.153613	0.131899	10	0.10641	0.121331	0.0610097
DNAH17	0.00681346	1.19767	21	0.213252	0.216354	0.0877218	10	0.0929732	0.0821252	0.0349582
RNF20	0.113604	1.33373	21	5.04439	4.7091	2.12253	10	2.00132	2.0772	0.248919
CSNK1G3	0.108593	-0.296882	21	0.849834	0.793493	0.322993	10	1.04401	0.948248	0.233495
TIMM10	0.0790935	0.578175	21	15.9813	12.9469	8.06117	10	10.7045	11.0797	2.14682
LINC01314	0.11589	0.276844	21	0.835814	0.784677	0.243481	10	0.689876	0.664613	0.172844
CCDC59	0.999151	1.91244	21	3.40805	3.16031	1.10667	10	0.905322	0.873751	0.151224
PHF19	0.0134314	1.43198	21	6.40302	4.86081	4.41296	10	2.3731	2.24123	0.874468
ASCC1	0.0111849	-0.363535	21	4.40935	4.42791	0.882962	10	5.67296	5.18549	0.910598
LYSMD1	0.1343	0.438192	21	1.1546	1.2559	0.597177	10	0.85216	0.873218	0.142809
TMEM74B	0.0298979	2.32489	21	2.53339	1.50422	2.10697	10	0.505639	0.515026	0.212021
C5orf22	0.32063	-0.240886	21	0.752243	0.65277	0.396859	10	0.88894	0.849241	0.224356
UBE3C	0.760338	0.0654132	21	3.46855	3.41352	1.57249	10	3.3148	3.42714	0.630473
PGAP2	0.0080401	-0.492457	21	0.622336	0.639093	0.112064	10	0.875526	0.843623	0.193768
LRRC14	0.785985	-0.0549102	21	0.388757	0.34474	0.155027	10	0.403838	0.420338	0.134616
HAUS2	0.0520738	0.277647	21	0.594591	0.589629	0.141792	10	0.490499	0.525978	0.0673916
CFAP36	0.0281063	0.994678	21	0.23423	0.17907	0.138043	10	0.117548	0.0892354	0.0640479
ARRDC1	0.00602705	-1.39423	21	0.776707	0.720301	0.338549	10	2.04156	1.95981	0.893667
CBR3	0.0198829	1.13675	21	4.48075	4.57203	2.8539	10	2.03776	1.98575	0.817629
C8orf44	0.0287453	2.04373	21	1.05005	0.85864	0.747473	10	0.254673	0.253967	0.0936672
POSTN	0.232365	1.07671	21	3.5042	1.77387	4.1787	10	1.66138	1.18775	1.21684
LOC284263	0.0137679	0.88647	21	0.374152	0.369737	0.15421	10	0.202392	0.201081	0.0607419
IQCB1	0.0631988	-0.291909	21	2.19066	2.15355	0.668062	10	2.68193	2.63548	0.412017
ELAC2	0.00593782	-0.895187	21	0.353644	0.337811	0.0816934	10	0.657724	0.677724	0.243297
KIAA1644	0.0108838	0.953352	21	0.408916	0.40455	0.180288	10	0.211177	0.216528	0.0573042
WDPCP	0.041037	0.759316	21	0.29812	0.242485	0.163712	10	0.176122	0.161438	0.0776246
ACSL1	0.566055	-0.120787	21	7.35371	7.42613	3.17648	10	7.9959	7.44062	2.48404
DDX28	0.00774233	-1.09104	21	0.507134	0.465735	0.17575	10	1.08033	1.05391	0.275705
EMC2	0.0855254	0.383995	21	6.52249	6.25595	2.40846	10	4.99827	5.02068	0.695143
IRAK3	0.561834	0.178348	21	0.253745	0.220765	0.134901	10	0.224238	0.190737	0.131515
ADCY7	0.0163545	0.796075	21	0.274521	0.259487	0.112715	10	0.1581	0.147328	0.0617706
CEP55	0.010797	1.31391	21	0.467065	0.45969	0.218201	10	0.187867	0.175231	0.0936073
ARFGEF1	0.194815	0.465212	21	0.719069	0.607791	0.456524	10	0.520868	0.501842	0.0727311
RHOT1	0.00406378	-0.894587	21	1.65434	1.47689	0.709734	10	3.07555	2.9825	0.467144
PRKCD	0.00781968	-0.810747	21	3.75263	3.43759	1.96402	10	6.58256	6.64702	1.45456
WDR5B	0.00660738	-0.490384	21	0.622103	0.606048	0.1476	10	0.873943	0.787387	0.159479
NUP214	0.0137228	-0.990337	21	0.324252	0.295072	0.104136	10	0.644176	0.691137	0.133151
CSNK2A1	0.115688	0.18224	21	0.572943	0.560081	0.106226	10	0.504954	0.478348	0.107445
TMEM41B	0.544504	0.0945704	21	6.53244	6.29808	2.09598	10	6.11796	6.23693	0.933611
NSFL1C	0.550924	-0.0611829	21	2.81785	2.70838	0.536594	10	2.93992	2.92606	0.558941
BNIP2	0.00744198	-0.779822	21	2.93056	2.65718	0.812329	10	5.03154	4.61016	1.51299
MB21D2	0.00654777	0.912721	21	0.750796	0.674531	0.244105	10	0.398809	0.395287	0.143261
OGDH	0.0143062	0.507745	21	1.52762	1.48363	0.392358	10	1.07441	1.05785	0.151589
ARHGAP18	0.190654	-0.255428	21	0.700126	0.679755	0.225293	10	0.835733	0.700214	0.320462
ATP5A1	0.671744	-0.0761735	21	28.6644	28.0039	11.2251	10	30.2186	29.9306	5.38705
SF1	0.0276728	-0.269832	21	12.253	11.9755	2.66609	10	14.7731	15.1877	2.09324
LGI2	0.0152327	1.26915	21	0.403	0.304555	0.25858	10	0.167207	0.167638	0.0949102
FLT1	0.00882635	1.07538	21	1.16268	1.09619	0.406001	10	0.551746	0.515275	0.128392
KLHDC8B	0.0167419	-1.44903	21	0.650635	0.598964	0.344414	10	1.77639	1.61634	0.454132
HCAR2	0.644742	-0.142946	21	1.14303	0.981137	0.726617	10	1.26209	1.19687	0.589196
CTNNBL1	0.999131	-1.3175	21	3.37186	3.11418	0.933021	10	8.4038	8.04182	1.11539
CREM	0.223118	-0.311784	21	1.94071	1.72508	0.999729	10	2.40889	2.31493	0.858797
ZNF337	0.0455693	-0.472329	21	1.03754	1.03264	0.524893	10	1.43943	1.36641	0.265868
MOBP	0.00824121	0.860918	21	0.568929	0.612415	0.217431	10	0.313253	0.312302	0.0361266
ETNK2	0.0159482	-0.702956	21	0.551298	0.541628	0.0904708	10	0.897424	0.938702	0.248217
CDC14B	0.0178316	0.920151	21	0.553514	0.465809	0.280829	10	0.292507	0.251768	0.118459
BZW1	0.17802	0.320043	21	12.3792	11.4142	5.27416	10	9.91634	9.63615	1.66289
PACRG	0.281724	-0.516668	21	0.526974	0.365965	0.493938	10	0.753914	0.547673	0.602701
THAP12	0.789004	0.0369659	21	1.71769	1.62277	0.452057	10	1.67424	1.58598	0.396271
TRIP12	0.0493432	-0.970611	21	0.885126	0.858461	0.218746	10	1.73456	1.69431	0.289851
IPO11	0.87449	-0.0219242	21	0.825773	0.773567	0.249216	10	0.838417	0.886389	0.105723
MTFR1	0.0259123	0.848627	21	7.15556	6.04171	3.25505	10	3.97358	4.0821	0.359879
BST1	0.00573935	0.821555	21	1.42347	1.39726	0.331975	10	0.805447	0.710122	0.264278
NUP50	0.0778467	-0.192203	21	1.09316	1.10537	0.230146	10	1.24894	1.28056	0.167698
GRM5	0.00785345	0.992562	21	0.245406	0.228217	0.116673	10	0.123337	0.111782	0.0643246
SNX5	0.00936676	-1.42551	21	1.04122	0.960696	0.413435	10	2.79682	2.87682	0.772029
RIC8B	0.304335	0.136579	21	0.443345	0.426431	0.115056	10	0.403299	0.407134	0.0570772
UNC5B	0.557475	0.150611	21	2.0574	1.69871	0.921856	10	1.85345	1.53043	0.931409
DESI2	0.580821	-0.0963162	21	2.13352	2.1439	0.72544	10	2.28082	2.27378	0.677505
DISP2	0.0078652	0.884359	21	0.572955	0.546065	0.205345	10	0.310386	0.283765	0.114144
KRT23	0.0294177	-1.7478	21	0.190708	0.186306	0.0960759	10	0.640486	0.519556	0.465315
USP15	0.263505	0.124267	21	0.776295	0.764206	0.169608	10	0.712227	0.691317	0.0760666
SLC9A8	0.998929	1.25016	21	6.56311	6.62054	1.22758	10	2.75915	2.62366	0.407621
RNF8	0.0962222	0.383298	21	0.415296	0.428216	0.174514	10	0.3184	0.303403	0.0400257
PISD	0.133465	0.248072	21	4.6017	4.28441	1.34004	10	3.87473	3.68498	0.756883
EID2	0.00496373	-0.773924	21	0.988596	0.976268	0.419214	10	1.69042	1.68347	0.270597
ARID5B	0.807638	-0.0497515	21	14.6771	13.6464	6.60704	10	15.1921	14.8012	2.62508
SLC51A	0.0412066	1.20593	21	1.59886	1.23128	1.03747	10	0.693092	0.553338	0.38027
VPS13B	0.0143937	1.221	21	1.03116	0.933014	0.430333	10	0.442353	0.442027	0.131359
TTC28	0.0669	-0.475883	21	0.456962	0.408224	0.226381	10	0.635529	0.669882	0.165877
PPP1R26	0.713921	0.0757593	21	5.84652	5.44536	2.43147	10	5.54743	5.34328	1.49333
6-Mar	0.13365	0.454622	21	5.18072	4.23107	2.69288	10	3.78038	3.57997	1.08719
LDHD	0.0170106	-0.734894	21	1.45282	1.26993	0.676437	10	2.41789	2.35393	1.01793
STARD13	0.00983228	-1.21988	21	1.01	0.839221	0.517652	10	2.35256	2.09435	0.660667
CD48	0.330765	0.638717	21	1.33922	0.852682	1.31708	10	0.860158	0.751658	0.369551
CSGALNACT1	0.0110915	-1.09038	21	2.44321	2.2766	1.02137	10	5.20233	4.35539	3.06427
MGRN1	0.0106823	1.01123	21	0.767583	0.777284	0.278124	10	0.380816	0.339217	0.137723
VSIG4	0.0200094	1.40988	21	1.91769	1.48766	1.87585	10	0.721711	0.684252	0.181605
CLUH	0.243166	0.246678	21	0.720187	0.741831	0.273721	10	0.606999	0.593683	0.183464
CGNL1	0.999282	-2.03795	21	2.67153	2.49353	1.31482	10	10.971	10.4763	1.45542
MAFG	0.113089	0.310954	21	2.96509	2.63595	0.987978	10	2.39019	2.35601	0.297108
NECAP1	0.0163095	-0.398594	21	3.14205	2.99743	0.985232	10	4.14192	4.15541	0.615354
CHMP2B	0.0169541	-1.24017	21	1.9217	1.84852	1.02804	10	4.53956	4.36946	0.966529
ARAP2	0.0255605	1.06165	21	0.689395	0.656648	0.208459	10	0.330278	0.320444	0.0627512
SH3BGRL2	0.00401829	-0.861117	21	7.82169	7.82478	3.35693	10	14.2077	13.8674	3.30505
L3MBTL1	0.459666	0.233433	21	0.34213	0.298321	0.20385	10	0.291018	0.309026	0.111752
H2AFV	0.0280908	0.705804	21	9.87408	10.2721	4.02839	10	6.05381	6.29802	0.789741
VPS53	0.0113123	0.713038	21	1.90171	1.67382	0.556292	10	1.16011	1.08552	0.196449
ATXN10	0.9984	-2.40761	21	0.647429	0.559787	0.330802	10	3.43522	3.38326	0.936186
STRBP	0.0215813	0.67421	21	16.0946	14.5187	5.70857	10	10.0861	10.111	2.13246
TMEM47	0.342403	-0.343476	21	4.47354	2.28133	3.69053	10	5.67607	5.20218	2.23241
CSTF2T	0.0304843	0.390632	21	0.40215	0.399893	0.104394	10	0.306759	0.285325	0.0764338
TJAP1	0.142113	0.223023	21	12.8716	12.7548	3.55247	10	11.0279	10.3368	1.85053
PARP4	0.0685885	-0.216586	21	0.641338	0.596954	0.153172	10	0.745223	0.712435	0.0936994
GSAP	0.894661	-0.05045	21	0.734529	0.502408	0.634985	10	0.76067	0.736976	0.108163
CCDC17	0.0180499	0.835074	21	0.70611	0.665329	0.223136	10	0.395813	0.397232	0.0693402
NOSTRIN	0.00933551	0.677229	21	1.20226	1.08019	0.388879	10	0.751852	0.625858	0.386925
APC2	0.0232211	1.39308	21	0.459643	0.452932	0.172766	10	0.175009	0.177303	0.0437508
MAN1C1	0.00654468	-1.07234	21	2.6468	2.06523	1.39821	10	5.5658	5.49153	1.35415
AAR2	0.149823	-0.187567	21	12.6309	12.8874	2.75803	10	14.3846	13.9684	3.46032
PSPC1	0.00418346	-0.677925	21	0.734368	0.662962	0.213796	10	1.17487	1.23131	0.171496
UNC50	0.99596	-1.43511	21	7.74872	7.45935	3.31434	10	20.9527	21.611	2.41058
ATG16L2	0.0329826	0.46712	21	1.12575	1.05258	0.342134	10	0.814372	0.832733	0.107503
MICALL1	0.123573	0.485958	21	0.303383	0.26077	0.159519	10	0.216623	0.212287	0.0704713
HKR1	0.00686737	-0.860607	21	0.749569	0.698003	0.260367	10	1.36107	1.31827	0.394719
PHIP	0.271956	0.290189	21	8.94028	6.68621	4.44606	10	7.31132	7.10045	0.728676
TOMM70	0.128393	0.29558	21	3.7776	3.5303	1.31333	10	3.07778	3.04371	0.417923
DNAH1	0.0181205	0.458306	21	1.23035	1.18794	0.369813	10	0.895498	0.885195	0.131481
ABHD6	0.0101928	-1.058	21	0.445292	0.442559	0.159279	10	0.927119	0.909826	0.220595
TIPARP	0.371996	-1.67288	21	1.99966	1.88398	0.537699	10	6.37591	6.34851	2.43086
CDCP2	0.0215236	0.701757	21	0.951822	0.960317	0.237085	10	0.585202	0.567309	0.0729853
PAPPA2	0.028294	0.872072	21	0.227881	0.260348	0.0988167	10	0.124505	0.12991	0.0521328
TRIL	0.550995	0.172144	21	0.262803	0.264835	0.134803	10	0.233244	0.234735	0.124646
NGDN	0.0111641	1.02028	21	2.0788	1.93366	0.744289	10	1.02489	1.02319	0.183987
TSPYL4	0.297207	4.54191	21	4.34205	5.10124	2.15895	10	0.1864	0.196792	0.071962
LSM14A	0.104279	0.338157	21	1.1599	1.04942	0.421778	10	0.91754	0.914757	0.114183
SEC24D	0.021411	1.01528	21	0.623702	0.615705	0.168614	10	0.308567	0.304706	0.0587626
TLN1	0.502909	-0.106376	21	0.667737	0.663204	0.227146	10	0.718832	0.677723	0.124689
KCNS2	0.0240951	0.941776	21	0.250494	0.234363	0.148789	10	0.130405	0.0843135	0.0796144
C2orf42	0.323387	-0.244271	21	0.191605	0.164772	0.10695	10	0.226955	0.219178	0.0491239
NRXN1	0.064866	1.22061	21	0.26263	0.209982	0.233268	10	0.112695	0.122623	0.0402014
RAPGEF5	0.0154634	1.49167	21	4.94457	4.50611	2.25565	10	1.75829	1.69963	0.603392
PLEKHG1	0.00923972	1.06444	21	2.31506	2.24943	0.974188	10	1.10696	1.06373	0.334207
ADGRF5	0.0163246	1.70377	21	1.74598	1.52901	1.40244	10	0.535987	0.428726	0.246395
SMPDL3A	0.00134121	-1.53946	21	0.640163	0.514352	0.482595	10	1.86086	2.01794	0.524448
PPM1H	0.0303626	-1.02415	21	2.88749	2.97065	0.513165	10	5.87249	5.31751	2.23813
MRPL22	0.103359	0.440412	21	1.23072	1.15596	0.549128	10	0.906944	0.884237	0.127013
RPTOR	0.118943	0.779991	21	0.205026	0.154156	0.181894	10	0.119401	0.137899	0.0591999
CELSR2	0.00647494	0.97722	21	0.331878	0.303807	0.109657	10	0.16858	0.173012	0.0528539
INO80	0.00679452	-0.67984	21	0.243229	0.23303	0.101812	10	0.389643	0.42268	0.0992062
ADGRL3	0.0393313	-0.695363	21	0.429349	0.369689	0.217638	10	0.695241	0.646724	0.393078
ASAP3	0.73446	-0.0778881	21	0.601216	0.513561	0.287657	10	0.634566	0.572294	0.19848
CCDC88A	0.767752	-0.053939	21	0.467665	0.463633	0.166553	10	0.485481	0.47523	0.151012
PAK1IP1	0.0342282	-2.03829	21	1.04973	0.749224	0.665373	10	4.31184	4.61066	1.61985
SRGAP1	0.0296115	1.13076	21	1.90108	1.57329	1.00647	10	0.868176	0.833724	0.146953
FAM168A	0.0591831	-0.255274	21	0.653281	0.63987	0.182915	10	0.779731	0.781695	0.0556397
KANSL1	0.0590923	0.437721	21	0.264656	0.245844	0.0908213	10	0.195396	0.219286	0.0666948
FCHSD2	0.0167882	1.10608	21	0.298923	0.299005	0.153729	10	0.138866	0.13851	0.0447898
CAMSAP2	0.127651	0.31775	21	0.521567	0.488255	0.183029	10	0.418464	0.373227	0.0910723
SNX14	0.183909	-1.65674	21	0.597511	0.563267	0.234539	10	1.88397	2.01918	0.449181
RALGAPB	0.016846	-0.575795	21	4.06592	3.65865	1.17299	10	6.06025	5.78214	1.05274
INIP	0.622349	0.0835749	21	6.63765	6.54381	2.29087	10	6.26406	6.06723	1.21006
HEATR5A	0.125207	0.276208	21	0.706476	0.721018	0.229093	10	0.583379	0.58093	0.0933918
UBXN4	0.0236096	0.711908	21	2.3445	2.24189	1.15229	10	1.43134	1.28664	0.329622
BRPF3	0.23934	0.181714	21	0.310692	0.298506	0.0878141	10	0.273923	0.271951	0.0600257
MTUS2	0.496747	0.163589	21	0.317228	0.308979	0.139709	10	0.283222	0.287765	0.115521
KIAA1107	0.0114471	0.770311	21	0.626485	0.585508	0.188649	10	0.367303	0.366859	0.0625627
HOXC9	0.122356	0.46423	21	1.06118	1.09728	0.538428	10	0.769207	0.698147	0.235833
NLN	0.217559	-0.317714	21	0.823352	0.817971	0.397901	10	1.02619	0.914413	0.439475
IFFO1	0.0278453	1.33371	21	0.336919	0.287381	0.166809	10	0.133672	0.144132	0.0591344
CGN	0.036111	-1.42529	21	0.77551	0.721146	0.273146	10	2.08278	2.11415	0.509994
PGA5	0.0683226	0.565939	21	0.184621	0.198036	0.0867611	10	0.124714	0.105486	0.0526864
LRP2BP	0.0903311	0.359348	21	0.678949	0.595043	0.236352	10	0.529252	0.54259	0.0808212
ARAP1	0.0820148	0.291979	21	8.00368	7.4469	2.3042	10	6.53725	6.56796	1.21888
IQSEC3	0.0129103	-1.2583	21	0.385326	0.36615	0.198504	10	0.921749	0.661108	0.730739
GEMIN8	0.0226504	0.719574	21	3.58365	3.74688	1.10838	10	2.17626	2.16021	0.457191
AHRR	0.0166895	1.08396	21	0.265829	0.228857	0.181737	10	0.1254	0.111428	0.0585475
SDF4	0.358484	-0.160689	21	4.98955	5.15577	1.90875	10	5.57742	5.67522	0.976891
NUFIP2	0.999044	1.09915	21	6.56094	6.53839	1.23708	10	3.06259	3.04564	0.349358
CYP2E1	0.455964	2.47297	21	2.38825	0.277269	5.50438	10	0.430173	0.398311	0.144212
CHD6	0.126061	0.938477	21	2.8951	2.70955	0.546589	10	1.51062	1.3832	0.345845
NUP155	0.0786616	0.779837	21	0.818249	0.654847	0.460367	10	0.476575	0.434202	0.0875079
UCKL1	0.217619	0.799051	21	12.3556	8.09838	8.03647	10	7.10112	6.96968	0.929362
NLGN4X	0.261986	0.356671	21	0.546386	0.450011	0.301733	10	0.426708	0.42159	0.194775
HEATR3	0.0320188	1.84062	21	1.41168	1.15992	0.956673	10	0.394142	0.377346	0.0491604
VRK1	0.289687	0.154852	21	0.556433	0.524353	0.162691	10	0.499802	0.500092	0.0449451
EIF2S1	0.0460298	-0.971766	21	2.52487	1.94205	1.16986	10	4.95188	4.74507	0.813047
KLHL18	0.250263	3.56723	21	4.3619	5.10124	2.11915	10	0.367986	0.35406	0.0912362
GPR158	0.0113257	0.933251	21	0.33992	0.322317	0.103793	10	0.178008	0.154803	0.0566159
HPF1	0.0778528	-1.34606	21	1.52756	1.31359	0.708839	10	3.8833	3.75083	0.822292
PAK5	0.632119	0.0915949	21	0.373568	0.370581	0.121263	10	0.350588	0.316901	0.141033
SPOCK2	0.0342265	0.8646	21	0.738481	0.588299	0.473617	10	0.405573	0.436003	0.107807
SOCS1	0.095772	0.923075	21	2.34	2.01275	2.19384	10	1.23408	1.2316	0.372679
CFP	0.00784749	0.72782	21	9.80142	9.39111	2.88492	10	5.91825	5.93984	0.644983
TMEM104	0.0296289	0.69233	21	0.930001	0.877647	0.39412	10	0.575534	0.577784	0.089261
AURKA	0.0244815	0.515025	21	0.716777	0.749728	0.228969	10	0.501587	0.485241	0.156855
ATXN2L	0.995646	1.36225	21	3.17218	2.51291	1.63781	10	1.2339	1.24561	0.224517
ITGBL1	0.995881	2.1296	21	1.62291	1.14712	1.07309	10	0.370869	0.378963	0.10932
ZFP36	0.0111381	-1.05741	21	25.7414	27.2393	9.96681	10	53.5728	52.7113	15.563
C9orf3	0.0035639	-1.07055	21	2.50882	2.42791	0.67995	10	5.26912	4.74814	2.30056
LAIR2	0.00659091	0.955904	21	0.583614	0.583623	0.16522	10	0.300864	0.313631	0.0557665
MOCS1	0.00820797	0.814758	21	2.44282	2.20508	0.8519	10	1.38875	1.43479	0.324517
GP1BA	0.0429296	1.19577	21	0.411466	0.366449	0.127505	10	0.179627	0.168992	0.0445679
SERPIND1	0.0444813	0.832845	21	0.253299	0.235873	0.138968	10	0.142207	0.13212	0.0740765
TSPY1	0.0573433	1.16266	21	1.09508	1.11737	0.416874	10	0.489158	0.517689	0.130957
FRAS1	0.036508	0.378385	21	0.400376	0.401319	0.0982282	10	0.308009	0.293833	0.104988
APITD1-CORT	0.141894	0.303967	21	0.924505	0.978992	0.350172	10	0.748869	0.755643	0.114932
PRSS23	0.0159712	-1.96511	21	1.23603	0.902022	0.847454	10	4.82598	4.43743	2.01201
STX10	0.841184	-0.0269725	21	5.98304	6.05354	1.71023	10	6.09595	6.05077	0.941787
THBD	0.0278935	0.573318	21	0.277453	0.273113	0.106027	10	0.186468	0.181522	0.0378845
CSF3R	0.00972593	1.0271	21	1.92468	1.66852	0.980906	10	0.944432	0.885767	0.270883
SAMD14	0.248338	-0.187946	21	4.16269	4.28993	1.28273	10	4.74189	4.27114	1.28522
BCHE	0.0741536	-0.928068	21	0.332672	0.256437	0.294575	10	0.632984	0.476244	0.46985
UBR2	0.0179241	1.07176	21	0.262142	0.247948	0.116766	10	0.124711	0.135007	0.0369871
PLPP1	0.815072	-0.0937593	21	115.918	87.6355	104.361	10	123.702	123.444	39.1329
CREB1	0.0181138	0.687422	21	6.86885	6.3553	1.67732	10	4.2653	4.14645	0.52992
LILRA4	0.0395851	1.06316	21	0.547927	0.49174	0.329093	10	0.262228	0.267985	0.0358969
IFNAR1	0.0140602	-0.358203	21	3.8894	3.66366	0.908283	10	4.98554	4.85735	0.908219
MCC	0.00285429	-1.06832	21	1.56129	1.32112	0.654706	10	3.27401	3.18597	1.17602
GTF2IP1	0.0637632	-0.352299	21	7.26834	6.85959	2.798	10	9.27872	8.93512	1.39534
C6	0.88628	-0.0812311	21	0.330438	0.248016	0.22374	10	0.349577	0.177274	0.552301
RHOBTB1	0.556281	-0.199678	21	5.22935	3.2721	4.05843	10	6.00561	6.20236	1.65678
TNFRSF10B	0.155296	-0.383603	21	2.03416	1.47752	1.22508	10	2.65375	2.72838	0.579951
LARS2	0.151182	-0.284121	21	2.40467	2.10785	0.994754	10	2.92809	2.84005	0.701549
VDR	0.115809	0.398402	21	2.74798	2.49629	0.994924	10	2.08488	1.70163	1.08591
FMO1	0.178614	0.421603	21	0.375051	0.348374	0.20062	10	0.280011	0.285103	0.0663934
STX6	0.585956	0.0698657	21	3.18037	2.9832	0.842933	10	3.03003	2.9499	0.393903
GSTT2	0.0468833	-0.335272	21	3.11344	3.10234	0.564696	10	3.92796	4.22227	1.4456
GSK3B	0.0294056	0.725009	21	3.81744	3.99545	1.77139	10	2.30953	2.25721	0.452234
HS3ST1	0.0573566	1.80354	21	10.0465	8.84062	7.91864	10	2.87805	2.90277	1.12068
RHOD	0.0594066	-0.449688	21	1.25834	1.07523	0.655297	10	1.71858	1.56265	0.362967
UMPS	0.00772201	-0.926166	21	5.36317	4.19226	2.79555	10	10.1912	10.1608	1.50007
FGFR3	0.258627	-1.8151	21	0.309148	0.331759	0.119533	10	1.08784	1.09999	0.363816
NDUFS8	0.21006	0.282034	21	23.8826	25.006	10.1738	10	19.6418	19.3764	3.14777
SERPINA6	0.047582	1.16308	21	13.4569	11.9422	10.8961	10	6.00929	5.83529	1.90321
NDUFV1	0.960414	0.0094096	21	1.87318	1.65006	0.763747	10	1.861	1.74506	0.328709
PDE6D	0.257023	-0.154288	21	2.18953	2.11702	0.608371	10	2.43667	2.46037	0.435144
[truncated: 11,768 more rows]

## Sheet: Sheet2
Symbol	p value	Log2FoldChange	Metastatic PCa Count	Metastatic PCa Mean	Metastatic PCa Median	Metastatic PCa StdDev	Primary PCa Count	Primary PCa Mean	Primary PCa Median	Primary PCa StdDev
ALDOB	0.0156238	8.52901	21	42.3752	0.311656	109.269	10	0.114716	0.103193	0.0528745
HBD	0.0485815	6.51312	21	10.6134	2.98263	20.7313	10	0.116201	0.110041	0.0373817
APOA1	0.0186659	5.76814	21	6.37474	0.254477	15.3655	10	0.116971	0.118329	0.0526612
IGFBP1	0.0117856	5.31819	21	4.37885	0.209046	12.5174	10	0.109756	0.0872321	0.0530263
TM4SF5	0.0160987	5.1092	21	3.72211	0.2273	9.40199	10	0.107837	0.100282	0.0228785
FGG	0.0192043	4.98779	21	5.14242	0.455068	12.1569	10	0.162067	0.159519	0.0425039
ANGPTL8	0.045046	4.98256	21	7.74905	0.48515	19.3784	10	0.245103	0.252351	0.0890387
TM4SF4	0.0270009	4.93457	21	3.05589	0.271651	6.82395	10	0.0999275	0.0972423	0.0501413
XAGE1E	0.00907003	4.85338	21	8.31615	0.68891	15.8768	10	0.287679	0.261022	0.0552259
CFHR3	0.0318643	4.83022	21	3.16274	0.383805	7.94729	10	0.111179	0.106102	0.0707337
KNG1	0.0167813	4.81959	21	3.33405	0.284328	8.08473	10	0.118068	0.121361	0.0174209
ALB	0.0156262	4.64161	21	2.75729	0.286303	6.33864	10	0.110463	0.10143	0.0388039
KCNQ2	0.0385204	4.61192	21	2.1125	0.88565	2.65602	10	0.0863913	0.0862373	0.0517677
FCN3	0.0329132	4.33963	21	7.14229	2.04665	13.3609	10	0.352759	0.292138	0.197231
NDUFA4L2	0.0152519	4.22655	21	15.498	2.7729	28.9091	10	0.827861	0.748421	0.337341
AHSG	0.0488152	4.0127	21	9.71149	1.37763	22.6888	10	0.601649	0.533031	0.129866
A1CF	0.00897296	3.95048	21	1.77797	0.357642	3.28725	10	0.115004	0.0947017	0.0698854
LECT2	0.0165058	3.911	21	1.36884	0.265975	2.97891	10	0.090997	0.0807103	0.0494504
FGF23	0.0115131	3.90496	21	3.30041	0.571304	6.24984	10	0.220321	0.20919	0.0932406
KLF1	0.0231155	3.90383	21	2.11966	0.576185	4.30681	10	0.141611	0.12729	0.0531626
VCY1B	0.0318437	3.8736	21	1.58392	0.346118	2.24189	10	0.10806	0.10662	0.0326823
SPINK1	0.0132331	3.82713	21	8.89397	3.65201	11.4564	10	0.626635	0.416205	0.536879
POLR3G	0.0129392	3.43132	21	2.41715	1.20987	3.22305	10	0.224065	0.20118	0.168571
IGF2BP3	0.0168453	3.41726	21	1.80867	1.05751	1.66454	10	0.169302	0.157927	0.0532041
ADH1A	0.0358649	3.37956	21	1.27588	0.267461	2.59637	10	0.122591	0.130135	0.0456744
ACTL6B	0.0182938	3.35257	21	1.13864	0.30376	1.49246	10	0.111471	0.119129	0.0465802
REN	0.0158842	3.29599	21	1.90851	0.553177	2.99656	10	0.194314	0.159313	0.110473
GC	0.0105902	3.26118	21	1.67751	0.478407	2.89663	10	0.174966	0.188338	0.0907844
BAAT	0.0281619	3.25532	21	1.12533	0.34612	2.19832	10	0.117851	0.114053	0.0474514
HGFAC	0.0101758	3.22795	21	1.79492	0.391609	4.13947	10	0.191574	0.176737	0.101355
MIR210HG	0.0365942	3.21731	21	5.98704	3.43653	5.54851	10	0.643734	0.607439	0.251013
ITIH2	0.0227866	3.16753	21	1.15811	0.309046	2.14729	10	0.128893	0.123295	0.0591761
AMH	0.0180151	3.1591	21	7.80473	3.12423	9.24709	10	0.873726	0.30911	1.66956
HAL	0.00884548	3.15594	21	1.23098	0.297815	3.07216	10	0.138108	0.123443	0.0635756
HTR3A	0.0137968	3.13251	21	1.73663	0.668855	2.48578	10	0.198029	0.186765	0.0675318
C8G	0.0147085	3.12792	21	1.80581	0.386458	3.88507	10	0.206574	0.216441	0.0722536
CASP10	0.0472528	3.11052	21	1.07403	0.934249	0.922424	10	0.124353	0.112827	0.0679354
SEZ6	0.0149664	3.06822	21	2.44314	0.729521	3.17207	10	0.291288	0.28289	0.0902956
ASPHD1	0.0119027	3.05214	21	7.38177	2.53989	9.14058	10	0.889969	0.757523	0.47925
LBP	0.0141412	3.04869	21	1.15957	0.405156	1.98114	10	0.140136	0.129675	0.057915
KCND2	0.0201318	2.9733	21	0.854381	0.3581	0.980746	10	0.108792	0.107364	0.0558701
S100A7	0.0293645	2.95672	21	1.67038	0.444187	4.49416	10	0.215157	0.20806	0.079706
ATF7	0.0304103	2.95597	21	4.55108	1.95739	6.01618	10	0.586516	0.548257	0.258665
PKMYT1	0.00962531	2.89321	21	0.734085	0.224215	2.30635	10	0.0988103	0.0878813	0.0802384
TMEM179	0.0300665	2.89291	21	4.81482	3.76681	2.8465	10	0.648227	0.500233	0.387507
SFTPB	0.0282778	2.8777	21	1.32411	0.516772	3.74029	10	0.180157	0.163187	0.0649745
ADAM3A	0.0189087	2.87207	21	0.83047	0.485938	0.908877	10	0.113435	0.103807	0.0457733
CYP21A2	0.0316059	2.84439	21	1.30542	0.863311	1.42482	10	0.181762	0.163531	0.0627439
HAO1	0.025942	2.80816	21	1.46946	0.290886	5.39274	10	0.209806	0.201723	0.0613708
ASPM	0.0362875	2.8072	21	1.7877	1.60128	1.39801	10	0.255413	0.269387	0.120082
GYPB	0.0199399	2.79417	21	0.685963	0.372606	1.03625	10	0.0988947	0.101313	0.0408642
HMGA2	0.017014	2.78396	21	0.646509	0.28785	0.731744	10	0.0938684	0.0771293	0.0528037
ECE2	0.00688342	2.75237	21	2.35264	1.53394	2.01923	10	0.349148	0.128665	0.437961
C4BPB	0.0398464	2.74036	21	0.727676	0.295246	1.1767	10	0.108895	0.0938568	0.0433912
HIST1H3H	0.00915368	2.73219	21	9.48172	4.95696	9.24915	10	1.42697	1.35839	0.684016
AMACR	0.0325711	2.70064	21	33.2871	31.5908	28.9073	10	5.1204	2.88535	5.82183
AKR1C3	0.0368856	2.67031	21	13.9045	6.05208	20.7118	10	2.18431	2.05271	0.796499
ASF1B	0.0213719	2.65383	21	1.38418	0.877785	1.04903	10	0.219943	0.199129	0.11699
NRIP3	0.0322194	2.6279	21	1.47244	0.388381	2.4261	10	0.23821	0.196501	0.119918
CCL18	0.0111604	2.61457	21	14.1431	8.77297	14.3829	10	2.3093	1.37765	1.98208
FAM149B1	0.0105977	2.60392	21	1.89938	0.614425	4.50943	10	0.312432	0.306191	0.0567524
HRG	0.0323548	2.59989	21	2.35956	1.541	1.77434	10	0.389211	0.31178	0.15887
HMOX1	0.0320606	2.58432	21	4.22798	2.95797	2.96592	10	0.704976	0.583211	0.346338
ZIC2	0.0051996	2.57306	21	2.47684	2.01651	1.50472	10	0.416226	0.117514	0.743285
MNX1	0.030571	2.56627	21	0.925445	0.814564	0.588412	10	0.156252	0.114553	0.113879
CTHRC1	0.034401	2.55853	21	6.34459	4.5792	5.71173	10	1.07698	0.960662	0.417397
ASRGL1	0.0411003	2.55834	21	63.9939	56.8675	54.9693	10	10.8643	11.3286	2.99155
DGCR5	0.0118629	2.55614	21	0.808909	0.679213	0.467078	10	0.137539	0.106289	0.0834762
SLC13A5	0.0140151	2.55368	21	0.696755	0.209939	1.51134	10	0.118671	0.119438	0.043944
TK1	0.0313256	2.5309	21	17.5631	9.38597	16.0467	10	3.03894	2.24515	1.96906
4-Mar	0.0245792	2.52582	21	0.800781	0.401566	0.759868	10	0.139048	0.127052	0.0401176
SLC16A1	0.0190846	2.50898	21	1.82502	1.36464	1.38183	10	0.320619	0.308039	0.209228
SLA	0.0307941	2.50842	21	3.70013	1.99296	3.66924	10	0.65029	0.560779	0.232533
TAT	0.0204884	2.50502	21	0.628158	0.293113	0.815085	10	0.110658	0.0862052	0.0764467
GABRG1	0.033065	2.48572	21	22.7776	21.1448	7.23082	10	4.06659	1.29328	5.36719
PRAP1	0.0291185	2.46357	21	1.35721	0.60726	1.8896	10	0.246059	0.244127	0.0608665
LOC157562	0.0147344	2.45727	21	10.5295	7.57873	9.21239	10	1.91733	1.6681	0.97477
TNNT2	0.0160385	2.45629	21	6.49878	4.08561	5.57309	10	1.18417	1.06065	0.41364
SLCO1B1	0.0144518	2.43075	21	0.436523	0.322057	0.3297	10	0.0809616	0.0729736	0.0490253
OR11A1	0.0345008	2.42721	21	2.18836	1.93001	1.05058	10	0.40687	0.319201	0.264991
GAD1	0.0227487	2.41744	21	1.40629	0.751941	1.43172	10	0.26324	0.285396	0.151619
PRODH2	0.0434908	2.41406	21	0.529912	0.260608	0.86344	10	0.0994262	0.0998837	0.0432642
HNRNPDL	0.0399703	2.40702	21	134.146	100.816	132.459	10	25.2926	19.4173	16.96
GYG1	0.0362606	2.37258	21	4.43106	5.10124	1.98528	10	0.855637	0.802489	0.227491
AZU1	0.00989735	2.36448	21	0.701169	0.291479	1.16859	10	0.136158	0.120601	0.0604235
LEAP2	0.015076	2.36436	21	8.34045	2.58692	13.5817	10	1.61974	1.44002	0.357695
SCG3	0.0433928	2.36084	21	0.504891	0.274235	0.55513	10	0.0982912	0.0960553	0.0498713
HSFY1	0.0274978	2.35865	21	0.634674	0.422533	0.577261	10	0.123745	0.114337	0.0509578
SH3RF1	0.0143768	2.34902	21	2.77946	2.50109	1.37241	10	0.545552	0.410451	0.347224
SLC26A3	0.0134903	2.34668	21	0.369773	0.258007	0.275134	10	0.0726965	0.0798828	0.0535461
PRNT	0.0291182	2.34303	21	0.769915	0.227734	2.26456	10	0.151747	0.134792	0.0474999
PPBP	0.0418015	2.33423	21	0.577546	0.256284	0.835678	10	0.114528	0.131234	0.0490875
DSCR4	0.0251944	2.33187	21	0.848831	0.583543	0.698512	10	0.168601	0.171463	0.078968
FAR2P2	0.0152462	2.32797	21	133.217	125.285	96.8649	10	26.5321	19.5501	18.0577
TMEM74B	0.0298979	2.32489	21	2.53339	1.50422	2.10697	10	0.505639	0.515026	0.212021
DNAJC22	0.0423572	2.32381	21	1.59969	1.49195	1.44918	10	0.319521	0.242722	0.254152
CDKN3	0.0186603	2.32371	21	3.32269	1.91884	2.72644	10	0.663716	0.564395	0.187655
GRM4	0.0291675	2.32157	21	1.08482	0.639458	1.13432	10	0.217019	0.21398	0.0658942
HMP19	0.0163738	2.31959	21	0.655465	0.415508	0.638752	10	0.131306	0.137178	0.0249929
CPN2	0.0218191	2.30277	21	1.09178	0.452228	1.8014	10	0.221275	0.219478	0.0499274
CLEC1B	0.0404704	2.2954	21	0.652252	0.422954	0.740302	10	0.132871	0.131709	0.0348707
LRG1	0.0421201	2.28706	21	9.82353	6.22187	11.1117	10	2.01277	1.95236	0.952744
IGSF6	0.0175199	2.27296	21	3.96013	2.57671	4.0672	10	0.81937	0.696304	0.376067
SLC19A3	0.0374924	2.2623	21	0.499615	0.367793	0.521567	10	0.104139	0.100145	0.0513185
GAS2	0.0200383	2.25879	21	0.498263	0.33079	0.46476	10	0.10411	0.094769	0.0583883
GCNT3	0.010888	2.25417	21	12.4505	11.165	5.67366	10	2.60983	1.73209	1.6769
G6PC	0.0126338	2.24544	21	0.488882	0.217392	0.881627	10	0.1031	0.113092	0.0538309
ADM	0.0400925	2.23746	21	4.91863	4.13807	4.02079	10	1.04304	1.14058	0.403895
BAGE	0.0494495	2.22175	21	0.570877	0.438723	0.38577	10	0.122385	0.118817	0.0476723
NRN1	0.0384232	2.21554	21	4.35106	3.44381	4.35767	10	0.936806	0.833167	0.624353
PCDH12	0.0124315	2.21324	21	4.33804	4.15472	1.77507	10	0.935494	0.717975	0.537401
AURKB	0.0390804	2.20725	21	3.34384	3.39975	1.52543	10	0.724099	0.650555	0.289251
CENPA	0.0455222	2.19696	21	0.739039	0.626984	0.431554	10	0.161182	0.151244	0.0686276
SVEP1	0.0347546	2.18565	21	1.66521	1.25598	1.49552	10	0.366036	0.32815	0.140737
COL1A1	0.0141416	2.18478	21	23.0012	14.4125	16.2318	10	5.05903	4.75488	2.17138
MEDAG	0.0241654	2.17853	21	1.04243	0.714525	1.19645	10	0.230274	0.239696	0.0890607
ACACA	0.0189437	2.17765	21	1.20782	0.890712	0.922377	10	0.266971	0.243749	0.0854394
DUSP8	0.0184805	2.1626	21	0.517593	0.392851	0.472196	10	0.115606	0.117214	0.0505411
UBE2G2	0.0446581	2.15256	21	1.629	0.967658	3.11486	10	0.366385	0.379912	0.0947249
FETUB	0.00919605	2.15041	21	0.414293	0.213216	0.670943	10	0.0933186	0.0786163	0.0503417
FUT7	0.0366079	2.14258	21	6.4843	3.82519	5.76174	10	1.46853	1.2958	0.562428
TTR	0.0458929	2.14129	21	0.676191	0.321255	0.815618	10	0.153277	0.135972	0.0705828
SIGLEC8	0.0176783	2.14036	21	1.69272	0.87535	2.46946	10	0.383947	0.356778	0.113402
ADAMTSL4	0.0302864	2.13536	21	1.35159	0.593601	1.59796	10	0.307635	0.279709	0.12353
SESN3	0.018354	2.13126	21	0.653926	0.558657	0.345223	10	0.149264	0.136883	0.0404225
HPX	0.0330244	2.12566	21	0.535315	0.283049	0.761263	10	0.122666	0.116067	0.0234476
SLC16A10	0.0361501	2.11495	21	3.6639	3.70072	1.89123	10	0.845822	0.763186	0.380736
PAGE1	0.0217271	2.103	21	0.468495	0.245061	0.796541	10	0.109053	0.113257	0.0548994
MAK	0.0153453	2.09914	21	0.404648	0.297277	0.345594	10	0.0944436	0.0803973	0.0371473
SLC17A9	0.0282889	2.0953	21	7.39551	5.68997	4.50636	10	1.7307	1.49534	0.633097
LMNB1	0.0135568	2.09527	21	0.251619	0.21371	0.13837	10	0.058885	0.0497643	0.061681
SLC13A1	0.0130665	2.09313	21	0.255095	0.212568	0.193171	10	0.0597872	0.0557999	0.0412747
CD163	0.0119183	2.092	21	3.32188	1.51311	5.07055	10	0.779165	0.70758	0.265366
NETO2	0.0258633	2.09068	21	3.17382	2.87826	1.48776	10	0.745119	0.734048	0.426312
NMU	0.0164177	2.06233	21	0.601696	0.558171	0.300022	10	0.144063	0.135668	0.060049
ABHD2	0.0199457	2.05726	21	5.76727	2.87415	4.9105	10	1.38571	1.29749	0.564916
LPL	0.0112094	2.05673	21	3.35178	2.74885	2.83579	10	0.805637	0.633106	0.760238
RIPPLY3	0.0150319	2.0564	21	25.1744	21.3564	14.1709	10	6.05232	5.81541	2.5475
C8orf44	0.0287453	2.04373	21	1.05005	0.85864	0.747473	10	0.254673	0.253967	0.0936672
FAM114A1	0.0215349	2.04106	21	57.5956	53.9995	41.1067	10	13.9948	10.8219	6.11677
ALAS2	0.025026	2.03263	21	0.586337	0.410143	0.527237	10	0.143306	0.130721	0.0777601
LOC283194	0.0131636	2.0307	21	0.43502	0.316314	0.329743	10	0.106465	0.0967828	0.0584376
GOLGA8S	0.0284749	2.02719	21	0.668861	0.550214	0.409052	10	0.164094	0.17887	0.0574662
ANGPT2	0.017405	2.02501	21	4.74869	3.36933	3.88918	10	1.16677	1.13152	0.685116
PCDHB9	0.00816122	2.02476	21	6.81854	5.16355	4.87808	10	1.67562	1.07967	1.07274
SMG7-AS1	0.00998981	2.02257	21	0.243817	0.241732	0.108641	10	0.0600082	0.0609951	0.0574295
ZNF800	0.0290908	2.01824	21	1.60646	1.53332	0.846336	10	0.396569	0.36508	0.0906006
RASL10A	0.0295703	2.01503	21	0.737037	0.599938	0.58167	10	0.18235	0.162032	0.102214
MPP6	0.0303518	2.00565	21	10.5609	7.39792	8.38247	10	2.6299	2.37297	0.960646
TMEM59L	0.023023	2.00531	21	3.21106	1.59756	3.17647	10	0.799816	0.771919	0.185575
HIST1H2AI	0.00995052	2.00282	21	0.393479	0.261147	0.300055	10	0.0981776	0.0922119	0.0393047
RRAGD	0.0144477	1.98822	21	17.0988	8.63908	13.9252	10	4.30974	4.02788	1.98061
ADM5	0.031709	1.98717	21	2.93922	2.6676	1.56833	10	0.741369	0.675222	0.23119
CELA3B	0.0190849	1.98593	21	0.52262	0.36471	0.481229	10	0.131935	0.114693	0.0504446
AQP9	0.0239354	1.98112	21	0.840559	0.630798	0.789327	10	0.212908	0.211077	0.0507114
PCLAF	0.0340352	1.97802	21	4.89984	3.03501	3.60224	10	1.24377	1.20937	0.371157
KRT10	0.0149095	1.97449	21	0.271969	0.207076	0.187777	10	0.0692053	0.0741857	0.0734427
COL11A1	0.00791665	1.97388	21	0.326856	0.283566	0.195356	10	0.083207	0.0574152	0.0653189
TTYH1	0.0283171	1.9726	21	10.3282	10.6054	3.10627	10	2.63155	1.62413	2.05073
LOC101928524	0.0121768	1.97247	21	3.74765	3.54171	1.35836	10	0.95496	0.701814	0.574252
RFX3	0.0176762	1.96915	21	3.27742	1.70134	3.42469	10	0.837065	0.664784	0.575764
HS3ST2	0.0278981	1.96857	21	6.47612	4.43976	6.70606	10	1.65469	1.65379	0.434585
ADAMTS10	0.0434554	1.96493	21	1.99299	1.40218	1.60078	10	0.510508	0.435982	0.125964
UPK1A-AS1	0.0240249	1.95583	21	0.544089	0.381444	0.507741	10	0.140251	0.133309	0.0722076
PRG4	0.0378952	1.95549	21	0.267862	0.297791	0.18993	10	0.0690636	0.0648566	0.040377
HMGA1	0.0124581	1.95502	21	11.7573	6.11069	18.8231	10	3.03242	2.98438	1.67738
PCDHGA2	0.0142413	1.94767	21	0.959738	0.807688	0.397891	10	0.248797	0.197817	0.141516
KRT24	0.0172874	1.93961	21	0.248304	0.246314	0.154452	10	0.0647297	0.0468794	0.0436948
ACSM2B	0.00947521	1.93905	21	0.338733	0.276669	0.253327	10	0.0883373	0.0790633	0.0403557
MSR1	0.0384319	1.93198	21	0.863197	0.666452	0.785747	10	0.226218	0.241764	0.0801029
HTR2B	0.0119991	1.9306	21	1.0474	0.748116	0.926081	10	0.274754	0.219333	0.153657
SLC7A11	0.022407	1.92916	21	0.61721	0.522436	0.426875	10	0.162068	0.147028	0.075921
BEST1	0.0114631	1.9277	21	0.242827	0.213899	0.144094	10	0.0638265	0.0559801	0.0515281
CENPN	0.020642	1.92295	21	11.4818	13.8994	8.39709	10	3.02793	2.6981	1.3893
TMEM132A	0.00980671	1.92285	21	4.98337	4.34544	2.21807	10	1.31428	1.06348	0.712224
BRIP1	0.0174464	1.92238	21	0.31854	0.348384	0.146218	10	0.0840367	0.111132	0.0660911
CCDC15	0.0307996	1.91651	21	2.66188	2.19327	1.91322	10	0.705119	0.653362	0.189968
INSIG1	0.0442192	1.91632	21	3.49039	3.04987	2.66113	10	0.924703	0.850769	0.299876
CR2	0.0340225	1.91258	21	0.418274	0.224135	0.479253	10	0.1111	0.106617	0.0641768
CROCCP3	0.0199363	1.90337	21	13.7065	12.4943	7.84533	10	3.66399	3.87109	1.79447
CPN1	0.0339825	1.90032	21	0.48758	0.258311	0.725399	10	0.130615	0.12876	0.0253207
LOC101928820	0.00805968	1.90014	21	0.383912	0.346903	0.215237	10	0.102857	0.106781	0.0727017
PRTN3	0.0340708	1.89926	21	0.646546	0.412452	0.773487	10	0.173327	0.168324	0.0464712
SPAM1	0.0238268	1.89826	21	0.452009	0.318335	0.394548	10	0.121259	0.117736	0.049267
GRIN3A	0.0366539	1.89294	21	1.82834	1.57532	1.21455	10	0.492293	0.481577	0.11565
STK31	0.0229984	1.88483	21	0.362586	0.183823	0.814492	10	0.0981794	0.0936154	0.0464578
MAGOHB	0.0298257	1.88387	21	8.99191	9.15571	4.26595	10	2.43641	2.35211	0.979418
MS4A3	0.023818	1.88364	21	0.440162	0.297685	0.356617	10	0.119283	0.12944	0.0465583
SSTR1	0.0130148	1.8809	21	6.98452	5.42069	6.91636	10	1.8964	1.81717	0.729355
GPNMB	0.0103458	1.877	21	1.27603	0.904212	1.24615	10	0.347399	0.272953	0.222437
OLFML2B	0.0381793	1.8766	21	5.8931	5.95032	3.83816	10	1.60484	1.54454	0.450937
UNC93B1	0.0236039	1.87646	21	1.88061	1.45813	1.32434	10	0.512184	0.499387	0.0872977
STC2	0.0133163	1.87603	21	1.47592	0.805983	1.39478	10	0.402089	0.381689	0.107402
ALKBH5	0.0197811	1.87414	21	0.390807	0.379982	0.12922	10	0.106608	0.102911	0.0599371
AATK	0.0213557	1.8638	21	1.75399	1.42462	1.44107	10	0.48191	0.437438	0.159356
CAMKV	0.0116814	1.86247	21	0.352927	0.255598	0.264781	10	0.0970571	0.105236	0.0346523
RAC3	0.0360151	1.85829	21	1.77437	0.958504	2.0152	10	0.489374	0.486492	0.207814
GRPEL2	0.011965	1.85807	21	3.88298	2.63512	2.47391	10	1.07111	0.964786	0.270167
NR1I3	0.0108201	1.85547	21	3.49159	2.25759	2.84011	10	0.964875	0.981657	0.273506
ATP2B3	0.0142176	1.84675	21	0.677112	0.612845	0.36616	10	0.188249	0.137145	0.105348
TBC1D27	0.035559	1.84502	21	1.13256	0.976916	0.538678	10	0.315249	0.281952	0.126044
CENPO	0.0311945	1.84331	21	3.27659	2.69242	2.38777	10	0.913127	0.730499	0.321816
HEATR3	0.0320188	1.84062	21	1.41168	1.15992	0.956673	10	0.394142	0.377346	0.0491604
PLA2G1B	0.0161238	1.83143	21	0.889505	0.819719	0.533511	10	0.249938	0.221225	0.0943729
PDE6A	0.00867167	1.83101	21	0.282676	0.216408	0.182218	10	0.079451	0.0692711	0.0700306
LCT	0.0344271	1.82957	21	0.591629	0.378311	0.534498	10	0.166454	0.175534	0.0408076
CD300LF	0.0184543	1.8249	21	1.09525	0.822409	0.898329	10	0.309147	0.307083	0.0904344
LINC01061	0.015889	1.82377	21	0.362638	0.312034	0.219617	10	0.102439	0.0979722	0.0261616
HTR7	0.0140215	1.82201	21	2.0336	0.983691	4.58881	10	0.575159	0.495242	0.179528
CLPB	0.0317904	1.82122	21	4.65547	3.57765	3.52584	10	1.31741	1.1454	0.363019
ANKRD1	0.0276327	1.81688	21	0.229609	0.150229	0.364677	10	0.065171	0.0573837	0.0570412
NREP	0.0108666	1.81503	21	3.18003	2.41693	2.37265	10	0.903759	0.790124	0.306733
NWD2	0.0240071	1.81447	21	0.4447	0.362021	0.296455	10	0.126432	0.109104	0.0496482
ANKRD30A	0.0164553	1.81434	21	0.332523	0.268065	0.196699	10	0.0945477	0.0835087	0.0650442
OR2L3	0.0394557	1.81433	21	0.470937	0.420589	0.190375	10	0.133905	0.105554	0.0586711
HHLA2	0.0198427	1.81306	21	5.77485	4.50483	3.20268	10	1.64344	1.474	0.661473
VSTM4	0.0101987	1.81299	21	3.40303	3.17711	1.48253	10	0.968503	0.902167	0.338477
SBSN	0.0120175	1.81177	21	0.468516	0.437953	0.212585	10	0.133453	0.127588	0.0656708
ASPG	0.0124547	1.80987	21	3.14438	1.22302	5.88827	10	0.896827	0.835541	0.160119
PNOC	0.020045	1.80836	21	0.431632	0.32078	0.374194	10	0.123238	0.104504	0.0839405
NEAT1	0.0080759	1.80794	21	1.83671	1.58143	1.15634	10	0.524561	0.425517	0.389776
SLC9A3-AS1	0.0367812	1.80539	21	1.4199	0.854237	1.11778	10	0.406238	0.356582	0.111792
MET	0.0161122	1.80011	21	0.596357	0.386272	0.626885	10	0.171246	0.174353	0.0420429
UNC13A	0.0112288	1.79885	21	0.646081	0.52038	0.370039	10	0.185686	0.179332	0.0355148
LOC644656	0.0332514	1.79763	21	3.52928	3.26412	2.64586	10	1.01519	0.993878	0.208676
PVT1	0.0240635	1.79595	21	9.98612	9.55095	6.35973	10	2.87582	2.65633	1.05157
FAM131B	0.00612739	1.79423	21	1.22209	1.12921	0.452412	10	0.352361	0.247632	0.20591
GDPD3	0.00960971	1.79249	21	3.86663	2.33558	3.05971	10	1.1162	0.985603	0.395751
MCHR1	0.00970819	1.79221	21	0.360022	0.268542	0.331708	10	0.103949	0.0856917	0.0369194
CES3	0.015434	1.79155	21	0.368305	0.302792	0.203929	10	0.106389	0.102791	0.0436216
CPB2	0.0184157	1.79153	21	0.373512	0.262814	0.365088	10	0.107895	0.120445	0.0659529
KCNE3	0.0212659	1.78531	21	0.893127	0.823895	0.355007	10	0.259107	0.223551	0.105158
MAB21L2	0.021082	1.78394	21	0.298832	0.239754	0.208087	10	0.0867774	0.0749563	0.0417129
STC1	0.0275221	1.7772	21	0.493966	0.323715	0.499192	10	0.144114	0.16191	0.0540374
POU5F1	0.0233072	1.77658	21	4.01048	2.62301	2.89537	10	1.17056	1.08188	0.221216
ANGPTL6	0.0200994	1.77094	21	0.411918	0.310659	0.323164	10	0.1207	0.141088	0.0552624
LRCH3	0.0460852	1.76832	21	3.67609	3.25966	1.78948	10	1.07912	1.08118	0.200039
ASMTL-AS1	0.0321104	1.76352	21	4.9344	3.88846	3.72124	10	1.45332	1.26523	0.447225
KIF18A	0.0391156	1.76142	21	0.464175	0.416419	0.230104	10	0.136912	0.138537	0.0318207
CHAC1	0.024478	1.76122	21	4.85725	5.10124	1.26297	10	1.43289	1.19165	0.682354
SRD5A3	0.0194761	1.75592	21	9.73537	3.72395	27.9508	10	2.88249	2.77881	0.738318
IRAK4	0.00743045	1.75488	21	4.43334	5.10124	1.98192	10	1.31359	1.24211	0.187434
TULP1	0.0133011	1.75447	21	1.51037	1.32253	0.728574	10	0.447647	0.392659	0.147428
GZMB	0.0123449	1.75438	21	0.682549	0.547325	0.473538	10	0.202308	0.206236	0.0775291
OIT3	0.0132065	1.75061	21	0.448184	0.315544	0.435229	10	0.133189	0.121461	0.0887159
NKX2-2	0.0342577	1.74695	21	0.409584	0.350387	0.291509	10	0.122028	0.120906	0.0551492
DTL	0.0318696	1.74667	21	1.15345	0.955962	0.606913	10	0.343717	0.311505	0.102527
DLL4	0.0408186	1.74587	21	2.54354	2.45306	0.884243	10	0.758367	0.693549	0.181552
NR0B2	0.0184646	1.74271	21	0.284363	0.209403	0.238385	10	0.0849702	0.0832295	0.0344555
INSM2	0.0294221	1.74132	21	0.302489	0.208607	0.361788	10	0.0904729	0.0939521	0.036246
SLC30A3	0.0361521	1.73834	21	0.83743	0.781682	0.429891	10	0.25099	0.252243	0.0895391
HJURP	0.00876491	1.73497	21	1.1106	1.06307	0.533932	10	0.33364	0.252677	0.18888
CEL	0.0153751	1.73485	21	4.06008	2.57509	3.21435	10	1.21981	1.15303	0.360526
PRKG2	0.0220207	1.73475	21	6.14396	4.21081	3.93849	10	1.84602	1.60525	0.864912
KMT2E-AS1	0.00583451	1.73263	21	17.7678	11.9411	12.6861	10	5.34638	5.16989	1.49177
PF4	0.042154	1.73208	21	0.377674	0.208251	0.405387	10	0.113687	0.0981641	0.0539095
RELN	0.0375887	1.73141	21	0.645856	0.466164	0.47047	10	0.194504	0.195493	0.0398956
RHAG	0.0110913	1.73014	21	0.354299	0.295472	0.264656	10	0.106794	0.109455	0.0423838
OSM	0.0164106	1.72827	21	1.30132	0.730804	1.906	10	0.392755	0.332834	0.179899
GABRA4	0.0143888	1.72408	21	0.305135	0.279963	0.135207	10	0.0923618	0.0836488	0.0265203
GDF6	0.0225342	1.7213	21	0.440778	0.369892	0.23649	10	0.133677	0.130161	0.0441771
IL1RL1	0.0110688	1.72067	21	0.358472	0.192261	0.544863	10	0.108763	0.102113	0.066502
ZDHHC11	0.00856804	1.72004	21	5.57401	5.30599	1.45577	10	1.69194	1.11591	1.17333
ADAMTS3	0.0188322	1.71945	21	0.460663	0.302957	0.335802	10	0.139887	0.143226	0.0445014
ACE2	0.00858389	1.71869	21	0.393921	0.265505	0.32081	10	0.119683	0.110126	0.0461198
CAPN7	0.0309209	1.71749	21	0.912253	0.522501	0.879931	10	0.277396	0.279358	0.0491058
MS4A7	0.0172452	1.71674	21	4.35849	3.34017	4.18085	10	1.32601	1.27428	0.544407
NFRKB	0.0499226	1.71462	21	1.26515	1.0547	0.610206	10	0.385468	0.364829	0.108706
FURIN	0.0217027	1.71086	21	15.519	11.4391	11.9961	10	4.74073	3.60548	3.28835
ADGRF5	0.0163246	1.70377	21	1.74598	1.52901	1.40244	10	0.535987	0.428726	0.246395
ACY3	0.0281496	1.70355	21	2.27534	1.3862	2.46041	10	0.698596	0.679751	0.189677
CYP26A1	0.0155752	1.70243	21	0.499797	0.274536	0.662335	10	0.153572	0.145594	0.0511675
GDPD2	0.0148545	1.6988	21	0.246677	0.232536	0.11661	10	0.075987	0.0920442	0.0541516
FAP	0.030401	1.69878	21	3.54989	2.68245	2.52609	10	1.09353	0.834743	0.84111
LINC01119	0.00979487	1.69848	21	5.47051	4.15381	2.87834	10	1.68552	1.32645	0.700247
CDKL2	0.0231475	1.69799	21	0.906694	0.847066	0.628233	10	0.279458	0.227903	0.151926
LMTK3	0.0213011	1.69246	21	0.41593	0.23957	0.862685	10	0.128688	0.120053	0.0595672
LHFPL4	0.00903022	1.69167	21	2.08986	1.32072	1.72518	10	0.646954	0.593153	0.166077
GBX2	0.0115189	1.69093	21	0.330328	0.204854	0.403354	10	0.102311	0.0965236	0.050289
PSG6	0.0135938	1.68852	21	0.611147	0.334998	0.571074	10	0.189605	0.172201	0.0759333
CHORDC1	0.0494454	1.68832	21	2.43301	2.1447	1.60007	10	0.754936	0.772105	0.197398
PHF12	0.028671	1.68743	21	10.5407	8.41753	5.75623	10	3.27267	3.4429	0.881094
KLHL1	0.0465267	1.68596	21	0.564835	0.529603	0.442449	10	0.175548	0.186625	0.0519134
KIF24	0.0116915	1.685	21	0.308397	0.292371	0.152016	10	0.0959126	0.0940792	0.0334236
TFF2	0.0427849	1.68463	21	15.9783	11.802	10.1879	10	4.97056	4.78228	1.60167
GALR1	0.0346332	1.68302	21	1.16476	0.877443	0.785717	10	0.362742	0.36469	0.070531
RETN	0.00901381	1.68168	21	0.312037	0.239806	0.314961	10	0.0972677	0.0922871	0.0519864
UCP2	0.0380011	1.68058	21	10.7203	7.69262	9.24489	10	3.34427	3.21909	0.591256
NR2E1	0.0178535	1.67977	21	0.160205	0.137926	0.0960668	10	0.0500052	0.0590397	0.0509355
ADGRL4	0.0101456	1.67908	21	3.59594	3.49674	1.50381	10	1.12295	0.934146	0.588262
CCL26	0.00948774	1.67859	21	0.582458	0.544318	0.323029	10	0.181952	0.134217	0.0901328
C1orf35	0.0383763	1.67124	21	10.0729	7.75165	6.65723	10	3.16274	2.95782	0.624071
PPAT	0.0100453	1.67041	21	3.65268	3.16203	2.06013	10	1.14754	0.777171	0.796789
ORC6	0.0467887	1.66832	21	0.402976	0.34902	0.195471	10	0.126784	0.154581	0.0688624
MEST	0.0123391	1.66779	21	12.7888	13.0394	6.81043	10	4.0251	3.30677	3.2785
TMPRSS15	0.0119008	1.66596	21	0.494728	0.372294	0.370257	10	0.155906	0.154052	0.0797777
STAR	0.0198783	1.66594	21	1.03701	0.823476	0.738825	10	0.326803	0.289841	0.0865664
GSDMC	0.0204143	1.66575	21	0.323205	0.296341	0.207846	10	0.101868	0.0816248	0.0609019
CENPE	0.0149113	1.66258	21	1.9326	1.74444	0.889923	10	0.610456	0.532763	0.172507
HLCS	0.0323329	1.66214	21	8.72484	6.1432	5.92123	10	2.75679	2.40434	0.976478
IL5	0.00737638	1.65858	21	0.480947	0.48586	0.122419	10	0.152341	0.156824	0.10132
CD70	0.0121797	1.65729	21	0.344279	0.269763	0.237525	10	0.109148	0.0978851	0.0702607
ZNF480	0.0300112	1.65718	21	8.28483	8.09448	5.25764	10	2.62678	2.57962	0.991514
TYR	0.012682	1.65659	21	0.276073	0.251311	0.140642	10	0.0875667	0.0939341	0.0474934
CCDC186	0.0479414	1.65164	21	4.65515	3.83716	2.45321	10	1.48163	1.32027	0.495726
RHOXF2	0.0209733	1.6495	21	0.230213	0.161835	0.216178	10	0.0733807	0.0718852	0.0677886
FAM106CP	0.0245409	1.64805	21	0.435358	0.452221	0.177877	10	0.138911	0.149746	0.0719082
FMO3	0.0142471	1.64629	21	0.232901	0.194439	0.101528	10	0.0744029	0.065263	0.050896
NCAPH	0.0147962	1.6429	21	0.636486	0.651644	0.301526	10	0.20381	0.19998	0.0650098
CAMP	0.0205157	1.64107	21	0.484945	0.352298	0.420788	10	0.155482	0.142706	0.0638694
SOX30	0.0372319	1.64049	21	0.799997	0.817061	0.228745	10	0.256597	0.185928	0.153651
DNM3	0.0229181	1.63937	21	0.241985	0.219816	0.188733	10	0.0776765	0.08208	0.0400396
LOC105371622	0.0194212	1.63899	21	0.710739	0.439418	0.630587	10	0.228205	0.205071	0.0660417
MAPK3	0.0147942	1.63747	21	4.52893	5.10124	1.80094	10	1.45569	1.45765	0.253041
SLC7A5	0.0234755	1.6374	21	0.365309	0.391109	0.158846	10	0.117423	0.102904	0.0446648
COL9A3	0.0397871	1.63569	21	2.26265	1.83869	1.62252	10	0.728157	0.72094	0.296886
SLC35D3	0.0151277	1.6354	21	31.2637	24.1651	19.9494	10	10.0632	9.23996	2.77129
MMRN1	0.0462088	1.62783	21	1.27419	0.934814	1.06758	10	0.412297	0.350355	0.224253
NAT8	0.0121549	1.62336	21	0.226497	0.191335	0.134868	10	0.073516	0.0482245	0.0698037
ZNF257	0.0372404	1.62259	21	0.386874	0.25157	0.346005	10	0.125638	0.120571	0.0681356
RNF219	0.0106721	1.62145	21	2.62322	2.18162	1.5716	10	0.85257	0.821829	0.19204
IRF7	0.0362511	1.61902	21	18.7869	13.0915	12.2201	10	6.1162	5.91701	1.3924
UCN	0.0250119	1.61839	21	3.18549	2.90357	1.92303	10	1.03751	0.960407	0.36146
TBC1D25	0.0234035	1.61714	21	2.84748	2.10035	2.93438	10	0.928228	0.905603	0.19801
PAM16	0.0432531	1.61452	21	9.73865	9.72667	3.10726	10	3.1804	3.00445	0.694964
NPR1	0.0237957	1.61434	21	29.6719	24.5003	13.7412	10	9.69128	8.99392	2.36694
TUBB4A	0.00379087	1.61397	21	0.204115	0.191854	0.0781103	10	0.0666842	0.0469598	0.0407226
CD36	0.0214293	1.61378	21	3.4307	2.66514	3.22128	10	1.12095	0.73046	1.01231
TNFSF11	0.0108962	1.61315	21	0.224029	0.192489	0.126077	10	0.0732314	0.0660214	0.032419
C1QB	0.0148292	1.61277	21	2.13689	1.54644	2.03376	10	0.698697	0.653497	0.193205
GPR4	0.0105492	1.61172	21	0.563372	0.492353	0.233666	10	0.18434	0.188167	0.058645
OR13J1	0.0104846	1.61118	21	0.365651	0.308336	0.150013	10	0.119689	0.118586	0.0705858
ATOH1	0.0431479	1.6109	21	0.888557	0.817898	0.290993	10	0.290908	0.26719	0.0925404
HOOK1	0.0192774	1.61034	21	5.58779	4.01684	4.15893	10	1.83012	1.71927	0.484943
CRISP2	0.0299588	1.60942	21	0.331662	0.265887	0.276446	10	0.108696	0.098121	0.060063
RHBG	0.0134642	1.60729	21	0.239384	0.184255	0.135803	10	0.0785693	0.0714632	0.0443757
GJB7	0.0103051	1.60719	21	0.574612	0.544753	0.291945	10	0.188609	0.178858	0.0696647
EXOC5	0.0111275	1.60611	21	0.315303	0.295952	0.150172	10	0.103571	0.11004	0.047222
SLC38A4	0.0329119	1.60367	21	0.257627	0.25564	0.115087	10	0.0847694	0.0829346	0.037445
RPL27A	0.00595973	1.60305	21	0.928006	0.645669	1.50901	10	0.305482	0.272072	0.157657
COX19	0.0334467	1.60139	21	2.02156	1.96581	1.23459	10	0.666222	0.662137	0.129084
MCM3AP-AS1	0.0388384	1.60068	21	2.31766	1.98963	1.18906	10	0.764182	0.833842	0.156977
OR2S2	0.00709661	1.59757	21	0.282303	0.250981	0.11344	10	0.0932824	0.0802235	0.0515492
SFTPC	0.0240013	1.59515	21	6.78814	4.95936	6.84242	10	2.24679	2.14937	0.433601
SOX12	0.0144025	1.59488	21	2.81256	2.63043	1.49515	10	0.931095	0.841413	0.383354
CLCA1	0.0341325	1.59485	21	0.319281	0.324498	0.104778	10	0.1057	0.108919	0.0581628
MUC6	0.00916578	1.59482	21	1.55901	1.11547	0.939868	10	0.516132	0.489536	0.227946
KRT83	0.0119269	1.59466	21	0.36681	0.326097	0.179633	10	0.121451	0.126837	0.0329775
BARX1	0.0268513	1.59171	21	0.268155	0.207864	0.229263	10	0.088968	0.0834185	0.0369909
LATS1	0.0140693	1.58975	21	0.436856	0.413002	0.140765	10	0.145136	0.120997	0.0730223
CCR9	0.00708195	1.58969	21	0.287128	0.290904	0.130444	10	0.0953961	0.102241	0.0722459
TRADD	0.0260942	1.58966	21	2.23675	2.09507	1.04324	10	0.743161	0.745116	0.0910578
CENPI	0.00902869	1.5882	21	0.33492	0.304213	0.155749	10	0.11139	0.112817	0.05936
TTTY11	0.00215931	1.58602	21	0.828959	0.79543	0.29638	10	0.276118	0.160268	0.231844
PROZ	0.0278918	1.58597	21	0.365753	0.24746	0.288239	10	0.121833	0.103172	0.0432727
ZC2HC1A	0.0468355	1.58582	21	5.17414	4.4711	2.26914	10	1.72369	1.70439	0.221877
PPP1R14B	0.00521445	1.58478	21	37.8365	38.3138	8.95077	10	12.6137	9.54445	6.56833
SMNDC1	0.0126859	1.58442	21	0.258554	0.211038	0.159475	10	0.086217	0.0915695	0.0494383
HIST1H4H	0.0272905	1.58428	21	14.6622	8.89031	12.0441	10	4.88972	5.40345	2.31202
MAP1LC3C	0.00469483	1.58334	21	0.219122	0.184305	0.118153	10	0.073123	0.0657539	0.0340873
HSP90AB1	0.0263157	1.58071	21	79.5068	67.6501	35.0829	10	26.5806	26.4139	6.45482
NRP1	0.0134455	1.57928	21	1.80291	1.94175	0.704697	10	0.603339	0.508871	0.315776
SEC61A2	0.00711953	1.57887	21	1.25075	1.02253	0.544671	10	0.418682	0.375869	0.164942
CASP4	0.0401251	1.57849	21	1.55597	1.51079	0.904629	10	0.520991	0.531156	0.127871
GUCA2B	0.0119147	1.57557	21	0.302326	0.215376	0.304134	10	0.101433	0.0682351	0.0844141
GPR21	0.010161	1.57467	21	0.571123	0.513571	0.230652	10	0.191737	0.168739	0.0896826
ZFAND6	0.012896	1.57153	21	0.317546	0.301519	0.131254	10	0.106839	0.0978891	0.0455785
PLA2G12B	0.00422417	1.57005	21	0.288048	0.227063	0.197725	10	0.0970134	0.0765521	0.0706231
LIMCH1	0.0200971	1.56968	21	0.368503	0.359312	0.144062	10	0.124143	0.125114	0.0662288
MAPK8IP2	0.0184429	1.56912	21	0.957098	0.929991	0.365494	10	0.322555	0.326575	0.100727
MCM10	0.0157093	1.56904	21	0.488985	0.461834	0.221658	10	0.164804	0.13528	0.0707084
HIST1H1T	0.0307244	1.56614	21	0.286057	0.225513	0.201935	10	0.0966044	0.0750876	0.0717632
LCMT1-AS2	0.0222578	1.56191	21	0.701636	0.681061	0.256124	10	0.237647	0.248605	0.0878799
FCRL5	0.0297394	1.56017	21	0.383238	0.267987	0.398529	10	0.12996	0.122926	0.0585354
SRPRB	0.0441612	1.55978	21	10.5233	10.5762	6.50292	10	3.56954	3.68279	0.768704
GLRA1	0.0126895	1.5597	21	0.256438	0.230881	0.14883	10	0.0869895	0.0770507	0.0484183
GOLGA8A	0.0146944	1.55891	21	0.680847	0.651238	0.389508	10	0.231085	0.202811	0.0891379
EGLN3	0.0145358	1.55755	21	1.13536	1.03568	0.493231	10	0.385711	0.33863	0.128857
AVL9	0.0371513	1.55731	21	2.77142	2.6198	1.69601	10	0.941686	0.881317	0.144126
CXorf21	0.00961102	1.55665	21	0.336588	0.288454	0.20192	10	0.114419	0.109846	0.0510538
WASL	0.0113253	1.55661	21	5.60503	5.59153	2.53993	10	1.90543	1.41634	0.821091
PCSK4	0.00840909	1.55467	21	2.70853	1.93449	1.58924	10	0.921998	0.892757	0.301874
GYS2	0.0118911	1.55331	21	0.504977	0.426582	0.237265	10	0.172059	0.172837	0.0662914
S1PR2	0.0193326	1.55281	21	0.237493	0.226263	0.217958	10	0.0809484	0.0728562	0.0561381
GRIN2D	0.0247408	1.5512	21	0.279812	0.199885	0.227296	10	0.095479	0.097844	0.0228153
DEPDC1	0.0181917	1.54775	21	0.270487	0.218357	0.170485	10	0.092518	0.105932	0.0615493
SLC25A23	0.0137892	1.54759	21	5.25465	4.32361	2.99013	10	1.79752	1.69931	0.508439
SCTR	0.0179309	1.54744	21	1.23667	1.12345	0.57944	10	0.423084	0.318132	0.189036
IL11	0.0275476	1.547	21	0.42361	0.388811	0.141226	10	0.144968	0.124909	0.0817296
GNGT1	0.0134782	1.54534	21	0.242775	0.198199	0.133201	10	0.0831784	0.0560167	0.0775994
LRRTM4	0.0219886	1.54504	21	0.557109	0.518237	0.382369	10	0.190914	0.186105	0.07148
AHSP	0.0153206	1.5436	21	14.8538	8.21333	18.7065	10	5.09528	5.15799	0.969317
LOC647070	0.0109049	1.54239	21	0.280008	0.260776	0.143833	10	0.0961313	0.102459	0.0820455
CDT1	0.00477799	1.54167	21	0.373992	0.350596	0.157048	10	0.128461	0.0968299	0.0635455
GPR17	0.0291022	1.54063	21	0.315028	0.20381	0.394871	10	0.108286	0.116868	0.0761384
ABCA7	0.0214858	1.5402	21	1.7842	1.49177	1.10836	10	0.613476	0.642808	0.178733
LILRA5	0.0109983	1.53856	21	0.305609	0.280216	0.168478	10	0.105199	0.0903307	0.0566554
EPHA6	0.0227023	1.53819	21	0.342774	0.293327	0.19341	10	0.118023	0.115085	0.0744009
NEUROD6	0.0101748	1.53793	21	0.318071	0.267549	0.226509	10	0.109537	0.0975712	0.0433713
ASCL1	0.0283766	1.53743	21	0.400816	0.283955	0.457243	10	0.138081	0.152176	0.0624391
ATP5J2	0.0211	1.53676	21	44.2249	41.1375	22.8093	10	15.2425	12.4165	7.46845
HSPA4	0.0339374	1.53576	21	17.9436	16.7707	10.1079	10	6.18872	5.3306	1.70794
TERT	0.00644461	1.53493	21	0.57759	0.463793	0.399141	10	0.199325	0.182334	0.100651
MAP2K2	0.0481559	1.53387	21	3.33335	3.33813	1.39593	10	1.15117	1.08989	0.370103
LINC02203	0.0212078	1.53266	21	0.3057	0.24248	0.260511	10	0.105662	0.108048	0.0461763
TMOD2	0.0185779	1.53232	21	0.666884	0.715531	0.185478	10	0.230555	0.219349	0.076037
CYP2B6	0.0371798	1.53098	21	1.33386	1.19777	0.579496	10	0.461573	0.437808	0.0829294
BMT2	0.010986	1.53083	21	0.347553	0.297099	0.191791	10	0.120281	0.109533	0.0364223
KIF26A	0.020224	1.52654	21	0.466937	0.386613	0.250504	10	0.162078	0.161294	0.0646771
SPIN2A	0.0206867	1.52546	21	0.621823	0.436326	0.551188	10	0.216002	0.213416	0.0500308
CA5A	0.00397851	1.52445	21	0.269137	0.246711	0.155486	10	0.0935553	0.0737933	0.0735682
CREB5	0.0474654	1.52241	21	2.61603	1.92258	2.28346	10	0.910651	0.868999	0.351097
PARPBP	0.0273255	1.52137	21	2.46256	1.8121	1.51011	10	0.857845	0.782446	0.266187
HIST1H1D	0.00960069	1.52018	21	0.463381	0.444666	0.237597	10	0.161554	0.161986	0.0628122
LILRB2	0.0290342	1.51964	21	2.37718	1.91327	1.51912	10	0.829095	0.849368	0.182291
SLC6A5	0.0123703	1.51954	21	0.236365	0.241572	0.142243	10	0.0824435	0.0679128	0.0403125
TNNI3	0.0252601	1.51826	21	0.341233	0.28471	0.204343	10	0.119127	0.107545	0.0444712
LIMK1	0.0152035	1.5182	21	0.30256	0.28495	0.137162	10	0.10563	0.103573	0.0412523
CACNA2D2	0.0300834	1.51817	21	8.08434	5.8357	5.79553	10	2.82247	2.81437	0.311254
SH3BP5	0.0162044	1.51667	21	5.45582	4.95825	2.1481	10	1.90676	1.86066	0.683248
TPH1	0.0203221	1.5157	21	1.33777	0.752941	1.52528	10	0.467856	0.401231	0.213931
PDE6C	0.0127703	1.51553	21	0.435346	0.437539	0.145455	10	0.15227	0.124387	0.0724451
ZNF587	0.0175449	1.51461	21	8.41963	8.22968	4.21171	10	2.94679	2.66352	0.755501
XPNPEP3	0.0330868	1.51439	21	1.54225	1.47532	0.530891	10	0.539856	0.50271	0.147955
FAM13A	0.0133842	1.51263	21	1.14403	0.790174	1.1752	10	0.40095	0.40123	0.0625746
UCP1	0.00978639	1.51262	21	0.80749	0.608872	0.513627	10	0.283004	0.274495	0.0710328
PALM2	0.0442022	1.51231	21	0.796407	0.679829	0.324542	10	0.279181	0.261015	0.0822934
CALB1	0.0325006	1.51016	21	0.253735	0.245164	0.129956	10	0.0890794	0.100354	0.0314985
CRYAA	0.0295915	1.50966	21	0.556003	0.537164	0.229803	10	0.195266	0.197253	0.0623516
ESM1	0.0332354	1.50928	21	1.91352	1.43229	1.25933	10	0.672198	0.347846	0.775586
MKNK2	0.0396947	1.50599	21	4.92381	4.10423	2.22283	10	1.73361	1.827	0.431775
PDLIM5	0.00713181	1.50453	21	28.8414	25.2462	14.9789	10	10.165	8.44954	6.84682
MCRIP2	0.0142771	1.50422	21	13.7773	15.1697	4.98161	10	4.85678	4.90874	1.0844
SLC52A3	0.0176365	1.50406	21	1.27999	1.26165	0.569648	10	0.451274	0.452365	0.146362
PDHA2	0.0270533	1.50266	21	0.263165	0.249224	0.110481	10	0.0928718	0.109129	0.0481387
TAAR2	0.0256226	1.50055	21	0.801429	0.71808	0.30469	10	0.283239	0.285691	0.106206
LINC01560	0.0253473	1.49967	21	0.505555	0.377516	0.347867	10	0.178782	0.170378	0.0589743
DCT	0.0119334	1.49907	21	0.206758	0.186791	0.110725	10	0.0731471	0.0632784	0.0529991
RUNX1	0.0351589	1.49838	21	3.77205	3.46122	1.3661	10	1.33512	1.29855	0.357083
HCFC1	0.0413037	1.49826	21	0.486859	0.492053	0.126483	10	0.172339	0.152088	0.0654371
NXPH1	0.0172195	1.49801	21	0.222362	0.202333	0.111074	10	0.0787251	0.0877903	0.0468724
CYTH4	0.0157909	1.498	21	6.25832	5.17149	3.33001	10	2.21572	1.98943	0.584607
DAO	0.0274843	1.49794	21	0.422899	0.396623	0.264371	10	0.149731	0.162893	0.0525654
SIGLEC12	0.0269839	1.49576	21	0.25024	0.187663	0.265542	10	0.0887335	0.0919615	0.0548783
KRTAP4-4	0.0480657	1.49514	21	0.338721	0.209239	0.342104	10	0.12016	0.10889	0.0465118
RHOU	0.0339545	1.49502	21	2.11088	1.89587	1.46337	10	0.748889	0.66861	0.234863
SYCP1	0.022096	1.49294	21	0.270802	0.244974	0.167405	10	0.0962126	0.102745	0.0505924
BRINP2	0.0102311	1.49168	21	0.247229	0.219748	0.139801	10	0.0879143	0.101792	0.0534626
RAPGEF5	0.0154634	1.49167	21	4.94457	4.50611	2.25565	10	1.75829	1.69963	0.603392
WDHD1	0.0108902	1.49106	21	0.262964	0.221304	0.148317	10	0.0935496	0.0778905	0.051361
CHAT	0.00996476	1.49089	21	0.58656	0.350945	1.01498	10	0.208694	0.194165	0.0511818
PIF1	0.013337	1.48845	21	2.08539	2.0013	0.711479	10	0.743223	0.69154	0.334208
SOX2-OT	0.0178847	1.48719	21	0.438266	0.357751	0.456679	10	0.156332	0.130969	0.0597317
GPR119	0.0264467	1.4868	21	1.34547	1.18272	0.476585	10	0.480067	0.467106	0.123677
GABRA3	0.00885439	1.4859	21	0.845686	0.858543	0.32248	10	0.301931	0.245604	0.198002
HIRIP3	0.0155734	1.48443	21	0.559836	0.449406	0.429552	10	0.20008	0.198828	0.050453
BLM	0.0157894	1.4843	21	1.57626	1.52469	0.770969	10	0.563391	0.449805	0.228141
OR4M2	0.0112341	1.48392	21	0.259856	0.239977	0.113306	10	0.0929023	0.0847333	0.0505149
FCER2	0.0171909	1.4797	21	1.99031	1.33264	1.60734	10	0.713651	0.449243	0.479287
PCNX3	0.0182326	1.47924	21	0.404137	0.347013	0.225614	10	0.144956	0.149999	0.0401798
TGM3	0.00766392	1.47709	21	0.259667	0.21745	0.12301	10	0.0932758	0.0782078	0.0401588
SYDE2	0.00999978	1.47676	21	0.315253	0.294043	0.150899	10	0.113269	0.102406	0.0480298
LINC00969	0.0309471	1.47646	21	2.03698	1.38981	1.35924	10	0.732027	0.78214	0.265075
PDZK1IP1	0.0252896	1.47639	21	15.6259	10.6062	14.168	10	5.61573	5.67104	0.940709
RASSF4	0.0146255	1.47578	21	4.93626	4.73938	2.52067	10	1.77478	1.72461	0.516767
ERV3-1	0.011017	1.47565	21	1.49752	1.35948	0.816603	10	0.538466	0.498322	0.212396
MAP10	0.0144604	1.47471	21	0.299831	0.30801	0.110692	10	0.107881	0.103025	0.0343085
SLC7A10	0.0155894	1.47392	21	0.32213	0.280323	0.264464	10	0.115967	0.0965448	0.0683941
SRGAP2C	0.015257	1.47274	21	3.65145	3.71208	1.60418	10	1.3156	1.21357	0.340716
LINC02381	0.0262371	1.47191	21	5.21584	5.11847	2.16315	10	1.88033	1.71431	0.520174
PRKAA2	0.0182296	1.47139	21	0.479673	0.471743	0.172108	10	0.172986	0.195028	0.0374035
ABCC5	0.0306205	1.47068	21	4.3803	3.38299	2.49071	10	1.58047	1.57065	0.277703
CD19	0.0060469	1.46999	21	0.453142	0.371929	0.233432	10	0.163578	0.159549	0.0519404
GUCA1C	0.0444419	1.468	21	2.30267	2.70436	1.29353	10	0.832375	0.722123	0.252733
SLC22A16	0.00704354	1.46799	21	0.434394	0.425647	0.132439	10	0.157027	0.145475	0.0390721
ARHGAP35	0.0154622	1.46753	21	0.405407	0.394734	0.157328	10	0.146595	0.114137	0.0670828
FBXO41	0.0123472	1.4668	21	0.694013	0.734678	0.347261	10	0.251083	0.271562	0.0889203
ANLN	0.0298842	1.46581	21	0.374582	0.315754	0.223061	10	0.135611	0.137381	0.0493389
CFHR4	0.0106338	1.46458	21	0.368894	0.280086	0.288264	10	0.133666	0.132591	0.0657731
ADH4	0.00798116	1.46389	21	0.266942	0.257851	0.11426	10	0.0967703	0.09696	0.0720088
SLC22A10	0.00872333	1.46344	21	0.376033	0.318262	0.191241	10	0.13636	0.156106	0.0650602
ATP1B2	0.0281642	1.46199	21	2.10032	1.75577	1.14811	10	0.762399	0.706985	0.19707
ARL13B	0.00897238	1.46074	21	0.38829	0.390032	0.160044	10	0.141068	0.144729	0.0344557
C6orf201	0.0123098	1.46074	21	0.220256	0.195814	0.137239	10	0.0800207	0.0753744	0.039716
SNX29	0.016229	1.4606	21	0.569875	0.49243	0.31896	10	0.207059	0.205027	0.0898155
CINP	0.00380763	1.46052	21	3.20218	3.1698	0.782354	10	1.16355	1.07644	0.390142
BBOX1	0.0247507	1.45983	21	1.00156	0.888751	0.494602	10	0.364103	0.336404	0.107665
LINC00319	0.0158108	1.45937	21	0.290592	0.274901	0.153779	10	0.105674	0.0988369	0.0797613
SCAF1	0.0225915	1.45897	21	0.234775	0.213939	0.086502	10	0.0854002	0.0772336	0.0264185
COL11A2	0.0262147	1.45846	21	1.16889	1.0701	0.460465	10	0.425336	0.383413	0.104725
MAP3K2	0.0120075	1.4582	21	3.99102	3.12763	3.35941	10	1.45251	1.36278	0.422226
TINAG	0.0097768	1.45675	21	0.330462	0.286438	0.179224	10	0.120392	0.127042	0.0560316
KEL	0.00509823	1.4566	21	0.245591	0.223453	0.140355	10	0.0894814	0.0767886	0.0448524
TRIP13	0.0201677	1.4559	21	0.562573	0.565232	0.304145	10	0.205073	0.172113	0.0812119
WSB2	0.0269658	1.45585	21	2.40903	2.59107	1.69302	10	0.878187	0.891127	0.106149
CRNDE	0.0148095	1.45485	21	31.1859	31.5046	11.3361	10	11.3764	11.2266	3.5716
RHPN1	0.00749782	1.45471	21	4.24521	3.55138	2.0702	10	1.54877	1.44681	0.692444
CDX2	0.00666151	1.45461	21	1.35651	1.07638	0.827773	10	0.494929	0.390152	0.250609
ATAD5	0.00674329	1.45452	21	0.430512	0.435015	0.198507	10	0.157084	0.149516	0.096954
GRIA1	0.0132501	1.45425	21	0.712161	0.550911	0.475892	10	0.259899	0.244582	0.105776
CTSS	0.0326803	1.45357	21	7.5874	5.11157	7.80862	10	2.77029	2.51084	1.33348
VEGFD	0.0271405	1.45325	21	0.272211	0.303116	0.153432	10	0.0994107	0.101834	0.0224871
MEX3A	0.0366769	1.45316	21	3.12505	2.88319	2.03561	10	1.14133	0.880224	0.713014
LOC100128398	0.0154978	1.45231	21	1.16623	0.785067	0.864585	10	0.426182	0.385429	0.172959
HIST1H4K	0.0239668	1.45097	21	3.02457	3.21861	1.84055	10	1.10631	1.16955	0.385296
INPP4A	0.0440059	1.44951	21	0.679512	0.51373	0.331077	10	0.248801	0.247362	0.0708926
AKAP5	0.0162368	1.44808	21	0.207575	0.187533	0.106905	10	0.0760783	0.0716195	0.0393972
DDIT4	0.0156152	1.44707	21	3.42875	3.05998	1.80733	10	1.25755	1.24127	0.434621
MSX1	0.0228991	1.44684	21	8.04343	7.23702	3.9368	10	2.95052	3.13181	1.28269
KCNK18	0.0105876	1.44608	21	0.339703	0.303131	0.13053	10	0.124677	0.132068	0.07247
STX3	0.0116236	1.44495	21	0.513831	0.46016	0.236586	10	0.188732	0.180331	0.057363
DLGAP1-AS1	0.0319399	1.44494	21	0.287901	0.266516	0.135835	10	0.105748	0.115301	0.0530742
ZFP41	0.0495594	1.44452	21	2.8579	2.84959	1.08247	10	1.05003	1.05748	0.213327
SMAD1	0.0174757	1.44297	21	0.302189	0.293586	0.121251	10	0.111148	0.0946285	0.061484
RARB	0.00825568	1.4406	21	0.386986	0.335662	0.192068	10	0.142571	0.158648	0.0765299
NKG7	0.0127296	1.44028	21	1.7579	1.27499	1.3845	10	0.647781	0.569553	0.225782
TMEM53	0.0408744	1.43842	21	8.05437	7.36952	5.0849	10	2.97183	2.88339	0.639434
CPNE5	0.0236501	1.43804	21	2.34252	1.8657	1.71149	10	0.864553	0.77405	0.395291
FOXE3	0.0374663	1.43726	21	2.73117	2.50361	0.952888	10	1.00853	0.907138	0.238144
BACE2	0.0066678	1.43372	21	38.7596	32.9268	23.2838	10	14.3478	12.311	6.26605
DNAH3	0.0089862	1.4337	21	2.6685	2.05004	2.64067	10	0.98783	1.00486	0.379188
HHIP	0.0476089	1.43357	21	0.499521	0.383105	0.316989	10	0.18493	0.181721	0.0375451
SULT2A1	0.0153337	1.43343	21	0.277089	0.219611	0.157776	10	0.102592	0.104636	0.0639584
AHR	0.0442014	1.43311	21	0.595896	0.436298	0.409748	10	0.22068	0.207839	0.102042
APOA5	0.0300129	1.4321	21	0.290031	0.209882	0.223324	10	0.107483	0.11094	0.0309363
GSPT1	0.00296461	1.43203	21	1.61318	1.50177	0.598526	10	0.597862	0.541526	0.278748
PHF19	0.0134314	1.43198	21	6.40302	4.86081	4.41296	10	2.3731	2.24123	0.874468
BBC3	0.0207994	1.43164	21	0.321335	0.367468	0.122244	10	0.119122	0.128409	0.044777
MEGF11	0.00946603	1.43157	21	0.165212	0.155293	0.0857834	10	0.0612483	0.0562987	0.0383002
ADAMTS9	0.0198247	1.42935	21	4.03327	3.20481	2.70503	10	1.49754	1.4632	0.379093
ADCYAP1R1	0.0412591	1.42891	21	6.77265	4.0781	6.26768	10	2.51543	2.31725	0.976175
ADGRG7	0.0244468	1.42884	21	0.22488	0.190567	0.177798	10	0.0835268	0.095125	0.0437538
JPH3	0.0163781	1.42809	21	0.632834	0.530466	0.408906	10	0.235175	0.230645	0.0854442
TET2	0.00932658	1.42805	21	3.53353	3.29774	1.74956	10	1.31318	1.10746	0.48725
GIMAP7	0.012793	1.42596	21	4.35974	3.51119	3.0743	10	1.62257	1.39309	0.698082
TIMM50	0.0453005	1.42524	21	15.056	10.765	9.72933	10	5.60621	5.13407	1.16812
PPP1R2P9	0.015378	1.42467	21	0.22201	0.214174	0.120876	10	0.0826994	0.0841506	0.0599084
EPHB3	0.0208133	1.42369	21	0.541924	0.532289	0.214032	10	0.202006	0.201055	0.0454222
ABCG8	0.00637017	1.42234	21	0.363814	0.352003	0.1751	10	0.135742	0.108335	0.0760922
A1BG	0.0342238	1.42174	21	0.432336	0.426343	0.174098	10	0.161374	0.161079	0.0561563
FAM20A	0.0224676	1.42163	21	2.68727	2.4723	1.09545	10	1.00313	0.956244	0.236502
SLC12A7	0.0334872	1.42147	21	37.0814	35.2618	11.4814	10	13.8437	12.3264	3.20413
CATSPERB	0.0119349	1.41992	21	0.595806	0.430364	0.335294	10	0.222672	0.204792	0.0480592
TLX2	0.00733478	1.41855	21	0.190247	0.174938	0.116433	10	0.0711691	0.0684477	0.0387283
HAND2	0.0237149	1.41735	21	1.89812	1.49618	0.973022	10	0.710654	0.667201	0.116856
SIGLEC6	0.0207039	1.41649	21	0.256526	0.198837	0.155251	10	0.0961003	0.0839575	0.073016
TRPA1	0.029244	1.4163	21	0.264294	0.231225	0.152289	10	0.0990241	0.115191	0.0468908
CDH5	0.015992	1.41491	21	1.97942	1.85623	0.780591	10	0.742347	0.706812	0.153408
ZNF213	0.0250235	1.41471	21	3.702	2.52105	2.98774	10	1.38856	1.37046	0.269079
CELA2B	0.0124862	1.41427	21	0.270613	0.246102	0.202992	10	0.101534	0.105321	0.0360384
KIF23	0.0170817	1.41338	21	0.326353	0.320106	0.144062	10	0.122523	0.123586	0.0426848
MORC1	0.0119167	1.41242	21	0.301539	0.230717	0.177331	10	0.113283	0.108609	0.0421763
NME1	0.0282484	1.41206	21	53.7838	47.8848	23.3695	10	20.2106	20.1988	6.05718
VSIG4	0.0200094	1.40988	21	1.91769	1.48766	1.87585	10	0.721711	0.684252	0.181605
SAA2-SAA4	0.00982529	1.40955	21	0.76825	0.553403	0.704695	10	0.289192	0.257078	0.0844414
NUDT1	0.0271145	1.4091	21	11.8183	9.87908	5.52863	10	4.45014	4.51401	0.847601
ESAM	0.0239415	1.40884	21	14.7574	15.7383	5.96891	10	5.55783	5.26301	1.8271
PRR34-AS1	0.0171829	1.40738	21	19.0973	19.4451	9.82991	10	7.19958	7.31491	1.75343
OCA2	0.0124651	1.40708	21	0.572597	0.315931	1.0882	10	0.215911	0.194726	0.0564984
RRP7A	0.0418286	1.40548	21	16.8299	13.9457	11.5899	10	6.35314	6.29654	2.2881
RCSD1	0.0163961	1.40411	21	1.48631	1.07463	1.2492	10	0.561604	0.46568	0.216661
SNX22	0.0185406	1.40332	21	1.04387	0.686708	0.774438	10	0.394645	0.276246	0.316851
GRIP2	0.0101025	1.40097	21	10.9337	8.22102	6.46616	10	4.14031	3.64532	1.42854
MID1IP1	0.0195217	1.40073	21	1.78919	1.80123	0.600514	10	0.677632	0.673173	0.135154
IGFBP4	0.00992345	1.39964	21	21.235	19.7384	10.8876	10	8.04855	7.50247	2.60607
FBP2	0.00689308	1.39758	21	0.260388	0.20461	0.338335	10	0.0988339	0.0970131	0.0496872
FLT4	0.0180395	1.39724	21	3.50952	3.37896	1.1179	10	1.33241	1.27231	0.294783
WDR48	0.0157509	1.39675	21	1.11948	1.01064	0.37918	10	0.425159	0.399245	0.118051
GUCA1A	0.0115674	1.39632	21	0.373697	0.327854	0.175134	10	0.141966	0.161533	0.0782419
OR5D13	0.00678527	1.39612	21	0.254531	0.288674	0.110135	10	0.0967086	0.0763806	0.0688833
PUSL1	0.0150835	1.39605	21	0.258648	0.225078	0.139509	10	0.098278	0.0896698	0.0569881
CHST6	0.0153771	1.39555	21	0.286007	0.223224	0.268763	10	0.108712	0.128856	0.090169
C16orf46	0.0217008	1.3948	21	1.52408	1.43451	0.725558	10	0.579605	0.56614	0.166535
APC2	0.0232211	1.39308	21	0.459643	0.452932	0.172766	10	0.175009	0.177303	0.0437508
ARHGEF38	0.00415693	1.39252	21	1.19258	1.13124	0.444699	10	0.454254	0.4327	0.221115
IL24	0.0299364	1.39251	21	3.3284	3.05547	1.10585	10	1.2678	1.07853	0.529977
RUBCN	0.0382078	1.39075	21	3.16861	3.5348	1.33525	10	1.2084	1.2401	0.241902
TCF3	0.0144846	1.39012	21	5.51665	5.8608	2.13724	10	2.10479	1.98645	0.698856
GP1BB	0.013528	1.38802	21	21.1048	19.7742	11.4332	10	8.06391	6.69421	3.84831
ASH1L	0.014057	1.38677	21	5.15876	4.18709	2.35217	10	1.97281	1.78594	0.814524
REG3G	0.0492437	1.38536	21	0.39845	0.383168	0.158776	10	0.152524	0.148843	0.0504072
NDUFA3	0.0299151	1.3842	21	47.2078	44.4087	31.1445	10	18.0854	18.0252	4.83003
FFAR3	0.0398547	1.38358	21	9.362	9.39171	3.67839	10	3.58813	3.48963	0.578762
SLC34A1	0.00678417	1.38343	21	0.266091	0.252647	0.0980733	10	0.101994	0.0997393	0.0426848
CCDC9	0.0427804	1.38326	21	5.02026	4.52922	3.2719	10	1.92452	1.96809	0.227662
MAN1A1	0.0494051	1.3804	21	0.383983	0.361511	0.161344	10	0.147493	0.156971	0.0375863
TCP11	0.00955004	1.3801	21	0.249665	0.236721	0.158352	10	0.0959196	0.0978033	0.0483393
MS4A4A	0.0460435	1.37954	21	1.41333	0.898144	2.13022	10	0.543199	0.536359	0.223811
SCD5	0.0217162	1.3782	21	1.42161	1.04476	1.08453	10	0.546892	0.486745	0.137933
NUCKS1	0.0129302	1.37721	21	11.6187	10.4172	4.33781	10	4.47275	4.10758	1.23674
FNBP4	0.031157	1.37631	21	1.97958	1.91763	0.64169	10	0.76254	0.743372	0.262869
KCND1	0.0140331	1.37555	21	0.979292	0.667218	0.704502	10	0.377425	0.34346	0.0732038
CSPG5	0.010437	1.3744	21	0.26652	0.229422	0.123936	10	0.1028	0.0997529	0.0421484
TTTY2	0.0159279	1.37294	21	0.375201	0.310809	0.180831	10	0.144867	0.132036	0.0323027
HNF4G	0.0141063	1.37249	21	0.241404	0.215923	0.117654	10	0.0932364	0.0976718	0.0276419
FNDC8	0.0164075	1.37089	21	4.58891	3.94341	2.34409	10	1.77431	1.61582	0.410568
CRHBP	0.00312897	1.36989	21	0.252578	0.239136	0.114758	10	0.0977276	0.0621891	0.0768045
FUT3	0.0135655	1.36921	21	0.240065	0.201834	0.157226	10	0.09293	0.0833693	0.0718627
TPTEP1	0.0219325	1.36831	21	4.61372	3.1682	4.02446	10	1.7871	1.58799	0.756618
GOLT1B	0.0398392	1.36801	21	0.827726	0.852596	0.385483	10	0.320681	0.308039	0.041686
PHKA2	0.0407032	1.36798	21	0.675957	0.591903	0.312989	10	0.261888	0.275675	0.0728237
IL18RAP	0.0338448	1.36755	21	0.858081	0.547768	0.788347	10	0.332548	0.291023	0.128251
NXPH2	0.0107667	1.36722	21	0.383996	0.331051	0.153015	10	0.148851	0.151141	0.045853
MRPS25	0.0120119	1.3672	21	14.5597	12.5571	6.46166	10	5.64395	5.30402	1.75262
LOC100130232	0.00380811	1.36679	21	0.333675	0.314402	0.128822	10	0.129383	0.136358	0.046257
SDS	0.0277252	1.3664	21	3.6838	3.60722	1.44444	10	1.42879	1.34563	0.300746
SEMA7A	0.0261697	1.36579	21	0.234991	0.206517	0.185868	10	0.0911818	0.0960508	0.0538163
CLEC3A	0.0185564	1.36566	21	0.322182	0.375544	0.129592	10	0.125025	0.125089	0.055187
CELA2A	0.00592741	1.3655	21	0.196541	0.187513	0.0876366	10	0.0762776	0.0521705	0.0748864
ZIM2	0.00854436	1.36504	21	0.270513	0.24306	0.1206	10	0.10502	0.10579	0.0637592
EFNA2	0.018176	1.36475	21	1.15817	0.896078	0.736005	10	0.44972	0.49049	0.137228
RSL1D1	0.0179183	1.36427	21	11.9824	8.49666	6.62368	10	4.65435	4.30937	1.02639
FSTL4	0.0342793	1.36405	21	0.472226	0.502009	0.14267	10	0.183455	0.179566	0.0600737
C17orf53	0.0165371	1.36344	21	18.6271	16.3614	11.3916	10	7.23954	6.38103	2.19967
PADI4	0.0198026	1.36083	21	0.605459	0.521331	0.3225	10	0.23574	0.241549	0.0707224
SVOP	0.0196526	1.36014	21	0.250631	0.24816	0.14538	10	0.0976323	0.0694581	0.056163
QSER1	0.03041	1.35935	21	3.26523	2.96111	1.33212	10	1.27264	1.21652	0.320406
DOCK8	0.0224375	1.35928	21	0.364724	0.389776	0.203449	10	0.142161	0.133116	0.0530329
PCDHB2	0.00611659	1.35888	21	5.84295	5.55811	2.57573	10	2.27808	1.69774	1.631
BTN1A1	0.0268705	1.35847	21	9.0352	8.29493	4.63665	10	3.5237	3.1582	0.668719
HAUS6	0.0241439	1.35834	21	0.382971	0.355824	0.125071	10	0.14937	0.120393	0.0665022
FKBP15	0.0183327	1.35761	21	0.520706	0.487973	0.261285	10	0.203194	0.184069	0.0576733
VASH2	0.00422026	1.35741	21	0.323489	0.285915	0.164484	10	0.126253	0.108412	0.0560197
KCNJ12	0.00724932	1.35726	21	0.62082	0.544716	0.343059	10	0.242321	0.215915	0.0926497
NGFR	0.0198086	1.35627	21	1.45843	1.4735	0.675089	10	0.569648	0.527085	0.130869
FOXS1	0.0132681	1.35565	21	0.534858	0.433847	0.253457	10	0.209	0.214033	0.102935
ATP1A3	0.0172341	1.35457	21	0.238794	0.245061	0.0920784	10	0.0933807	0.116003	0.0531718
DHCR7	0.0249638	1.35387	21	24.445	22.8484	14.2955	10	9.56391	8.98102	3.36483
DDHD1	0.0155517	1.35332	21	0.469678	0.461539	0.152457	10	0.183827	0.199106	0.0697905
TUBAL3	0.0184765	1.35218	21	20.4978	18.039	10.0623	10	8.02899	7.47765	1.61984
GCGR	0.00898163	1.35086	21	0.303229	0.213982	0.217798	10	0.118883	0.119691	0.0400297
KISS1	0.00863531	1.3505	21	0.234581	0.192237	0.110683	10	0.0919925	0.0868789	0.0598873
SLC25A22	0.0455531	1.35029	21	0.342125	0.21414	0.502733	10	0.134186	0.128692	0.0684448
P2RY14	0.0131891	1.34901	21	0.269674	0.215567	0.167277	10	0.105863	0.104985	0.0417159
NPAP1	0.0127537	1.34854	21	5.52588	5.19202	2.15581	10	2.16996	2.12853	0.461073
MYO5B	0.0284728	1.34779	21	0.520333	0.421134	0.316181	10	0.204436	0.201958	0.0287603
EXO1	0.0202472	1.34751	21	0.281716	0.241457	0.108103	10	0.110706	0.104194	0.03444
AQP7	0.0117871	1.34719	21	0.910378	0.831015	0.39396	10	0.35783	0.323172	0.118135
PTPN11	0.010515	1.34592	21	3.35928	2.84898	1.47807	10	1.32155	1.22817	0.399255
ZMYND8	0.00533503	1.34505	21	4.61888	3.96707	2.08	10	1.81818	1.58423	0.670846
TCF15	0.0296362	1.34401	21	1.15574	1.11339	0.402047	10	0.455274	0.445313	0.119096
MLEC	0.0262789	1.34372	21	28.3765	20.3585	19.0051	10	11.1804	10.8222	1.96685
6-Sep	0.0240002	1.34369	21	3.32832	3.05787	1.68404	10	1.3114	1.14592	0.452349
KRT82	0.0122516	1.34357	21	0.716509	0.460811	0.985345	10	0.282336	0.279657	0.060545
LINC00643	0.0112859	1.34329	21	0.491398	0.502354	0.15106	10	0.19367	0.186094	0.0771571
PPP1R13L	0.0220963	1.3421	21	0.316953	0.280307	0.178622	10	0.12502	0.127816	0.0614041
ANXA10	0.0100139	1.34189	21	0.44354	0.431237	0.196337	10	0.174977	0.111584	0.133945
PDE7B	0.0270842	1.34131	21	0.348953	0.365822	0.140652	10	0.137719	0.128279	0.0324233
KPTN	0.0253321	1.34084	21	11.4486	11.7833	7.0636	10	4.51981	4.3587	1.5214
PI4KAP2	0.020916	1.34078	21	0.270146	0.239252	0.133693	10	0.106656	0.109638	0.0515741
ANO3	0.02664	1.34051	21	0.399954	0.356405	0.132387	10	0.157934	0.151727	0.0723173
LILRB3	0.0106792	1.34027	21	0.311852	0.296119	0.167834	10	0.123165	0.113328	0.0502979
TSHB	0.0206123	1.34021	21	0.247726	0.235998	0.116629	10	0.0978431	0.109996	0.0279556
WWTR1	0.0331839	1.33945	21	1.22769	1.35384	0.566812	10	0.485148	0.478515	0.0598215
FICD	0.0167245	1.33925	21	2.14096	1.92148	1.13069	10	0.846159	0.839981	0.282233
MADCAM1	0.0285511	1.33902	21	0.38056	0.279565	0.222365	10	0.150432	0.131574	0.0662416
ECT2	0.0118928	1.33867	21	8.84014	8.33189	4.3558	10	3.49525	2.70962	1.60096
CCNK	0.03127	1.33849	21	9.40557	8.04414	5.01326	10	3.71929	3.55804	1.12298
CSNK1A1L	0.0388294	1.33705	21	0.279821	0.22722	0.229622	10	0.110762	0.103208	0.0285076
MMP8	0.00724141	1.33585	21	0.25982	0.23874	0.114021	10	0.10293	0.0927879	0.0489574
IFFO1	0.0278453	1.33371	21	0.336919	0.287381	0.166809	10	0.133672	0.144132	0.0591344
BASP1	0.0192049	1.33329	21	242.518	285.796	122.727	10	96.2462	83.706	45.5366
GUCY1A3	0.00511423	1.33268	21	47.615	46.0908	20.5779	10	18.9046	17.0774	11.8125
ESPL1	0.0363226	1.33267	21	0.46233	0.452417	0.153078	10	0.18356	0.182973	0.0514406
CTSC	0.0172268	1.33214	21	3.19743	3.29891	1.38209	10	1.26995	1.19646	0.375217
OCM2	0.0411807	1.33187	21	1.89988	1.77064	0.574847	10	0.754734	0.726515	0.118492
KCNQ1DN	0.00707602	1.33173	21	0.346391	0.325891	0.158689	10	0.137618	0.158415	0.0713357
PTPRR	0.0348592	1.33115	21	0.329076	0.297916	0.13357	10	0.130792	0.124271	0.0393245
NBPF11	0.0162928	1.33091	21	0.721069	0.597326	0.401827	10	0.286638	0.276899	0.0594075
CA2	0.0231664	1.33077	21	0.359235	0.354287	0.16554	10	0.142816	0.141321	0.045715
LY6G6C	0.0104491	1.3306	21	1.36335	1.23556	0.542509	10	0.542072	0.495384	0.211833
SAGE1	0.00977272	1.32985	21	0.231745	0.185453	0.191428	10	0.0921908	0.0874453	0.0445724
JRK	0.0217382	1.32759	21	2.0585	2.06012	0.814698	10	0.820177	0.811319	0.121918
GLYATL2	0.0121386	1.32718	21	1.05759	0.907647	0.61887	10	0.421501	0.419142	0.14221
SMR3B	0.0052585	1.32646	21	22.428	19.6015	12.3129	10	8.94305	8.30287	2.48751
VNN1	0.0114075	1.32618	21	0.335436	0.314201	0.176876	10	0.13378	0.106189	0.0771112
ANKRD13B	0.0199675	1.32578	21	0.323643	0.332756	0.132155	10	0.129112	0.128087	0.0548161
TNFSF14	0.0336177	1.32541	21	0.273978	0.216307	0.195613	10	0.109327	0.115905	0.060444
AKR1C1	0.028377	1.32509	21	12.3555	9.45575	9.39759	10	4.93138	5.15836	2.64879
CD1B	0.011571	1.32483	21	0.520213	0.476837	0.225291	10	0.207667	0.205653	0.0615288
TFPI	0.00618819	1.3248	21	0.522355	0.456457	0.29172	10	0.208527	0.173174	0.0846815
DPYSL5	0.0152301	1.32458	21	0.329711	0.330354	0.135893	10	0.131642	0.122506	0.0440022
LUZP4	0.0167863	1.32425	21	0.19894	0.191013	0.108182	10	0.0794484	0.0677999	0.0484532
BCAR4	0.00967512	1.32389	21	0.299849	0.291073	0.141979	10	0.119777	0.111533	0.0655825
ZNF518A	0.00569004	1.32281	21	0.27639	0.290347	0.0994267	10	0.110489	0.104984	0.0581149
PKM	0.0100095	1.32139	21	24.8226	21.4382	12.3171	10	9.93274	9.06957	2.56174
PMFBP1	0.0249489	1.32138	21	0.365636	0.27701	0.216401	10	0.14631	0.146698	0.0229254
CNGA2	0.0111147	1.32052	21	0.220267	0.188298	0.109039	10	0.0881931	0.0678214	0.0603836
CCDC177	0.0192537	1.32052	21	0.345287	0.334694	0.167138	10	0.13825	0.128224	0.0396839
MAZ	0.0127266	1.31969	21	16.63	14.433	8.69025	10	6.66229	6.56657	2.53775
LINC01007	0.0126101	1.31953	21	0.301367	0.309477	0.120829	10	0.120747	0.130797	0.0562232
CENPB	0.0314219	1.31873	21	6.15893	4.97777	4.39275	10	2.46904	2.06948	1.43045
KRT18P59	0.0400948	1.3187	21	0.323327	0.302841	0.119486	10	0.12962	0.154299	0.052805
HNF1A	0.0201228	1.31858	21	1.26572	0.987114	0.697927	10	0.507463	0.505643	0.116253
MEGF10	0.00710146	1.3183	21	0.237063	0.175001	0.294592	10	0.0950638	0.0857828	0.0357032
SSX3	0.010741	1.31811	21	0.275391	0.24291	0.111589	10	0.110448	0.0905722	0.0536397
TGOLN2	0.0150029	1.31763	21	5.47698	5.53451	2.8726	10	2.19732	2.13137	0.356639
CYP19A1	0.011235	1.31758	21	3.65237	2.87382	2.13894	10	1.46536	1.46625	0.402162
RASSF7	0.00926517	1.31685	21	10.815	9.34324	5.37195	10	4.34127	3.35449	2.56062
KDM5A	0.0469916	1.31651	21	6.18063	5.2971	3.35429	10	2.48156	2.44263	0.171742
IRF5	0.0159805	1.31572	21	5.76876	4.38342	3.11821	10	2.31745	2.3534	0.606313
ZNF22	0.013811	1.31488	21	7.03384	6.70673	3.29154	10	2.82732	2.54088	0.869503
CDC42EP1	0.0198415	1.31446	21	0.395065	0.350015	0.156671	10	0.158846	0.144473	0.0601217
LINC01578	0.0165704	1.31431	21	0.264915	0.216281	0.140548	10	0.106527	0.113836	0.0351321
CEP55	0.010797	1.31391	21	0.467065	0.45969	0.218201	10	0.187867	0.175231	0.0936073
ZNF276	0.0356296	1.31377	21	1.15263	1.09344	0.439793	10	0.463669	0.465093	0.113783
KIAA1456	0.0076439	1.31231	21	0.310196	0.264932	0.178344	10	0.124909	0.118515	0.0276883
PRR9	0.00758004	1.31229	21	0.244001	0.212176	0.114887	10	0.0982548	0.0951033	0.0374305
DPP10	0.0168524	1.31167	21	0.24867	0.25577	0.114945	10	0.100178	0.0895711	0.0412799
CYP2C9	0.048144	1.31033	21	0.798386	0.53397	0.678723	10	0.321933	0.293302	0.0903694
PRKAG3	0.00918005	1.30993	21	0.376321	0.352309	0.139083	10	0.151786	0.131574	0.0691744
FAM111A	0.0237453	1.30943	21	32.8962	29.0773	19.7338	10	13.273	10.4163	9.35326
HIST1H2BH	0.00812066	1.30862	21	0.270452	0.255394	0.137891	10	0.109183	0.111325	0.0505325
GH2	0.01549	1.30822	21	1.48732	1.45541	0.504493	10	0.600607	0.538982	0.206521
STK39	0.0410181	1.30787	21	2.37967	2.39008	0.723549	10	0.961188	1.03001	0.283493
SLC26A8	0.0135302	1.30707	21	0.326946	0.332397	0.1765	10	0.132133	0.121878	0.0645563
GLRA2	0.0119348	1.30703	21	0.27469	0.317138	0.115192	10	0.111017	0.112338	0.0391522
STK19	0.0203089	1.30698	21	5.63553	4.57574	2.55571	10	2.27769	2.183	0.689736
CACNA1F	0.0218477	1.30604	21	0.47272	0.478714	0.192933	10	0.191182	0.190271	0.0558131
SLC2A2	0.00844094	1.30571	21	0.210898	0.20562	0.104652	10	0.0853128	0.0692682	0.043619
CDH24	0.014033	1.30422	21	0.40636	0.437068	0.133823	10	0.164552	0.155166	0.0665373
PTPRJ	0.00996308	1.30337	21	0.296328	0.269441	0.124588	10	0.120065	0.117328	0.0567539
CTRB1	0.0482775	1.30309	21	0.34132	0.261972	0.236059	10	0.138322	0.126178	0.0786483
GPC6	0.0162448	1.30244	21	0.581239	0.535477	0.373741	10	0.235657	0.22551	0.0846705
FERMT3	0.0250547	1.30131	21	3.05232	2.71902	1.30389	10	1.2385	1.2273	0.24824
NPFFR2	0.045685	1.30126	21	1.82609	1.61016	0.688167	10	0.740975	0.646392	0.229059
PLK2	0.0160502	1.29955	21	4.53417	5.03949	2.44966	10	1.84202	1.59785	1.28186
CSH1	0.00819212	1.29822	21	0.306086	0.26247	0.159675	10	0.124463	0.113331	0.0468581
PLEKHG5	0.0225393	1.29787	21	0.228732	0.192334	0.124875	10	0.0930316	0.0929328	0.0410028
TNRC6A	0.0434141	1.29783	21	20.5811	16.9886	11.0114	10	8.37109	8.21812	1.20433
ADAMTS15	0.0339758	1.29779	21	1.47799	1.35167	0.720356	10	0.60117	0.565083	0.137499
DMP1	0.014944	1.29749	21	0.232189	0.223249	0.141356	10	0.0944624	0.0825128	0.0303778
TECPR1	0.0196536	1.29569	21	2.9285	2.31111	1.60112	10	1.1929	1.15334	0.175261
EPPIN	0.00937834	1.2951	21	0.188862	0.182944	0.0797158	10	0.0769627	0.084333	0.0384094
GFRA3	0.0137825	1.29497	21	2.20554	1.64623	2.14027	10	0.898859	0.854899	0.555187
SUGP2	0.0122696	1.29476	21	5.44904	5.02747	2.22736	10	2.22105	2.05295	0.727077
KIF3C	0.0430489	1.29473	21	4.81413	4.16743	2.08016	10	1.9623	1.88275	0.24426
NR6A1	0.0154817	1.29462	21	3.39475	3.06208	1.27428	10	1.38385	1.41296	0.356755
TRPM3	0.0103976	1.29396	21	0.405557	0.305481	0.338629	10	0.165399	0.163606	0.0822259
TCEAL9	0.0428426	1.29362	21	13.2899	12.625	10.543	10	5.4213	5.27073	0.968354
GRIN2A	0.00569159	1.2933	21	0.385211	0.358248	0.123283	10	0.157173	0.142684	0.0463436
WARS2	0.0127347	1.29321	21	0.287345	0.279483	0.0967914	10	0.117249	0.120202	0.0674892
GAL	0.00882155	1.29313	21	2.44946	2.43209	1.06518	10	0.999542	0.643024	0.935239
RCC2	0.0165159	1.29265	21	1.936	1.97057	0.673249	10	0.790278	0.719416	0.307487
LINC00623	0.00794147	1.29232	21	0.481141	0.414702	0.217406	10	0.196447	0.192458	0.0738582
ALOX15	0.0122711	1.29216	21	0.518398	0.542725	0.28094	10	0.211683	0.190572	0.102248
OGFR	0.00899162	1.29203	21	14.943	10.0429	10.4702	10	6.10235	5.84737	0.943982
SOAT2	0.0255152	1.29178	21	0.587173	0.501339	0.257282	10	0.239829	0.256317	0.0605492
DDX10	0.0297889	1.29109	21	2.38928	2.25445	0.921638	10	0.976362	0.950337	0.181671
PAXBP1	0.0225299	1.29104	21	2.08008	1.83028	0.931705	10	0.850037	0.837541	0.176207
RAI14	0.0390264	1.29097	21	0.546057	0.410506	0.285434	10	0.22316	0.231936	0.069227
ADORA3	0.0132195	1.29032	21	1.25455	1.10835	0.518092	10	0.512937	0.439321	0.188239
AQP6	0.00949234	1.28955	21	0.364222	0.375049	0.113448	10	0.148996	0.124056	0.0700346
CSAD	0.00933594	1.28916	21	12.4624	11.3425	5.11257	10	5.09949	4.66285	1.66783
STAB2	0.00660167	1.28858	21	0.491378	0.480025	0.18986	10	0.201148	0.18684	0.0974308
OR8A1	0.0167901	1.28848	21	0.314081	0.28449	0.149553	10	0.128579	0.142123	0.0502867
CRYGA	0.0132285	1.28839	21	0.23518	0.209888	0.109426	10	0.0962844	0.091204	0.0415682
LALBA	0.0139668	1.28829	21	0.287464	0.218248	0.175487	10	0.117698	0.116371	0.0334343
OR52L1	0.0260641	1.28826	21	3.35843	3.51499	1.01223	10	1.37508	1.22139	0.371718
S100B	0.0394703	1.2882	21	0.210433	0.218786	0.159283	10	0.0861642	0.0836881	0.0397678
ADRA1B	0.0456768	1.2879	21	1.62846	1.6064	0.45211	10	0.666928	0.608792	0.196357
SLC7A9	0.0414946	1.28777	21	1.398	1.35676	0.600521	10	0.572598	0.638577	0.169131
NDST4	0.0305318	1.28764	21	0.24811	0.207306	0.221325	10	0.101631	0.0868468	0.0621678
DDX19A	0.0220466	1.28713	21	0.32626	0.299468	0.287866	10	0.133691	0.152536	0.0411735
PACSIN1	0.0144755	1.28695	21	0.619034	0.636021	0.243838	10	0.253691	0.242138	0.0651652
RRN3P1	0.0192759	1.28684	21	1.45183	1.37556	0.609272	10	0.595026	0.523699	0.252336
SPTB	0.0331574	1.28663	21	0.586244	0.451713	0.457016	10	0.240305	0.239988	0.0552178
4-Sep	0.0196599	1.28642	21	5.59397	6.02708	1.81869	10	2.29335	2.14192	0.699985
BPESC1	0.0100969	1.28623	21	0.960855	0.838366	0.456387	10	0.393971	0.363425	0.128644
RUSC1	0.0175591	1.28529	21	26.7296	19.8433	17.7253	10	10.9669	9.21465	4.06494
UBE2T	0.00696774	1.28498	21	3.53539	2.86662	2.03343	10	1.45084	1.33704	0.423528
GNRH1	0.011273	1.2847	21	1.02495	0.895412	0.562162	10	0.420695	0.363718	0.194529
KRTAP4-1	0.0068601	1.28456	21	0.279716	0.255367	0.16615	10	0.114822	0.12803	0.0633825
CCR2	0.0254186	1.284	21	0.220676	0.163229	0.148894	10	0.0906221	0.0819178	0.0350033
SRRM2	0.0117572	1.28398	21	12.3635	10.2207	7.55455	10	5.07719	4.94341	3.09038
IGKC	0.027045	1.2832	21	0.297887	0.269431	0.19571	10	0.122396	0.11664	0.0540477
IL6ST	0.0140671	1.2827	21	0.443749	0.428665	0.12478	10	0.182392	0.189151	0.0742956
HOXB-AS3	0.00708211	1.28102	21	0.229476	0.239014	0.088354	10	0.0944309	0.0892088	0.0716969
IGDCC3	0.012362	1.28047	21	0.687451	0.673647	0.344825	10	0.282998	0.261931	0.098242
SLC8B1	0.0101574	1.28008	21	18.2663	12.2591	14.8376	10	7.5216	7.74644	1.22025
NAA15	0.00563214	1.2787	21	2.24296	1.90253	1.13736	10	0.924476	0.735639	0.608726
PPFIA4	0.0390961	1.27863	21	2.54654	2.39129	0.608537	10	1.04965	1.01364	0.239885
HAVCR2	0.0182888	1.27824	21	1.46778	1.00087	1.06347	10	0.605163	0.601711	0.198648
TNN	0.0265214	1.27823	21	0.76398	0.737173	0.268878	10	0.31499	0.304818	0.0561852
GRIN1	0.0161652	1.27817	21	0.20809	0.211831	0.125485	10	0.0857992	0.0944587	0.0374613
SPINK4	0.0222156	1.27765	21	0.18429	0.154387	0.102429	10	0.0760135	0.0764943	0.0514559
LTA	0.0123656	1.27744	21	0.432632	0.387977	0.179835	10	0.178472	0.173167	0.0608088
DRG2	0.0297396	1.27688	21	16.4224	12.4096	10.415	10	6.77731	6.1371	2.0051
OR51D1	0.00657132	1.27549	21	1.41364	1.19755	0.541448	10	0.583954	0.540662	0.176683
KIF20A	0.013792	1.27511	21	0.233012	0.214333	0.10624	10	0.0962792	0.0796551	0.0446776
SLC12A3	0.0389836	1.27463	21	0.29979	0.267046	0.357811	10	0.123913	0.108773	0.0425242
SND1-IT1	0.00742512	1.27447	21	2.48014	2.60473	0.804848	10	1.02523	0.973372	0.326069
CXCR5	0.038952	1.27446	21	4.96439	4.7994	2.63239	10	2.05218	2.05595	0.686997
ZBTB43	0.00937132	1.27378	21	0.370068	0.351829	0.15725	10	0.153051	0.149457	0.0507757
ALDOC	0.0376983	1.27371	21	18.7002	12.3407	15.3827	10	7.7343	6.90098	2.27289
BAD	0.00442953	1.27368	21	3.6763	3.75291	1.15726	10	1.52053	1.45222	0.493296
XRCC2	0.0165453	1.27355	21	0.382157	0.28846	0.40914	10	0.158076	0.151232	0.0499904
CALCR	0.0107906	1.27214	21	0.30944	0.309028	0.136397	10	0.128123	0.116697	0.072413
SERPINE2	0.0244771	1.27178	21	0.266287	0.251665	0.163633	10	0.110282	0.105952	0.0422917
ZMYND10	0.0270273	1.27091	21	2.02859	1.80343	1.13433	10	0.840647	0.529692	0.951692
XAF1	0.0106243	1.27058	21	2.83141	2.43627	2.08693	10	1.1736	1.06271	0.839563
CD68	0.0335136	1.26992	21	2.579	1.81604	2.36204	10	1.06946	0.970429	0.395183
SFTPD	0.0117604	1.26936	21	0.213867	0.213147	0.10782	10	0.0887214	0.0927637	0.0509331
RACGAP1	0.0474556	1.26929	21	3.3401	3.63885	1.63193	10	1.38569	1.30731	0.187943
LGI2	0.0152327	1.26915	21	0.403	0.304555	0.25858	10	0.167207	0.167638	0.0949102
HTN3	0.0256546	1.26875	21	0.27263	0.296672	0.145849	10	0.113147	0.110181	0.0469769
GOLGA2P7	0.0265868	1.26862	21	48.1522	48.1208	27.4917	10	19.9859	19.2631	6.97315
MAFB	0.0176287	1.26744	21	1.18389	1.21201	0.509972	10	0.491783	0.486121	0.1244
MAL2	0.0221199	1.26741	21	2.68616	2.59553	1.02871	10	1.11584	1.04213	0.323446
PVALB	0.012702	1.2668	21	0.337126	0.292934	0.192786	10	0.140103	0.129569	0.0571391
UIMC1	0.0228321	1.26671	21	0.866268	0.811398	0.337629	10	0.360026	0.378974	0.108955
GPR101	0.0190103	1.26665	21	1.03681	1.01051	0.405381	10	0.430923	0.396561	0.116328
RPRD2	0.00876655	1.26643	21	0.408144	0.425763	0.177235	10	0.16966	0.152772	0.0662715
ATP12A	0.0114926	1.26632	21	0.20021	0.202095	0.104488	10	0.0832309	0.0707406	0.0582047
GRM8	0.0175094	1.26606	21	0.249959	0.203264	0.13549	10	0.103932	0.113135	0.0704696
RXRA	0.0281711	1.26549	21	0.937073	0.77824	0.551056	10	0.389782	0.369546	0.108264
KRT1	0.0118575	1.26535	21	0.202401	0.193502	0.100932	10	0.0841982	0.082756	0.0453513
CPT1B	0.015786	1.26518	21	9.5734	8.75488	3.92525	10	3.98298	3.79244	1.23586
HBE1	0.0156212	1.26514	21	2.81535	2.68492	0.56347	10	1.17135	1.11459	0.434024
EXOC6	0.0203678	1.26513	21	1.2075	1.04561	0.638108	10	0.502393	0.505588	0.0709491
BAIAP2L1	0.0258228	1.26479	21	18.4446	16.2278	9.30835	10	7.67592	8.97964	2.2827
ZFPM2	0.0237775	1.26436	21	0.23251	0.19899	0.143634	10	0.0967906	0.0950655	0.0518065
PURG	0.0263826	1.26329	21	0.185369	0.130866	0.115646	10	0.0772233	0.062975	0.0533362
EOMES	0.0432967	1.26288	21	0.189696	0.146374	0.117962	10	0.0790487	0.0803485	0.0216624
HLA-DPB2	0.0117181	1.26279	21	0.56141	0.421323	0.438502	10	0.233961	0.208595	0.0787694
NARF	0.0391667	1.26188	21	5.91063	5.74558	1.82607	10	2.46474	2.23243	0.629323
KIR3DL2	0.00840431	1.26106	21	0.797387	0.802316	0.250571	10	0.3327	0.33279	0.0685123
SIM1	0.0127726	1.26088	21	0.279515	0.265038	0.135501	10	0.116639	0.104687	0.0345053
PDP1	0.00474962	1.25999	21	0.23122	0.202279	0.12316	10	0.0965455	0.080031	0.0522959
GK3P	0.0453968	1.2575	21	0.62768	0.43428	0.639416	10	0.262538	0.282484	0.061878
CALM3	0.0104305	1.25745	21	0.917937	0.953871	0.345811	10	0.383957	0.342357	0.14224
PDCD5	0.0402551	1.25675	21	2.18722	2.11866	1.19512	10	0.915322	0.873819	0.207647
RAD18	0.0338773	1.25667	21	3.4704	3.6113	1.6211	10	1.45239	1.47019	0.263479
CIDEA	0.0249149	1.25659	21	0.273086	0.288757	0.193612	10	0.114296	0.114008	0.0390949
GPAM	0.00887618	1.2557	21	0.331886	0.308502	0.117285	10	0.13899	0.134153	0.0510682
CDV3	0.0350429	1.2555	21	4.64964	4.27613	2.44077	10	1.94749	1.92526	0.314778
NEIL3	0.0160774	1.25441	21	0.739121	0.741693	0.156782	10	0.309813	0.300411	0.109375
TTLL7	0.00795424	1.25397	21	3.80484	3.17251	1.81725	10	1.59535	1.28248	0.786931
IL2RA	0.00837541	1.25378	21	0.303795	0.23102	0.176776	10	0.127395	0.122433	0.0253927
CPEB2	0.00909484	1.25315	21	0.434806	0.354686	0.336931	10	0.182415	0.173821	0.0565959
MGAM	0.0105523	1.25303	21	0.340928	0.331858	0.147311	10	0.143042	0.136813	0.0581343
PI16	0.00924568	1.25265	21	0.241254	0.210554	0.103087	10	0.101248	0.0982781	0.0535852
HPCAL4	0.0302191	1.25257	21	0.577409	0.541027	0.137592	10	0.242338	0.224609	0.0871635
PLA2G3	0.00995709	1.25244	21	0.358312	0.318598	0.128145	10	0.150397	0.144146	0.0822775
SLC4A10	0.0136528	1.2523	21	0.282597	0.295326	0.159387	10	0.118628	0.124141	0.0575321
SIM2	0.0212684	1.25227	21	34.4088	32.7672	18.1969	10	14.4444	15.0014	4.01126
TMEM176A	0.0353289	1.25197	21	0.840663	0.751502	0.629589	10	0.352974	0.280881	0.211194
ODF1	0.0137138	1.25196	21	0.213164	0.194792	0.0872011	10	0.089503	0.105387	0.066484
GALNT8	0.0105575	1.25042	21	0.576754	0.584901	0.159541	10	0.242425	0.225142	0.0763027
MCUB	0.0314995	1.25032	21	0.385738	0.33558	0.217173	10	0.162147	0.159485	0.0250833
TM4SF20	0.010313	1.25008	21	0.426179	0.371444	0.19638	10	0.179176	0.18286	0.0735631
TMEM40	0.0103211	1.24968	21	2.85672	2.06449	1.65457	10	1.20136	1.09824	0.300609
EPPK1	0.01003	1.24945	21	0.419492	0.426354	0.143606	10	0.176442	0.183893	0.0454366
ACER3	0.00735412	1.2492	21	1.12331	1.03071	0.461531	10	0.472558	0.384772	0.293278
OTC	0.0126041	1.24868	21	0.229137	0.232077	0.117378	10	0.0964283	0.085308	0.0527826
NPM3	0.0107174	1.24848	21	0.722415	0.611708	0.350553	10	0.304059	0.290373	0.132777
ATF5	0.00883174	1.24827	21	0.371655	0.347537	0.235878	10	0.15645	0.172748	0.0656066
RFX2	0.0115617	1.24801	21	0.215546	0.229123	0.111663	10	0.0907512	0.0874278	0.039084
ERVFRD-1	0.0176063	1.24731	21	0.25319	0.20744	0.144154	10	0.106652	0.0993359	0.0469422
EGFR	0.0193918	1.24687	21	2.6694	2.55863	0.867759	10	1.12478	1.17303	0.218266
ACAD9	0.0354902	1.2468	21	13.336	10.4831	9.53941	10	5.61952	5.52235	0.792274
MAGI3	0.0139597	1.24678	21	0.265578	0.233218	0.14204	10	0.111911	0.0840634	0.0624809
ELF2	0.0209258	1.246	21	1.77559	1.4807	0.916463	10	0.74862	0.791167	0.178074
LRRC19	0.0198504	1.24599	21	0.225035	0.178927	0.149864	10	0.0948792	0.0938336	0.0435148
CBL	0.00506805	1.24552	21	1.63521	1.51475	0.664836	10	0.689657	0.597251	0.281816
ORAI2	0.0175475	1.24524	21	1.59903	1.43521	0.59512	10	0.67453	0.695333	0.202162
TMEM241	0.019569	1.24462	21	1.57151	1.5427	0.566413	10	0.663205	0.608078	0.166241
KAT6B	0.0468209	1.24437	21	0.931392	0.965814	0.246036	10	0.393134	0.396693	0.0716386
C15orf39	0.0115339	1.24356	21	2.95177	2.49251	1.53296	10	1.24662	1.22993	0.328786
RAB35	0.00664356	1.2434	21	0.310701	0.2902	0.119147	10	0.131232	0.113246	0.0667945
FAM124B	0.0144517	1.24292	21	0.266754	0.233951	0.161298	10	0.112708	0.102218	0.0540388
DLX6	0.016499	1.24267	21	1.33692	1.386	0.51887	10	0.564969	0.543049	0.145628
ZNF556	0.021182	1.24256	21	1.08279	0.978568	0.32415	10	0.45761	0.408968	0.151165
GKAP1	0.020966	1.24245	21	9.7192	9.66103	3.25644	10	4.10787	4.21762	1.03015
CDK5	0.0189875	1.24183	21	6.9299	5.89029	3.33001	10	2.9302	2.81835	0.48464
SLCO1C1	0.00610184	1.24142	21	0.23017	0.184632	0.128245	10	0.0973518	0.0757608	0.0385729
GLRA4	0.012609	1.24115	21	1.01792	0.792251	0.564166	10	0.430617	0.389267	0.11227
PENK	0.0203193	1.2409	21	0.225823	0.192619	0.160536	10	0.0955479	0.0981725	0.0682591
C20orf141	0.0252405	1.24055	21	2.53803	2.35403	1.40511	10	1.07412	0.895826	0.421766
TYRP1	0.00570676	1.24033	21	0.204113	0.175226	0.0905564	10	0.0863962	0.0709615	0.0399327
ABCD2	0.00567279	1.24016	21	0.224421	0.203448	0.0946639	10	0.0950029	0.0802259	0.0564526
IGF2BP1	0.0180376	1.23977	21	1.9711	1.6838	1.38835	10	0.834642	0.826894	0.151212
UGT2A1	0.0258748	1.23948	21	0.32571	0.306303	0.113564	10	0.137946	0.141604	0.0371091
ACR	0.025018	1.23811	21	1.13803	1.1875	0.328662	10	0.48244	0.461354	0.134958
PKLR	0.0233437	1.23721	21	1.31222	1.28406	0.53712	10	0.556637	0.528108	0.158133
SPRR1B	0.0153878	1.23689	21	0.426693	0.348711	0.374408	10	0.181041	0.191211	0.0751683
CD47	0.027003	1.23644	21	3.41253	2.15834	2.8144	10	1.44834	1.34176	0.40222
PJA1	0.0329217	1.23637	21	2.20459	2.0933	0.773776	10	0.935717	0.801534	0.291612
SYN2	0.0107012	1.23635	21	0.307836	0.258358	0.13928	10	0.130659	0.106764	0.0537254
HIP1	0.0345096	1.23589	21	0.496838	0.456927	0.147286	10	0.210948	0.213398	0.065271
SAMD9	0.035851	1.23504	21	1.70017	1.43562	1.03767	10	0.722285	0.603928	0.427122
PAPOLB	0.0491527	1.23489	21	0.510863	0.539312	0.163292	10	0.217053	0.222566	0.0571182
BRS3	0.0063147	1.23424	21	0.292231	0.242135	0.143084	10	0.124217	0.123044	0.0627117
NCF4	0.0204586	1.23423	21	2.94252	2.62897	2.11535	10	1.25077	1.0176	0.42247
ZNF157	0.00716154	1.23376	21	0.782641	0.682574	0.398572	10	0.332784	0.297238	0.11201
ADCY10	0.0166594	1.2337	21	0.246139	0.232389	0.143919	10	0.104664	0.110225	0.049959
PCDHGB7	0.00905714	1.23278	21	0.343748	0.309977	0.295058	10	0.146263	0.148982	0.0439757
SH3KBP1	0.0240958	1.23219	21	7.17956	6.36836	3.2959	10	3.05613	3.05749	0.48242
SLC15A1	0.044423	1.23182	21	0.272774	0.195207	0.211538	10	0.116142	0.109121	0.0570253
ADCY6	0.0314635	1.2315	21	20.3662	14.5122	13.1879	10	8.67348	8.06922	2.82943
CA6	0.0195891	1.23149	21	0.321304	0.32349	0.112401	10	0.136836	0.137346	0.0461208
RNASE1	0.0195247	1.23052	21	27.3766	23.5665	17.9854	10	11.6669	11.9505	2.29828
INA	0.00811733	1.22984	21	0.569923	0.531314	0.15877	10	0.242995	0.233745	0.105144
SNAPC1	0.0157721	1.22959	21	4.13491	2.82881	2.74524	10	1.76328	1.73715	0.494806
MUC12	0.0133621	1.2291	21	0.452062	0.415412	0.158296	10	0.192842	0.167212	0.0805004
PTPRH	0.0437546	1.22823	21	0.557475	0.529448	0.168413	10	0.237952	0.211187	0.0609361
DDX25	0.0206568	1.22814	21	0.225935	0.214254	0.150917	10	0.0964444	0.10336	0.0336709
WDR5	0.035026	1.22681	21	2.94255	3.13338	1.54232	10	1.25724	1.26758	0.308541
LARP1B	0.0388194	1.2268	21	2.1309	1.84526	1.12303	10	0.910459	1.01875	0.22974
POLR2A	0.0106709	1.22649	21	7.2012	6.48531	2.71799	10	3.07747	2.82787	0.805255
ALPK2	0.010081	1.22646	21	0.735736	0.632197	0.364223	10	0.314429	0.30514	0.155454
H2AFX	0.0129355	1.22619	21	5.08647	4.23908	2.4613	10	2.17419	2.21117	0.592491
GNGT2	0.00535383	1.22586	21	0.235676	0.214238	0.0865957	10	0.100762	0.0900096	0.043864
COX6C	0.0274533	1.22565	21	6.60231	5.99901	3.51113	10	2.82317	2.51136	0.6158
PIP4K2A	0.0170049	1.22547	21	1.24348	1.39397	0.546165	10	0.531783	0.521957	0.150976
ATP2B2	0.0112292	1.2254	21	0.194621	0.216623	0.104147	10	0.0832354	0.0631447	0.0552852
PDZD7	0.00957139	1.22507	21	0.708692	0.617769	0.318738	10	0.303163	0.240308	0.128423
ZNF805	0.0439309	1.22494	21	1.8569	1.622	1.0552	10	0.794412	0.718017	0.180904
DCLK1	0.0176348	1.22372	21	0.916433	0.785924	0.455306	10	0.392396	0.314472	0.119279
MAPK8IP3	0.0161988	1.22333	21	3.66964	3.40294	1.76458	10	1.57168	1.47831	0.33193
FGFR1OP2	0.00844495	1.22285	21	2.01523	1.95975	0.688275	10	0.863397	0.698999	0.348637
SLC7A1	0.00631828	1.22279	21	0.273155	0.274138	0.0891232	10	0.117034	0.109954	0.0446263
TOP2A	0.0172371	1.22116	21	0.425117	0.360955	0.19037	10	0.182349	0.192363	0.0523246
VPS13B	0.0143937	1.221	21	1.03116	0.933014	0.430333	10	0.442353	0.442027	0.131359
RPL36A	0.0242535	1.22089	21	0.387374	0.387525	0.164603	10	0.16619	0.168717	0.0488144
INCENP	0.00453692	1.22082	21	0.665232	0.596988	0.243369	10	0.28541	0.251095	0.0881531
SALL4	0.0100521	1.22025	21	0.266759	0.246734	0.131785	10	0.114495	0.104766	0.0640196
GPIHBP1	0.0370604	1.22005	21	0.777772	0.57943	0.475368	10	0.333872	0.327681	0.160804
KRTAP3-2	0.00645681	1.22005	21	0.279969	0.25004	0.106513	10	0.120182	0.112797	0.0649696
C2orf83	0.0231533	1.21985	21	0.169516	0.160836	0.107656	10	0.0727777	0.0718628	0.0703803
ABHD4	0.0139152	1.21946	21	1.24884	1.05287	0.547281	10	0.536305	0.537129	0.115573
VAT1L	0.00513477	1.21865	21	0.340369	0.297607	0.168607	10	0.146252	0.141445	0.0618606
SLC17A6	0.0247329	1.21832	21	0.425432	0.407041	0.298461	10	0.182843	0.178385	0.0442042
CRCT1	0.0101506	1.2179	21	0.247644	0.230328	0.12969	10	0.106464	0.091513	0.0501749
ACYP1	0.0107831	1.21789	21	1.44044	1.19884	0.63039	10	0.619259	0.515433	0.257186
GEMIN7	0.0217063	1.21737	21	8.01502	6.73245	4.24837	10	3.44698	3.37907	0.956707
GVINP1	0.0163295	1.21722	21	0.895475	0.643289	0.791978	10	0.385153	0.384401	0.119556
SULT1C2	0.0345443	1.21538	21	0.553363	0.509541	0.20171	10	0.238311	0.212383	0.0703729
KRTAP2-3	0.0206984	1.21471	21	0.438818	0.42255	0.092196	10	0.189068	0.166979	0.076544
NCAM2	0.0197913	1.21367	21	0.471045	0.482552	0.141371	10	0.203101	0.195943	0.0419763
ABCC2	0.0146488	1.21356	21	0.38251	0.300717	0.251619	10	0.16494	0.16137	0.0684486
MRPS12	0.0304024	1.21312	21	21.7814	20.674	11.8001	10	9.39506	8.69933	2.56856
ITGAM	0.0154254	1.21205	21	2.41292	2.09524	1.52454	10	1.04154	1.03921	0.429133
SCLT1	0.00688786	1.21197	21	0.340805	0.302747	0.166115	10	0.147118	0.135604	0.0511042
SDR16C5	0.0387728	1.2118	21	0.22092	0.17585	0.158386	10	0.0953778	0.0668296	0.0839008
GABRP	0.0113533	1.21121	21	1.51836	1.28797	0.857551	10	0.655789	0.629338	0.233997
NPIPB3	0.0169544	1.21117	21	235.564	211.076	114.405	10	101.745	102.072	12.4882
OPALIN	0.0264908	1.20994	21	0.840888	0.77214	0.308206	10	0.363505	0.362521	0.0889408
RPGRIP1L	0.0211367	1.20986	21	2.27158	1.71892	2.55363	10	0.982028	1.00389	0.181999
FAM219A	0.00789651	1.20968	21	1.2772	1.07788	0.506789	10	0.552219	0.485654	0.165207
DBNDD1	0.0143928	1.20939	21	9.34313	8.86959	4.06106	10	4.04046	3.77964	1.60994
ABCD1	0.00754317	1.20936	21	10.5636	8.82213	4.6938	10	4.56833	4.01645	1.49129
DPPA4	0.0478342	1.20894	21	0.241892	0.195569	0.191149	10	0.104639	0.0953125	0.0767055
SP100	0.0356998	1.20864	21	2.0659	1.7867	1.31696	10	0.893866	0.799965	0.541435
POLR1A	0.00580729	1.20835	21	0.336487	0.336189	0.122767	10	0.145619	0.136931	0.0699857
DCLK2	0.00540424	1.2081	21	0.276915	0.255206	0.105218	10	0.11986	0.104669	0.056004
RAD51B	0.00582603	1.20787	21	3.1638	3.08863	0.888377	10	1.36964	1.22582	0.470105
DOCK4	0.0170349	1.20736	21	2.68194	2.64275	1.10468	10	1.16144	1.26558	0.254502
AICDA	0.00888954	1.20711	21	0.400583	0.375627	0.24701	10	0.173506	0.167651	0.06367
APOC1	0.0117491	1.20602	21	0.217725	0.219085	0.101574	10	0.0943758	0.110622	0.0662623
TG	0.0154611	1.206	21	0.781232	0.798058	0.254325	10	0.338639	0.333681	0.0749818
SLC51A	0.0412066	1.20593	21	1.59886	1.23128	1.03747	10	0.693092	0.553338	0.38027
RAX2	0.0166398	1.20589	21	0.433278	0.381224	0.173563	10	0.187826	0.18236	0.0550479
LDB2	0.0415018	1.20588	21	0.606555	0.555877	0.217991	10	0.262944	0.259822	0.0438626
FANCA	0.0243931	1.20588	21	2.70095	2.66639	0.956065	10	1.17088	1.07081	0.325753
TFAP2B	0.00614999	1.20529	21	0.364528	0.341087	0.171587	10	0.158089	0.131541	0.11106
HAPLN4	0.0286186	1.20525	21	3.68512	3.34185	1.56691	10	1.59822	1.53017	0.266025
NACAD	0.00808524	1.20433	21	0.918364	0.888347	0.33965	10	0.398543	0.357137	0.145701
LINC00320	0.0120357	1.20389	21	0.227181	0.220586	0.108297	10	0.0986201	0.0838292	0.0552199
NCAPG	0.00944108	1.20355	21	0.530361	0.490529	0.254599	10	0.230285	0.220761	0.0893745
FPR2	0.0170158	1.20329	21	0.244203	0.218941	0.125313	10	0.106054	0.114109	0.0431585
RAD50	0.0411012	1.20307	21	11.1013	10.6307	4.16302	10	4.82186	4.82961	0.622108
CHRM2	0.00734206	1.20249	21	0.225434	0.225418	0.108709	10	0.0979562	0.0891787	0.0420412
MTFR2	0.0201307	1.20177	21	0.297073	0.276866	0.156407	10	0.12915	0.10691	0.0618982
MYCNOS	0.0287769	1.20148	21	0.190968	0.166327	0.115634	10	0.0830384	0.0752918	0.0455194
TNFSF4	0.00852535	1.20036	21	3.3297	2.90199	1.36593	10	1.44897	1.41987	0.423925
TUBA3D	0.0164074	1.20019	21	0.247558	0.2367	0.11258	10	0.107742	0.102385	0.0377624
LYVE1	0.0104208	1.19968	21	0.94268	0.748074	0.510459	10	0.410416	0.389136	0.122809
MYBPC3	0.0228058	1.19961	21	0.238695	0.192516	0.146878	10	0.103926	0.0909174	0.0481957
SLC30A2	0.00792066	1.19953	21	9.58512	8.82477	4.06597	10	4.17351	3.78778	1.15925
DNM1	0.010382	1.19872	21	0.229777	0.222915	0.131266	10	0.100105	0.0921375	0.0385888
CTNNA2	0.0327203	1.19806	21	0.225972	0.197103	0.13344	10	0.0984925	0.104417	0.0477919
DNAH17	0.00681346	1.19767	21	0.213252	0.216354	0.0877218	10	0.0929732	0.0821252	0.0349582
KCNB1	0.0382591	1.19762	21	0.947054	0.884355	0.387531	10	0.412909	0.430579	0.0708098
PLIN1	0.00392943	1.19746	21	2.15361	1.81806	1.23232	10	0.939066	0.725061	0.625714
GRAMD1B	0.0114482	1.19703	21	0.278964	0.278366	0.119497	10	0.121677	0.137349	0.0611976
TNKS	0.00997725	1.19613	21	0.346682	0.333119	0.143039	10	0.151308	0.151076	0.0497023
GP1BA	0.0429296	1.19577	21	0.411466	0.366449	0.127505	10	0.179627	0.168992	0.0445679
CYLC1	0.0186711	1.19525	21	0.226559	0.24005	0.135343	10	0.0989409	0.0800368	0.0715714
SERPINA10	0.00725851	1.19525	21	0.373361	0.362219	0.150611	10	0.163051	0.162087	0.0615861
CCP110	0.0238479	1.19517	21	0.709362	0.529655	0.474379	10	0.309802	0.312805	0.0833966
TRPM5	0.0198637	1.19496	21	0.268166	0.261223	0.130274	10	0.117134	0.122325	0.0275824
FRG1HP	0.0289936	1.19489	21	0.77342	0.743848	0.273068	10	0.337844	0.335126	0.117492
RIT1	0.00593425	1.19474	21	3.1741	2.30271	1.8961	10	1.38666	1.28492	0.294517
FAM234B	0.028379	1.19408	21	7.31121	7.06053	5.21768	10	3.19548	3.09458	0.986874
ZHX2	0.0276047	1.19353	21	2.42933	2.19314	1.01745	10	1.06218	1.10125	0.249257
ERRFI1	0.0317958	1.1924	21	0.915062	0.866651	0.253216	10	0.400408	0.404151	0.0917001
MINOS1P1	0.00626754	1.19193	21	0.330396	0.314037	0.115524	10	0.14462	0.151748	0.0792213
HAAO	0.0410343	1.19148	21	15.6308	13.2381	8.50075	10	6.84401	6.96794	0.70676
OR51B4	0.0120562	1.19133	21	0.203877	0.206962	0.103838	10	0.0892779	0.0972355	0.0534351
SLAMF7	0.0153554	1.19045	21	0.719609	0.657108	0.260803	10	0.315308	0.317088	0.0950689
PALM2-AKAP2	0.0090487	1.18984	21	0.590238	0.53317	0.218167	10	0.258732	0.230156	0.076373
INVS	0.00928613	1.18883	21	0.243524	0.228558	0.0913216	10	0.106824	0.105332	0.0680616
TMEM151B	0.0234355	1.18569	21	0.251772	0.208039	0.154904	10	0.110683	0.111041	0.0283396
PAX4	0.0290644	1.18555	21	0.783869	0.788735	0.178202	10	0.344633	0.308345	0.123795
EGFL6	0.0125937	1.18529	21	0.347816	0.30251	0.179955	10	0.152947	0.167289	0.0599429
MELK	0.0433651	1.18435	21	0.595751	0.454449	0.393963	10	0.262144	0.239339	0.101852
SLC7A6	0.0349058	1.18379	21	0.626415	0.636244	0.158234	10	0.275744	0.303809	0.0849754
CKS2	0.0118809	1.18368	21	8.54063	7.51513	5.2635	10	3.75983	3.61014	1.12345
CLIP2	0.00809911	1.18326	21	5.5073	5.74324	1.61466	10	2.42517	2.20941	0.669035
LOC728485	0.0156502	1.18316	21	0.354212	0.343281	0.128076	10	0.15599	0.145422	0.0593807
BRICD5	0.00918543	1.18274	21	36.3592	28.1342	22.0348	10	16.0167	15.7602	1.90027
FGF10	0.026316	1.18173	21	0.267758	0.24595	0.218526	10	0.118034	0.0953619	0.0705114
GNG3	0.0185044	1.1812	21	3.24882	3.38369	0.661033	10	1.43268	1.3139	0.485981
MXD1	0.0120143	1.17969	21	2.49383	2.37872	0.597784	10	1.1009	0.97876	0.409452
SDAD1P1	0.0155948	1.17907	21	0.304575	0.310315	0.116514	10	0.134511	0.133053	0.0210187
CERS1	0.0138326	1.17879	21	0.4115	0.393225	0.166597	10	0.181768	0.164311	0.0703816
TMEM120B	0.0160487	1.17843	21	1.28322	1.01277	0.747422	10	0.566966	0.595411	0.109635
VEGFA	0.00818942	1.17719	21	12.4156	11.1064	5.49607	10	5.49031	5.21185	3.35616
USP37	0.0194238	1.17699	21	0.607923	0.565602	0.158179	10	0.268867	0.263107	0.0660294
CST4	0.0128524	1.17691	21	0.347628	0.310509	0.107578	10	0.153755	0.173344	0.068157
TNNI2	0.047824	1.1764	21	4.34802	5.10124	2.14751	10	1.9238	0.397785	4.40136
CHST13	0.0237129	1.17609	21	18.4718	15.5591	10.6385	10	8.17467	7.94968	1.57275
LOC101929908	0.0141708	1.17534	21	0.280036	0.266048	0.132982	10	0.123994	0.116014	0.07113
FSHR	0.0273147	1.17429	21	4.47988	4.2126	2.06857	10	1.98505	1.82615	0.483722
CT55	0.0110156	1.1736	21	0.196986	0.172413	0.086773	10	0.0873266	0.0811741	0.0435845
THPO	0.0146136	1.17356	21	2.30008	2.04195	1.09569	10	1.01969	0.924393	0.466806
GPSM3	0.0336799	1.17309	21	4.5842	3.80615	2.94631	10	2.03295	1.72578	1.10239
GPR132	0.0189586	1.17296	21	0.622573	0.583348	0.16961	10	0.276117	0.282409	0.102344
SLC43A3	0.02942	1.17224	21	7.45649	5.33724	6.81682	10	3.30868	3.11343	1.11092
KCNJ1	0.0178631	1.17192	21	0.205305	0.212348	0.112057	10	0.0911204	0.0909377	0.0460126
UNC119B	0.027646	1.17187	21	27.5643	24.3662	16.1185	10	12.2342	13.3011	2.59106
TAP2	0.0360975	1.17168	21	0.747117	0.517879	0.98783	10	0.331649	0.3977	0.193571
LYPD8	0.0130005	1.17164	21	0.227414	0.212268	0.111081	10	0.100953	0.0912381	0.0479154
DLGAP1-AS2	0.0477999	1.17069	21	1.63902	1.4042	1.05397	10	0.728066	0.624114	0.240786
LIG1	0.0220124	1.17061	21	8.54992	8.65092	3.19518	10	3.79816	3.68738	0.798387
SULT1C3	0.00678031	1.17041	21	0.326095	0.318265	0.13019	10	0.144882	0.130842	0.0415176
C12orf65	0.0144973	1.16977	21	5.25142	5.22808	1.52655	10	2.33421	2.05995	0.574293
ZNF117	0.0123201	1.16963	21	0.376302	0.401007	0.128234	10	0.167279	0.159258	0.0712992
MELTF	0.0101791	1.16891	21	0.479393	0.436349	0.179533	10	0.213214	0.196159	0.059514
NANOS1	0.0263555	1.16869	21	0.401852	0.395794	0.155147	10	0.178755	0.179381	0.023387
RBSN	0.011288	1.1686	21	0.785552	0.862107	0.303282	10	0.349455	0.286656	0.137101
AEN	0.0407872	1.16834	21	3.6817	3.49517	1.70974	10	1.63811	1.63738	0.412313
ALX1	0.0436885	1.16819	21	0.373433	0.326836	0.255443	10	0.16617	0.143585	0.0996131
VASH1	0.019573	1.16808	21	8.39401	7.38947	4.04029	10	3.73545	3.71641	0.993839
IFNG	0.0143489	1.16793	21	0.267895	0.249716	0.121824	10	0.119229	0.11561	0.0482145
ATP10B	0.0474614	1.16668	21	0.490183	0.440523	0.193279	10	0.218349	0.222275	0.029565
KIF21A	0.0237503	1.16577	21	7.34852	6.81564	3.39287	10	3.27543	3.25111	0.708889
BFSP2-AS1	0.0213241	1.16486	21	0.216629	0.187312	0.138003	10	0.0966183	0.0850583	0.043268
PCDHA2	0.042763	1.16481	21	1.14934	0.869052	0.723075	10	0.512634	0.355925	0.461985
SPTBN2	0.0048401	1.16412	21	0.250574	0.255089	0.0896923	10	0.111815	0.107746	0.0361485
ARID3B	0.0232203	1.16377	21	4.87639	3.6839	2.44289	10	2.17655	2.06879	0.534418
PGAM2	0.00417235	1.16354	21	7.45043	6.81922	2.89206	10	3.326	3.00198	1.30539
SERPINA6	0.047582	1.16308	21	13.4569	11.9422	10.8961	10	6.00929	5.83529	1.90321
RASA3	0.0233563	1.16285	21	0.250388	0.250265	0.113915	10	0.11183	0.124099	0.047656
IL36G	0.0275507	1.16278	21	0.19484	0.206163	0.10105	10	0.0870258	0.0865458	0.0277548
CD80	0.00982987	1.16224	21	0.298278	0.274218	0.156647	10	0.133276	0.134941	0.0495482
PRR11	0.00897143	1.16177	21	4.23769	3.48925	2.07301	10	1.89409	1.54203	0.786922
INSL6	0.0338453	1.16155	21	0.844892	0.813413	0.335469	10	0.377693	0.371108	0.0599694
PPP1R13B	0.0292428	1.16115	21	1.95248	1.58783	1.0878	10	0.873063	0.846818	0.108076
MIR503HG	0.0137041	1.16078	21	0.685521	0.6471	0.338761	10	0.306614	0.250246	0.159482
SORBS3	0.0117647	1.16063	21	0.301552	0.319279	0.129241	10	0.134889	0.131063	0.0715121
ADGRE1	0.0228092	1.16046	21	0.347276	0.338059	0.133687	10	0.155361	0.170168	0.0578559
SCAMP5	0.0492403	1.16039	21	8.77451	6.31309	5.72148	10	3.92565	3.6503	0.821634
LLGL2	0.024317	1.16016	21	32.7305	25.6553	18.4805	10	14.6457	14.5842	2.35517
CREB3L3	0.0249012	1.16012	21	1.39153	1.25425	0.555265	10	0.622677	0.577495	0.115147
ETNPPL	0.00857473	1.15995	21	0.380472	0.352553	0.127972	10	0.170271	0.154734	0.0515263
EREG	0.0115588	1.15977	21	0.281026	0.221531	0.162301	10	0.125782	0.110942	0.0581452
CDC42BPB	0.0104266	1.15911	21	0.324077	0.278782	0.181725	10	0.145118	0.148875	0.0353509
RPL13P5	0.0307588	1.15832	21	0.950942	0.919607	0.405161	10	0.426054	0.438265	0.104767
GBE1	0.0206856	1.15784	21	0.355672	0.256212	0.324083	10	0.159407	0.150274	0.0411733
CASP14	0.00681842	1.15682	21	0.327612	0.31449	0.121647	10	0.146934	0.130748	0.0452562
RASGRP1	0.0222155	1.15642	21	0.975844	0.738711	0.673803	10	0.437787	0.369448	0.146987
ZNF362	0.0231479	1.15629	21	3.87583	2.8336	3.52821	10	1.73895	1.77792	0.343223
EFCAB6	0.0417107	1.15623	21	58.9768	45.4348	38.1775	10	26.4619	26.5744	9.52562
FASTK	0.0114157	1.15616	21	57.8896	56.4444	21.7261	10	25.9753	24.5774	4.41771
CYP2F1	0.0291504	1.15612	21	8.3943	8.69077	4.73614	10	3.76667	3.28923	1.57798
HTR1D	0.00933079	1.15502	21	0.587454	0.572723	0.220086	10	0.263803	0.245177	0.104824
MLANA	0.0150417	1.15454	21	0.234484	0.257804	0.127799	10	0.105333	0.0960893	0.0441393
OR5D18	0.0178974	1.15444	21	0.841348	0.949412	0.336284	10	0.377968	0.356635	0.114771
CHST10	0.0118155	1.15421	21	0.725152	0.697634	0.191711	10	0.325819	0.319306	0.0484289
SCO2	0.0182	1.15403	21	12.9957	12.2643	2.92738	10	5.83985	5.63324	1.88377
SRRM1	0.00914006	1.15393	21	6.04801	5.97043	2.3575	10	2.71797	2.50007	0.926186
IFNB1	0.00955712	1.15365	21	0.419621	0.400779	0.137481	10	0.188613	0.197855	0.0824345
MRPL19	0.0212558	1.15329	21	3.91932	3.56675	1.95818	10	1.76212	1.59765	0.425263
B3GNT7	0.00532519	1.15308	21	0.439242	0.390257	0.175239	10	0.197512	0.190291	0.0446932
CSN2	0.0197976	1.15265	21	0.33753	0.348298	0.115733	10	0.15182	0.152212	0.0530055
C8orf76	0.0412849	1.15247	21	3.4092	3.17194	1.1039	10	1.53364	1.54731	0.192274
ACRV1	0.00906924	1.15222	21	2.58622	2.0238	1.41991	10	1.16363	1.03659	0.34585
NFE2	0.029649	1.15216	21	0.263457	0.205789	0.159097	10	0.118543	0.110655	0.0563956
DPCR1	0.0299765	1.15192	21	0.755672	0.729345	0.20804	10	0.340072	0.341371	0.0359348
NPHS1	0.0114053	1.1519	21	0.746036	0.660776	0.254309	10	0.335739	0.293648	0.110743
TRIM8	0.0356528	1.15167	21	10.3771	6.66426	7.40357	10	4.67077	4.53465	0.893339
CAMKK1	0.0166037	1.15116	21	0.248332	0.216569	0.124929	10	0.111815	0.12321	0.0514846
NAMPT	0.0119053	1.15073	21	10.0249	9.18769	5.2236	10	4.51517	4.45122	1.58555
CYP4A11	0.00989713	1.15046	21	0.459939	0.420281	0.15376	10	0.207195	0.220806	0.0577499
CDY2B	0.0245323	1.15024	21	0.26684	0.236422	0.159595	10	0.120225	0.124651	0.0380402
KIAA0930	0.0141834	1.15006	21	1.03176	0.88232	0.324639	10	0.464917	0.434839	0.130966
GABRD	0.0276101	1.14915	21	0.394103	0.389978	0.11091	10	0.177697	0.200781	0.0675798
NRSN1	0.0339866	1.14844	21	0.219344	0.181356	0.154172	10	0.0989491	0.0904909	0.0361669
OGT	0.0175549	1.14771	21	4.15105	3.83417	1.73429	10	1.87354	1.75908	0.526223
GPR32	0.00668592	1.14675	21	0.315739	0.252808	0.168378	10	0.142601	0.137291	0.0348548
SYK	0.0258873	1.14619	21	0.661427	0.538455	0.40325	10	0.298844	0.303652	0.113195
TEX12	0.0141876	1.14595	21	0.257426	0.23815	0.121578	10	0.116328	0.111313	0.035321
CXCR3	0.0364524	1.14589	21	1.8723	1.75014	0.617928	10	0.846109	0.874962	0.214626
PDZK1P1	0.0117062	1.14562	21	0.185278	0.180698	0.0901195	10	0.0837445	0.0855282	0.030833
ANKRD12	0.0153034	1.14539	21	15.5573	14.1703	6.77735	10	7.03294	6.66784	1.61368
H3F3A	0.0301126	1.14512	21	80.9116	51.4982	59.6801	10	36.5843	37.0843	10.4567
RENBP	0.0164968	1.14507	21	1.23372	0.984149	0.955678	10	0.557845	0.572016	0.145247
HRASLS	0.0173842	1.14498	21	0.421312	0.400588	0.16773	10	0.190515	0.197477	0.0355236
MAPKBP1	0.00746031	1.14482	21	0.293135	0.245108	0.246298	10	0.13257	0.129663	0.0330757
ULK3	0.0173902	1.14453	21	17.454	15.9502	7.43422	10	7.89509	7.48061	1.79193
SLC7A14	0.0295438	1.14389	21	1.66672	1.44609	0.654335	10	0.754255	0.726812	0.143072
NR1H4	0.0276923	1.14308	21	0.262088	0.215865	0.178431	10	0.118671	0.126704	0.0570897
MASP1	0.0125624	1.14169	21	0.326122	0.312984	0.139374	10	0.147808	0.129929	0.0669592
BCL2L12	0.0164389	1.14151	21	1.24816	1.09606	0.486253	10	0.565774	0.509034	0.148959
MAGEA4	0.00436528	1.14149	21	0.253063	0.24879	0.0791749	10	0.114711	0.109086	0.0603619
PPP2R2B	0.00632942	1.14131	21	0.349632	0.251124	0.3348	10	0.158505	0.149252	0.0528743
TMED4	0.00462068	1.14051	21	4.94135	4.86221	1.77883	10	2.24139	1.84059	1.38717
THRB	0.0275228	1.13928	21	0.546912	0.508671	0.315577	10	0.24829	0.237813	0.0555423
MANEA	0.0467789	1.1391	21	0.258073	0.231264	0.178078	10	0.117176	0.112003	0.0582673
ABCB9	0.0196906	1.13817	21	0.233963	0.227518	0.132441	10	0.106297	0.0981784	0.0439781
FAM184B	0.0252272	1.13813	21	2.01591	1.65995	1.23298	10	0.915924	0.838936	0.163468
SYP	0.0158966	1.13744	21	48.5254	46.7704	24.0359	10	22.058	21.9379	6.44851
NFKB2	0.0134219	1.13712	21	0.645132	0.637475	0.267391	10	0.293319	0.316682	0.100153
ZNF445	0.00999129	1.13706	21	0.235818	0.251749	0.0956397	10	0.107223	0.107009	0.0450899
GIPC2	0.0218207	1.13693	21	0.431057	0.371179	0.238808	10	0.196013	0.190759	0.126064
CBR3	0.0198829	1.13675	21	4.48075	4.57203	2.8539	10	2.03776	1.98575	0.817629
TACR3	0.0280151	1.13672	21	0.400737	0.381564	0.22299	10	0.182252	0.170879	0.0464035
CYP4F22	0.0140409	1.13551	21	0.378502	0.310859	0.182538	10	0.172284	0.159904	0.0424857
GRIK1	0.0271845	1.13538	21	0.385045	0.296335	0.274247	10	0.175279	0.15055	0.09454
RPH3A	0.0131051	1.13505	21	0.622331	0.567037	0.291676	10	0.283359	0.259304	0.0706155
PRIM1	0.0216991	1.13491	21	0.238159	0.245061	0.124764	10	0.108449	0.108994	0.0408114
SRCAP	0.0166506	1.13466	21	1.06889	1.03033	0.294825	10	0.486818	0.433036	0.133873
PSG1	0.00739032	1.1346	21	0.326388	0.301795	0.146512	10	0.148657	0.142322	0.0551128
CDKN2A-AS1	0.0451304	1.13433	21	0.210377	0.195347	0.15929	10	0.0958367	0.0913255	0.034416
SCN3B	0.0104873	1.13423	21	0.268534	0.243855	0.134291	10	0.122338	0.127006	0.0655893
SIK3	0.0320526	1.13401	21	1.10525	1.02473	0.363788	10	0.503607	0.458703	0.106623
SLC6A4	0.0202154	1.13297	21	1.02934	1.02137	0.446433	10	0.469353	0.450249	0.0869548
RBL1	0.0179023	1.13296	21	0.249926	0.222214	0.145404	10	0.113961	0.117007	0.0341267
UHRF1BP1L	0.0123624	1.1326	21	2.43164	2.37354	0.677951	10	1.10906	1.068	0.285147
AFM	0.00938449	1.13249	21	0.273314	0.228537	0.135276	10	0.124666	0.122575	0.0460318
UPB1	0.0102091	1.13246	21	0.424686	0.362162	0.186665	10	0.193716	0.16482	0.0582078
GPR85	0.0134463	1.13209	21	0.231001	0.197915	0.117883	10	0.105395	0.099669	0.0685493
HOXB6	0.0305516	1.1319	21	0.446215	0.449606	0.128416	10	0.203615	0.198621	0.0568374
CLEC4E	0.042527	1.13159	21	0.375013	0.316586	0.307737	10	0.17116	0.158132	0.0667339
MYT1L	0.00633112	1.13128	21	0.332482	0.311047	0.148116	10	0.151782	0.135402	0.0531574
PCDHB14	0.0294478	1.13077	21	1.85189	1.71794	0.560034	10	0.845707	0.801473	0.221681
SRGAP1	0.0296115	1.13076	21	1.90108	1.57329	1.00647	10	0.868176	0.833724	0.146953
MOGAT2	0.0328982	1.13064	21	0.281548	0.21527	0.177999	10	0.128586	0.148501	0.0440141
LRAT	0.0220592	1.13031	21	0.363259	0.372834	0.189068	10	0.165943	0.167489	0.0332203
LINC00474	0.0216497	1.12996	21	0.220567	0.222453	0.111832	10	0.100783	0.102714	0.0312071
LPAR4	0.0126627	1.12995	21	0.256649	0.24216	0.102905	10	0.117271	0.109339	0.0430109
DRAP1	0.00975146	1.12982	21	0.389196	0.36746	0.117185	10	0.177852	0.168593	0.0361138
SYT7	0.0149361	1.12945	21	0.689523	0.570196	0.280632	10	0.315174	0.331567	0.108016
ADGRB1	0.00976363	1.12936	21	0.373042	0.369703	0.0928099	10	0.170524	0.181727	0.0665376
TIMP2	0.0103886	1.12916	21	0.485402	0.460929	0.177885	10	0.221916	0.198705	0.0626223
CXorf36	0.00783779	1.12916	21	2.60799	2.44219	1.065	10	1.19232	1.13832	0.397722
PPP6C	0.0191768	1.12908	21	5.06347	5.08114	1.44543	10	2.31506	2.17723	0.447647
ARSE	0.0255933	1.12905	21	0.494864	0.367291	0.377314	10	0.226259	0.257835	0.0684863
CCL17	0.0239116	1.1289	21	0.971894	0.71452	0.649032	10	0.444413	0.389006	0.153079
OFD1	0.0369299	1.12788	21	6.86166	6.3967	2.7824	10	3.13982	3.25389	0.370085
F5	0.00956681	1.12781	21	0.264077	0.255428	0.111989	10	0.120844	0.108851	0.082867
CASP8AP2	0.0484096	1.12768	21	1.70635	1.48099	0.696465	10	0.780917	0.750846	0.104585
FYN	0.0170623	1.12759	21	3.44805	3.26144	1.78884	10	1.5781	1.50263	0.406507
ANAPC2	0.0127232	1.1272	21	10.2792	10.0115	3.61188	10	4.70587	4.38614	0.886012
CA11	0.0274578	1.1267	21	3.27381	2.88751	1.29306	10	1.49928	1.50791	0.17351
INE1	0.0149882	1.12603	21	0.288905	0.284972	0.0854945	10	0.132369	0.137629	0.0284877
SOX6	0.00855859	1.12587	21	0.258928	0.247922	0.103268	10	0.118648	0.100845	0.0705947
PGLYRP1	0.013398	1.12584	21	0.355007	0.34665	0.145577	10	0.162677	0.173457	0.0607029
MMP27	0.0300654	1.12569	21	0.222028	0.173585	0.128901	10	0.101752	0.115645	0.0403207
SMARCC1	0.0109855	1.12553	21	1.76165	1.73119	0.756064	10	0.807427	0.800224	0.243403
DDX4	0.0140095	1.12535	21	0.208933	0.20625	0.0961079	10	0.0957726	0.0877803	0.0538885
ART4	0.0156272	1.12512	21	0.815505	0.821715	0.198629	10	0.373881	0.36102	0.103159
MLKL	0.00781175	1.12439	21	1.8754	1.49274	0.832628	10	0.860237	0.761141	0.259895
RPL32P3	0.0169352	1.12381	21	6.87896	6.06748	2.88172	10	3.15661	3.09896	0.527079
FABP5	0.0273299	1.12326	21	12.0648	10.9174	6.81534	10	5.53839	4.33937	4.34232
SLC28A3	0.00891733	1.12286	21	0.895285	0.787357	0.357741	10	0.411098	0.340157	0.236994
GPC3	0.0320566	1.12223	21	5.16101	4.86236	1.37049	10	2.37087	2.36103	0.393993
LOC100130428	0.0134535	1.12205	21	13.5534	10.0787	10.0043	10	6.227	5.98241	0.781621
MAGEC1	0.00991312	1.12202	21	0.202163	0.180237	0.0956312	10	0.092884	0.0987325	0.0561889
STK32B	0.0171183	1.1213	21	0.795248	0.712744	0.258255	10	0.365559	0.34548	0.0500232
RPS19BP1	0.0331987	1.1209	21	42.4253	41.8155	17.7438	10	19.5075	19.3529	4.10552
RBBP5	0.00795153	1.11951	21	0.387383	0.377197	0.148358	10	0.178293	0.177748	0.053933
MNS1	0.0268831	1.11863	21	1.99559	1.81666	1.01281	10	0.919029	0.83337	0.31293
KLF9	0.00734486	1.11846	21	0.36914	0.31268	0.226813	10	0.17002	0.164215	0.0451384
FLJ13773	0.00895954	1.11782	21	0.544898	0.510024	0.190766	10	0.251084	0.223777	0.0841991
LOC51145	0.00522906	1.11732	21	0.440842	0.410145	0.173005	10	0.203206	0.197949	0.0591563
SEMA6B	0.00531909	1.11724	21	0.329311	0.286962	0.115093	10	0.151804	0.14694	0.0599969
TMEFF1	0.0106686	1.11715	21	0.329794	0.312058	0.114363	10	0.152036	0.151656	0.0540696
NRROS	0.0151367	1.11702	21	4.50742	4.75583	1.59024	10	2.07813	1.81572	0.746319
C1orf61	0.0148699	1.11574	21	0.659788	0.681755	0.180825	10	0.304462	0.30072	0.0841305
TSSK1B	0.00722924	1.1151	21	0.211584	0.212812	0.092213	10	0.0976794	0.0904992	0.0348118
ZNF10	0.0178151	1.11502	21	0.266224	0.219528	0.196753	10	0.122911	0.133424	0.0488845
ZC3H3	0.0210797	1.11501	21	2.99076	2.98637	0.973363	10	1.3808	1.34446	0.189713
TKTL1	0.0127778	1.11459	21	0.493662	0.395993	0.460297	10	0.227984	0.222699	0.0588736
DNAH11	0.0367732	1.11414	21	13.0779	12.58	5.84851	10	6.04154	5.79095	1.6439
YTHDF1	0.0171705	1.11411	21	46.5512	43.2672	16.5024	10	21.5056	21.1958	2.96995
OLFM3	0.019362	1.11364	21	0.224189	0.230839	0.11087	10	0.103604	0.0991555	0.0458686
PRELID1	0.0151366	1.11358	21	19.7375	17.2759	8.56075	10	9.12159	8.53947	1.66567
SLC3A1	0.00764218	1.11336	21	0.514576	0.4883	0.153887	10	0.237846	0.241683	0.0720034
GPAT3	0.0189051	1.113	21	9.03548	8.99971	4.07453	10	4.17739	4.31691	1.29686
DDX11	0.00942072	1.1129	21	2.72755	1.97553	1.42454	10	1.26112	1.15504	0.258441
CNR1	0.0162759	1.11289	21	0.316142	0.286212	0.16252	10	0.146174	0.161916	0.0718752
LSP1	0.0211638	1.11265	21	1.19266	0.836795	1.07578	10	0.551539	0.457954	0.18221
EVI5	0.00641558	1.11231	21	1.45448	1.45472	0.561247	10	0.672776	0.568449	0.25297
GABRA5	0.0320368	1.11219	21	0.263605	0.237648	0.157258	10	0.121942	0.119076	0.057212
RFTN1	0.0149708	1.11182	21	1.68985	1.5005	0.7628	10	0.781911	0.827955	0.202475
SOS1	0.0472582	1.11126	21	1.36688	1.305	0.401584	10	0.632714	0.599357	0.0837237
SOGA1	0.0138266	1.11094	21	1.87049	1.84982	0.80115	10	0.866021	0.806062	0.231273
CARHSP1	0.0211663	1.11091	21	1.45661	1.51896	0.569574	10	0.674414	0.671065	0.111016
PDZD3	0.0241284	1.1107	21	0.395283	0.378957	0.157131	10	0.183044	0.1953	0.053126
TRIM39-RPP21	0.00846712	1.1106	21	25.4908	26.3751	5.8492	10	11.8048	11.4788	3.33551
WNT1	0.0219196	1.11055	21	21.6979	20.8224	8.46497	10	10.0487	9.87774	2.06033
DMTN	0.024043	1.11033	21	0.245658	0.215816	0.151212	10	0.113786	0.0843966	0.0536955
GPR139	0.00506795	1.11026	21	0.348803	0.356389	0.122925	10	0.161569	0.150624	0.101686
RNF208	0.0296797	1.11016	21	4.21854	3.5927	2.60547	10	1.95421	1.85551	0.498587
KRT34	0.0121694	1.10975	21	0.199976	0.207034	0.0953629	10	0.0926639	0.0879047	0.0543518
GRID2	0.00858191	1.1097	21	0.291227	0.281322	0.137647	10	0.134952	0.125628	0.0638222
HIST2H3C	0.00780629	1.1094	21	0.274239	0.260209	0.0916628	10	0.127106	0.144007	0.0593128
TMEM2	0.0104344	1.10934	21	7.9405	7.69655	2.50432	10	3.68046	3.55553	1.44185
PRR7	0.00815075	1.10841	21	0.627668	0.533908	0.353972	10	0.291114	0.282473	0.118412
E2F7	0.0465634	1.1083	21	0.233905	0.165822	0.191502	10	0.108495	0.113108	0.0452946
ICAM5	0.0420498	1.10786	21	0.275539	0.211394	0.161968	10	0.127845	0.118884	0.0347762
OR5T2	0.0202661	1.10782	21	0.354733	0.310548	0.180155	10	0.164595	0.153544	0.0566911
SLC25A31	0.022947	1.10765	21	0.213018	0.190292	0.090537	10	0.0988504	0.103561	0.0325107
KLK5	0.0154827	1.10732	21	0.322707	0.282755	0.13189	10	0.149786	0.152569	0.0986769
GOLGA2	0.030813	1.10664	21	0.448719	0.442092	0.128707	10	0.208374	0.180874	0.0538508
TTC17	0.00982369	1.10663	21	11.4942	10.8777	4.03539	10	5.33766	4.84935	1.10474
PITPNM2	0.0135729	1.10653	21	2.42523	2.40267	0.899121	10	1.1263	1.08951	0.304586
FCHSD2	0.0167882	1.10608	21	0.298923	0.299005	0.153729	10	0.138866	0.13851	0.0447898
LOC401261	0.015938	1.10599	21	2.40326	2.39973	0.983451	10	1.11651	0.971256	0.364247
APOBEC1	0.0281763	1.10594	21	0.522307	0.549966	0.128433	10	0.242664	0.242343	0.0750576
CEP170	0.0120875	1.10494	21	0.295301	0.26051	0.160694	10	0.137292	0.140942	0.052941
LRRC32	0.00843764	1.10423	21	3.34996	3.17163	1.10812	10	1.55823	1.63673	0.403227
PEX12	0.0366153	1.10407	21	1.38724	1.45866	0.398239	10	0.645348	0.644305	0.109442
MSI1	0.00706448	1.10346	21	0.27167	0.253829	0.119687	10	0.126435	0.109769	0.0500498
SPA17	0.0189656	1.10318	21	0.38938	0.365354	0.223444	10	0.181253	0.186801	0.0597829
CCDC39	0.0314878	1.10315	21	0.253534	0.214424	0.144732	10	0.11802	0.106835	0.0835622
SLC26A6	0.0314206	1.10256	21	7.57485	6.15332	4.30166	10	3.52753	2.94332	1.1346
GPR137	0.0197653	1.10232	21	0.733548	0.649549	0.465683	10	0.341663	0.36018	0.0666705
SLC6A13	0.00296193	1.10127	21	2.23037	2.12504	0.692728	10	1.03959	0.682943	0.707557
FOSL2	0.029118	1.10101	21	6.01147	5.82773	2.16009	10	2.80249	2.88357	0.777785
EFHC2	0.0271225	1.10072	21	0.209359	0.197809	0.133962	10	0.0976208	0.102097	0.0284449
KLK15	0.0340945	1.10002	21	44.8854	44.764	25.1435	10	20.9395	18.6885	7.43671
SCG2	0.0155265	1.09981	21	0.220065	0.190204	0.120731	10	0.102677	0.111108	0.0437744
ADD3-AS1	0.0459039	1.09976	21	0.428706	0.414153	0.119876	10	0.200032	0.211662	0.0475067
GNLY	0.0277016	1.09974	21	0.601383	0.553528	0.221172	10	0.280607	0.315442	0.0977884
RNF213	0.046474	1.09948	21	1.58847	1.5122	0.591991	10	0.741315	0.736763	0.141397
TRIM9	0.0153078	1.09904	21	0.563541	0.53286	0.149686	10	0.263076	0.250456	0.0696826
PLAC1	0.0471743	1.09884	21	0.304772	0.268982	0.104622	10	0.142296	0.153203	0.0449675
MAGEA5	0.00504331	1.09818	21	0.383171	0.359377	0.125481	10	0.178982	0.136572	0.0868896
AADAC	0.0251717	1.09814	21	0.241732	0.20775	0.158791	10	0.112918	0.0912501	0.0645464
TYROBP	0.0210154	1.09753	21	36.8444	29.2169	34.4691	10	17.218	15.7371	6.64048
GBX1	0.0070111	1.09675	21	0.231824	0.229148	0.0927744	10	0.108394	0.108407	0.0407765
PHTF2	0.00720889	1.09665	21	0.29267	0.298938	0.105209	10	0.136852	0.136077	0.0639135
FOXD1	0.0217174	1.09642	21	1.90847	1.69791	0.953957	10	0.892545	0.569412	0.68323
PGBD5	0.00867702	1.09641	21	0.779461	0.750063	0.222766	10	0.364537	0.314671	0.134287
ZNF598	0.00487408	1.09521	21	0.370398	0.351386	0.142327	10	0.173371	0.169787	0.0519722
GRIK2	0.0198982	1.09506	21	1.314	1.20965	0.364685	10	0.615106	0.605129	0.115902
MYO1B	0.0173801	1.09504	21	3.30925	2.9415	1.71509	10	1.54914	1.56995	0.417398
TRBV19	0.0236696	1.09474	21	1.65025	1.6341	0.464108	10	0.772683	0.789175	0.207322
VPS37C	0.0161167	1.09462	21	33.2278	27.3333	16.6585	10	15.5592	15.4809	2.99819
SLC39A12	0.011258	1.09434	21	0.27782	0.269265	0.12832	10	0.130117	0.128393	0.0578277
B4GALT4	0.0105026	1.09313	21	1.03009	0.945974	0.403237	10	0.482847	0.483344	0.145861
ADAMDEC1	0.0114727	1.09311	21	0.365204	0.372297	0.14277	10	0.171189	0.153648	0.0749583
YOD1	0.0113871	1.09292	21	1.13478	1.05823	0.393953	10	0.532	0.523211	0.120849
TIGD1	0.009556	1.09268	21	0.713268	0.658834	0.408696	10	0.334443	0.320133	0.0580763
SLC39A8	0.0109972	1.09156	21	0.427738	0.414164	0.20764	10	0.200717	0.204339	0.0864731
ASGR1	0.0100737	1.09153	21	0.488448	0.389632	0.333464	10	0.229211	0.238515	0.0606862
CYLC2	0.0148075	1.09142	21	0.206202	0.186393	0.0972441	10	0.09677	0.092508	0.052943
OLIG1	0.0086457	1.09134	21	1.11462	0.970554	0.392746	10	0.52312	0.497937	0.203387
RAB43	0.0113255	1.09133	21	2.02037	1.82508	0.795251	10	0.948213	0.916805	0.26097
CNGA3	0.0115343	1.0902	21	0.268531	0.261086	0.109733	10	0.126128	0.12169	0.0475508
TAS2R1	0.041632	1.09001	21	0.271417	0.248048	0.170578	10	0.1275	0.131452	0.053633
FOXC2	0.0274346	1.08984	21	2.37379	2.20405	1.32054	10	1.11524	0.831279	0.753734
HOXC6	0.00606377	1.08968	21	2.0943	1.71961	0.994206	10	0.984038	0.965365	0.21566
TNFRSF10D	0.0472464	1.08958	21	0.597127	0.627069	0.178474	10	0.280589	0.296629	0.0964383
FOLR3	0.0190097	1.08919	21	0.229627	0.191355	0.142111	10	0.107931	0.0867254	0.0555336
SHISA3	0.0100271	1.08918	21	0.23312	0.212363	0.0856908	10	0.109573	0.0793093	0.085954
PSPN	0.00805715	1.08892	21	0.627776	0.571409	0.274298	10	0.295126	0.265187	0.0794514
GREB1L	0.0313349	1.08849	21	2.0066	1.99752	1.11317	10	0.943612	0.939831	0.29999
STOX2	0.0429652	1.08826	21	2.10318	1.94906	1.05218	10	0.989185	0.957531	0.1541
ZG16	0.0150498	1.08803	21	0.224368	0.200066	0.0980863	10	0.105544	0.106046	0.0638656
NCBP1	0.0168533	1.08731	21	0.322095	0.307839	0.108227	10	0.15159	0.145977	0.0620655
SETD5	0.00493195	1.08731	21	4.25297	4.03333	1.33642	10	2.00162	1.81003	0.462474
CASR	0.0131534	1.08698	21	0.212761	0.223709	0.103172	10	0.100156	0.0822143	0.064134
LENG9	0.00327459	1.08685	21	10.0349	9.94992	2.97211	10	4.7243	3.8733	2.2505
PRKN	0.0198158	1.08616	21	0.623998	0.586657	0.207155	10	0.293912	0.303208	0.0461682
SEMA3B	0.0437073	1.08577	21	4.87523	3.69171	3.16678	10	2.29692	2.28213	0.403071
RHBDL1	0.0160866	1.08564	21	0.544371	0.503803	0.211897	10	0.256499	0.271856	0.0474173
PITPNM1	0.0152834	1.08493	21	2.13234	2.18825	0.568723	10	1.00521	0.944202	0.306353
CAPZA3	0.0401653	1.08397	21	0.276016	0.22001	0.237684	10	0.130204	0.103008	0.091285
AHRR	0.0166895	1.08396	21	0.265829	0.228857	0.181737	10	0.1254	0.111428	0.0585475
DSG3	0.0178223	1.08347	21	0.211979	0.230569	0.118723	10	0.100031	0.108733	0.0375422
TAS1R1	0.0413223	1.0831	21	0.448714	0.373965	0.162036	10	0.211799	0.213195	0.0516784
CHL1	0.0266667	1.08199	21	1.13945	1.18558	0.230965	10	0.538251	0.491238	0.172012
HYPM	0.0229457	1.08172	21	0.284882	0.263033	0.0935449	10	0.134597	0.141588	0.03803
PF4V1	0.00746347	1.08165	21	0.399075	0.398379	0.129447	10	0.188558	0.181315	0.0468449
ITGB3	0.0210101	1.08124	21	0.495457	0.467243	0.164522	10	0.234164	0.253736	0.0480581
OR1G1	0.0167913	1.08099	21	2.90243	2.65873	1.04061	10	1.37199	1.30952	0.324988
ERO1A	0.0175094	1.08005	21	7.59327	6.59335	4.17121	10	3.5917	3.46543	0.814464
SLC30A6	0.0108713	1.0799	21	0.312204	0.286535	0.136655	10	0.147692	0.135234	0.0585004
EVI2A	0.00617057	1.07927	21	0.337935	0.353092	0.121498	10	0.159934	0.161515	0.0555533
CNRIP1	0.0101833	1.07919	21	0.373733	0.378675	0.164832	10	0.176886	0.162342	0.0602356
LPO	0.0118475	1.07897	21	4.33362	3.8227	1.77826	10	2.05138	1.78181	0.694072
MAGEB1	0.0230232	1.07876	21	0.222876	0.191671	0.141109	10	0.105518	0.108263	0.0429868
THBS2	0.0288538	1.07871	21	2.7303	2.72279	0.833103	10	1.29266	1.31406	0.261509
SHOX	0.0336796	1.07866	21	0.375653	0.343178	0.134789	10	0.17786	0.163059	0.0492031
BCL2A1	0.00848894	1.07865	21	0.672936	0.561876	0.389663	10	0.318616	0.320176	0.130672
LIG4	0.00846495	1.07847	21	0.305775	0.299252	0.131132	10	0.144794	0.147099	0.0491851
PRDM13	0.0087643	1.07842	21	0.518119	0.504945	0.152012	10	0.245353	0.230341	0.061994
UTP20	0.0175578	1.07817	21	1.77761	1.71199	0.734085	10	0.841926	0.823364	0.171623
FAM193B	0.0187931	1.07767	21	6.60501	7.02022	3.03333	10	3.12941	2.80864	1.0847
KCNK17	0.0192063	1.07701	21	0.320818	0.318436	0.21367	10	0.152071	0.11911	0.0709906
RFT1	0.0328693	1.07686	21	6.08524	6.02289	1.72393	10	2.88476	2.9202	0.217917
USP29	0.012626	1.07674	21	0.550025	0.517605	0.159882	10	0.260766	0.244713	0.0490388
SBNO1	0.0169209	1.07664	21	0.898343	0.828556	0.310253	10	0.425935	0.436939	0.104732
CAPN6	0.0113872	1.0763	21	9.54327	8.25848	4.33893	10	4.52585	4.28195	1.41307
MOG	0.00584992	1.07597	21	0.31686	0.318943	0.146049	10	0.150303	0.146586	0.0542332
PTPRG	0.0168804	1.07564	21	2.81071	2.2203	1.3206	10	1.33357	1.23956	0.217212
LINC01260	0.0237787	1.07558	21	0.320536	0.322018	0.183694	10	0.152088	0.130067	0.0858527
FLT1	0.00882635	1.07538	21	1.16268	1.09619	0.406001	10	0.551746	0.515275	0.128392
MC4R	0.0202759	1.07432	21	0.318239	0.281803	0.151108	10	0.15113	0.142716	0.065243
PSORS1C1	0.0347713	1.07429	21	7.92677	7.73234	2.20266	10	3.76445	3.59587	0.50028
MAP4K4	0.0249949	1.0742	21	3.92953	3.64706	1.19008	10	1.86627	1.95443	0.424446
PTX3	0.0267993	1.07329	21	0.312634	0.259892	0.191735	10	0.148575	0.159175	0.0833177
PIR	0.029664	1.0723	21	0.671564	0.575051	0.430746	10	0.319369	0.302551	0.103977
CLIP1	0.0346778	1.07197	21	7.29758	8.18982	4.91318	10	3.47124	3.25115	0.905525
UBR2	0.0179241	1.07176	21	0.262142	0.247948	0.116766	10	0.124711	0.135007	0.0369871
RAB3A	0.00384717	1.07175	21	10.0403	9.1354	2.85527	10	4.77657	4.0439	2.03379
ALOX12B	0.0117832	1.07163	21	3.06361	3.27051	0.853997	10	1.45761	1.4416	0.217764
HIC2	0.0154524	1.07154	21	0.543923	0.517817	0.227605	10	0.258805	0.247944	0.0806376
OR4C6	0.0135595	1.07132	21	0.253041	0.246481	0.117862	10	0.120419	0.117902	0.04152
PNMA6A	0.0245264	1.07106	21	0.20978	0.195024	0.116845	10	0.0998492	0.0849808	0.0274884
NLRP1	0.00905074	1.0706	21	1.34867	1.32502	0.436811	10	0.64213	0.589495	0.115417
ARL6IP1	0.0438563	1.06977	21	25.7722	27.3766	10.6386	10	12.2778	12.4796	3.2643
SERPINA12	0.025078	1.06949	21	1.96397	1.86725	1.01435	10	0.935811	0.808482	0.291869
DLG2	0.0299797	1.06936	21	0.636708	0.500459	0.311299	10	0.303411	0.293191	0.0774082
NCKAP1L	0.0107651	1.06936	21	1.10093	0.929696	0.421453	10	0.524625	0.537525	0.161329
PIP5K1C	0.0232065	1.06907	21	0.20647	0.201829	0.121006	10	0.0984087	0.0976035	0.0435196
ATM	0.0183581	1.06897	21	3.80936	3.69552	1.41234	10	1.81576	1.76582	0.176276
ZFAND2A	0.0300138	1.06828	21	15.0838	13.255	11.3327	10	7.19326	6.81259	1.96194
B4GALT6	0.0114765	1.06785	21	0.356087	0.331932	0.127807	10	0.169865	0.160518	0.0506481
GDA	0.00589377	1.06737	21	0.310071	0.28664	0.142504	10	0.147962	0.130927	0.0489321
CLEC18A	0.0282489	1.06732	21	0.561014	0.551657	0.151981	10	0.267719	0.276301	0.0823027
BTNL9	0.0119896	1.0672	21	0.454779	0.396513	0.185888	10	0.217041	0.214805	0.0562399
OS9	0.0212364	1.06447	21	128.308	121.197	49.4909	10	61.3503	59.8252	12.7172
PLEKHG1	0.00923972	1.06444	21	2.31506	2.24943	0.974188	10	1.10696	1.06373	0.334207
KCNJ9	0.0200422	1.06407	21	0.198046	0.185146	0.098227	10	0.0947215	0.0939736	0.068739
FEM1C	0.00476812	1.06381	21	4.58823	5.10124	1.67898	10	2.19486	2.05548	0.510216
ADCK2	0.0219007	1.06373	21	17.1488	12.8929	10.4137	10	8.20388	8.01289	2.36767
ACTA2	0.0120144	1.06337	21	0.340521	0.361947	0.131263	10	0.162943	0.160443	0.0464277
LILRA4	0.0395851	1.06316	21	0.547927	0.49174	0.329093	10	0.262228	0.267985	0.0358969
SF3A1	0.0228128	1.06313	21	0.305024	0.287013	0.137828	10	0.145982	0.139994	0.0740963
BAALC	0.0331658	1.06311	21	0.632196	0.63882	0.173583	10	0.302568	0.301116	0.0563711
CBLB	0.00536121	1.06252	21	0.721937	0.643844	0.352335	10	0.345661	0.330585	0.155976
CARD18	0.0189	1.06248	21	0.18946	0.186264	0.105423	10	0.0907153	0.0997279	0.04586
ZNF768	0.0323266	1.06208	21	28.9073	22.2044	18.1885	10	13.8449	13.7055	1.24559
ARAP2	0.0255605	1.06165	21	0.689395	0.656648	0.208459	10	0.330278	0.320444	0.0627512
SRP19	0.0279077	1.06154	21	12.5539	12.4671	7.41452	10	6.01484	5.73022	1.80944
5-Sep	0.0312694	1.06146	21	2.49576	1.98507	1.06629	10	1.19584	1.14753	0.292597
F2R	0.0237968	1.05994	21	0.312553	0.286386	0.298961	10	0.149917	0.145607	0.0539287
RADIL	0.0077861	1.05973	21	0.396559	0.404984	0.12963	10	0.190238	0.189683	0.0630974
SENP1	0.0301856	1.05936	21	0.246503	0.211586	0.136253	10	0.118283	0.118925	0.0553298
HSPG2	0.0119002	1.05931	21	0.759678	0.762731	0.345571	10	0.364541	0.31907	0.152102
REXO1	0.0230826	1.05927	21	0.632421	0.537363	0.283922	10	0.303483	0.298873	0.0650789
APOH	0.020759	1.05863	21	47.4277	43.054	19.925	10	22.7694	23.7001	5.89232
ZNF529	0.0156222	1.05842	21	0.316077	0.289685	0.143819	10	0.151767	0.146783	0.0372093
CD209	0.0112235	1.05798	21	0.522638	0.491545	0.190175	10	0.251026	0.230148	0.0614797
RASL11A	0.0129732	1.05786	21	0.834126	0.753394	0.295729	10	0.400667	0.399702	0.119113
FGFBP2	0.00746641	1.05783	21	0.284515	0.246012	0.103794	10	0.136668	0.138885	0.0452393
MKRN3	0.046763	1.0578	21	0.217016	0.179012	0.141723	10	0.104246	0.0627588	0.10343
SPTBN4	0.0211547	1.05679	21	1.11325	0.918327	0.648749	10	0.53514	0.553819	0.108394
CRYGC	0.0293543	1.05636	21	0.559385	0.553382	0.134578	10	0.268977	0.242828	0.056669
TFAP4	0.0352542	1.05633	21	1.35304	1.30484	0.422078	10	0.650617	0.684046	0.122729
CELF5	0.0149723	1.05596	21	1.39682	1.41205	0.536758	10	0.671842	0.638744	0.139252
NLRP4	0.0100131	1.05573	21	0.306357	0.314618	0.151612	10	0.147374	0.155048	0.0513136
OLR1	0.00808805	1.05522	21	0.269274	0.244827	0.136306	10	0.129581	0.119611	0.074354
GINS1	0.032871	1.05462	21	0.214209	0.168561	0.13381	10	0.103125	0.0748369	0.0631026
ZNF660	0.0038792	1.05448	21	0.269845	0.254591	0.109001	10	0.129923	0.109097	0.0508686
MESDC1	0.0194413	1.05437	21	5.33518	5.05091	2.05875	10	2.56893	2.4953	0.525824
DSC1	0.0237507	1.05424	21	0.220481	0.185367	0.117362	10	0.106172	0.102536	0.0597097
AVPR1B	0.00778985	1.05354	21	0.417788	0.397423	0.127939	10	0.201283	0.191667	0.0842575
ERVMER34-1	0.0347482	1.05312	21	0.681123	0.529024	0.34314	10	0.32825	0.303025	0.13747
COL4A1	0.00962146	1.0531	21	24.841	22.7781	10.0532	10	11.9717	9.48844	6.92129
TTPA	0.0185898	1.05303	21	0.176538	0.16461	0.0940675	10	0.0850835	0.0868799	0.0408716
L1TD1	0.031242	1.05298	21	0.183965	0.195488	0.115671	10	0.0886663	0.0717213	0.035887
UNC13B	0.013324	1.05287	21	31.9141	35.2794	11.2338	10	15.3829	15.2968	3.04245
CCL27	0.0119244	1.0526	21	0.469691	0.486929	0.164859	10	0.226437	0.225592	0.0743953
SDC3	0.0371309	1.05241	21	13.6234	12.1952	9.22915	10	6.56867	6.96405	1.21384
CSMD3	0.0143523	1.0522	21	0.531543	0.479421	0.200589	10	0.256327	0.228839	0.0621571
KNTC1	0.0298634	1.05166	21	2.34683	2.23358	0.863138	10	1.13214	1.1708	0.139737
SLC28A1	0.00674444	1.05137	21	0.268869	0.25359	0.0972782	10	0.129732	0.120374	0.0451799
NGF	0.00847961	1.05109	21	0.591304	0.559973	0.251442	10	0.285365	0.286575	0.136508
GK2	0.0145571	1.05084	21	0.185127	0.17973	0.0832079	10	0.0893583	0.0934636	0.0349134
CLCN5	0.0148031	1.05073	21	0.396328	0.364071	0.17631	10	0.191317	0.197645	0.0668808
MEP1A	0.0115071	1.05073	21	0.221939	0.208217	0.10152	10	0.107136	0.098451	0.0659945
REG1CP	0.0034996	1.04975	21	0.267014	0.241429	0.0908359	10	0.128982	0.110323	0.0668908
ACAP3	0.00848737	1.0492	21	12.4648	11.9014	6.11335	10	6.02342	5.48793	1.37499
PANX2	0.0143825	1.04907	21	1.98533	1.99349	0.589164	10	0.959468	0.961818	0.195531
EDEM1	0.00299916	1.04841	21	0.300765	0.283023	0.0982803	10	0.14542	0.130673	0.0600236
NHLH1	0.0462088	1.04829	21	0.776247	0.72703	0.284708	10	0.375346	0.388881	0.0687207
KLHL8	0.00774592	1.04802	21	4.03541	3.55561	2.02203	10	1.95166	1.7861	0.646171
CCRL2	0.0121394	1.04765	21	1.07837	0.900127	0.642254	10	0.521669	0.503724	0.116945
UCK2	0.00403457	1.04741	21	1.7204	1.59443	0.559452	10	0.832389	0.710848	0.36141
LILRB4	0.0113708	1.04728	21	0.466019	0.445587	0.208056	10	0.225498	0.228594	0.0597352
DIRAS2	0.0391483	1.04717	21	0.214932	0.169905	0.119991	10	0.104009	0.107218	0.0315182
MSTN	0.0283096	1.04696	21	0.263554	0.217807	0.187496	10	0.127556	0.149796	0.0688641
RIT2	0.0274177	1.0468	21	0.262949	0.23237	0.167163	10	0.127278	0.12604	0.0251909
COX14	0.0240009	1.04665	21	2.73087	2.63131	1.44575	10	1.32199	1.3456	0.383764
SYNPR-AS1	0.020575	1.04658	21	1.06843	1.10271	0.292775	10	0.517245	0.48116	0.144003
LOC105374845	0.0077444	1.0463	21	0.368256	0.32452	0.152521	10	0.178313	0.183787	0.0527441
HAS2	0.0174151	1.04607	21	0.242751	0.233859	0.120656	10	0.117561	0.101386	0.0482853
NOG	0.0365053	1.04565	21	0.231297	0.212486	0.154327	10	0.112046	0.0962208	0.0502462
CDCP1	0.0347377	1.04556	21	7.74321	6.80206	4.53674	10	3.75125	3.40809	1.03897
SLC3A2	0.0271815	1.04534	21	46.9534	44.9082	26.1135	10	22.7503	20.7574	9.20549
LINC00928	0.0149621	1.04404	21	14.478	12.6563	4.81191	10	7.02134	6.33147	1.66936
TIMD4	0.00622641	1.04371	21	0.353406	0.332203	0.103958	10	0.171429	0.168374	0.0743951
CYP3A4	0.0334785	1.04339	21	0.242983	0.210403	0.202595	10	0.117892	0.128886	0.0575411
HEY2	0.00498685	1.04308	21	0.387325	0.411373	0.0954294	10	0.187965	0.175503	0.0776445
ZNF8	0.0332539	1.04261	21	0.717788	0.736063	0.21739	10	0.348448	0.353032	0.0555344
CDH8	0.0187287	1.04246	21	0.25998	0.219626	0.199342	10	0.12622	0.123207	0.0495963
DAZ3	0.0192715	1.04219	21	0.286685	0.257644	0.140629	10	0.139211	0.13467	0.0867913
CACYBP	0.026231	1.04212	21	66.1021	60.6336	28.3381	10	32.1001	31.9331	3.46599
MMP11	0.0200985	1.04172	21	0.32097	0.326038	0.183045	10	0.155911	0.151754	0.0373048
LPA	0.0348193	1.0417	21	0.196761	0.168707	0.101007	10	0.0955779	0.0948254	0.0209568
BTBD18	0.00359292	1.0415	21	1.88252	1.84433	0.438176	10	0.91457	0.751472	0.497708
PDZD4	0.0207938	1.04132	21	1.12248	1.0356	0.237399	10	0.545394	0.514238	0.165396
MMRN2	0.0227767	1.0412	21	0.207925	0.17348	0.109942	10	0.101036	0.108738	0.0480784
SVOPL	0.0158602	1.04091	21	0.340708	0.314937	0.167911	10	0.165591	0.162213	0.0637356
HTR2A	0.0127481	1.03999	21	0.262484	0.22195	0.154995	10	0.127654	0.105431	0.0567465
PTPRB	0.0208476	1.03985	21	1.37841	1.23611	0.472459	10	0.670426	0.66243	0.155506
PCDHA7	0.011306	1.03937	21	1.48462	1.46191	0.4698	10	0.722328	0.6761	0.148951
FAM189A1	0.0303085	1.03934	21	12.9144	11.9944	3.78709	10	6.28351	6.18603	0.962249
IRF4	0.0155802	1.03931	21	0.285559	0.256368	0.147513	10	0.138942	0.110557	0.061029
LRP2	0.0132692	1.03891	21	0.239504	0.226904	0.100326	10	0.116565	0.105257	0.0388955
PAH	0.0100846	1.03871	21	0.245161	0.222088	0.102352	10	0.119335	0.123771	0.0370111
CDK18	0.0276064	1.03743	21	0.367671	0.37663	0.10567	10	0.179128	0.196112	0.0387965
F13B	0.0100452	1.03739	21	0.420729	0.429428	0.143506	10	0.204983	0.190723	0.0583697
PAX9	0.0110061	1.03729	21	0.245318	0.202788	0.109563	10	0.119529	0.10646	0.0548606
KDM4B	0.0119479	1.0372	21	1.93779	1.80284	0.913091	10	0.944236	0.867542	0.244479
ZNF365	0.0282268	1.03716	21	0.208603	0.189308	0.115686	10	0.101649	0.112436	0.054945
LOC642533	0.0192886	1.03708	21	0.339549	0.279096	0.140475	10	0.165467	0.167338	0.0346437
TMPRSS13	0.0136237	1.03705	21	0.475635	0.416361	0.175182	10	0.231787	0.24	0.0706894
BBX	0.0285872	1.03699	21	3.50502	3.37379	1.90911	10	1.70815	1.63867	0.560439
ELOVL6	0.0130133	1.03687	21	10.1069	8.68209	3.39736	10	4.92593	4.5605	1.31974
LINC00597	0.0168319	1.03673	21	0.379396	0.310931	0.165149	10	0.18493	0.186356	0.0550003
AKR1C4	0.0370619	1.0365	21	11.8584	9.85447	5.59122	10	5.78109	5.68702	0.559235
IRGC	0.0154262	1.03572	21	0.21348	0.186706	0.107374	10	0.104129	0.0888018	0.0595932
ZHX1	0.0125491	1.0347	21	4.39301	3.84101	2.52448	10	2.14431	1.97502	0.508283
FOXRED2	0.0411749	1.03468	21	1.0585	1.04367	0.530309	10	0.516681	0.551277	0.172186
CACNA1B	0.0174572	1.03436	21	0.327418	0.310579	0.177474	10	0.159857	0.163909	0.0417373
EMX1	0.0216967	1.0343	21	0.265606	0.236946	0.134424	10	0.129683	0.11691	0.0558584
ARPC5L	0.0217909	1.03359	21	12.0258	13.8674	5.23898	10	5.87452	5.58902	1.01704
PADI2	0.0170276	1.03341	21	0.339134	0.310939	0.263344	10	0.165685	0.175644	0.0364787
SNX27	0.00642162	1.03321	21	0.439065	0.456824	0.139056	10	0.214537	0.221569	0.0281929
LOC646214	0.008813	1.03283	21	0.784092	0.726449	0.287074	10	0.383225	0.394651	0.0722105
BPI	0.0115009	1.03228	21	4.67848	4.73032	1.18207	10	2.28749	2.2268	0.501189
HCG9	0.0205056	1.0308	21	0.539001	0.565894	0.123551	10	0.263808	0.258112	0.094797
C6orf10	0.0372101	1.0305	21	0.726249	0.647981	0.195919	10	0.355527	0.348857	0.0987339
LOC84214	0.0136587	1.03026	21	0.460175	0.430592	0.196809	10	0.225312	0.239654	0.0644974
ZNF521	0.0221859	1.03021	21	0.207795	0.202136	0.111765	10	0.101744	0.0864521	0.0745574
PREX1	0.00932989	1.02979	21	1.75022	1.52575	0.662452	10	0.857224	0.875428	0.191558
ZP4	0.0092128	1.02965	21	0.238177	0.22441	0.0830859	10	0.116666	0.122368	0.0648478
GABRA1	0.0253233	1.02958	21	0.197053	0.176112	0.108228	10	0.0965269	0.0924718	0.060942
TGFBR1	0.00680636	1.0295	21	0.395211	0.356098	0.143128	10	0.193605	0.178927	0.0530186
LOC100131822	0.0151881	1.02851	21	0.29158	0.276015	0.141848	10	0.142937	0.141667	0.0506098
NTSR2	0.00890399	1.0284	21	0.206014	0.194163	0.0749633	10	0.100999	0.095972	0.044527
GPR19	0.0136644	1.02778	21	0.360255	0.311304	0.135232	10	0.176692	0.165451	0.0592459
CYTH3	0.0114451	1.02712	21	0.26689	0.231827	0.118865	10	0.13096	0.133567	0.0634953
CSF3R	0.00972593	1.0271	21	1.92468	1.66852	0.980906	10	0.944432	0.885767	0.270883
GFRA2	0.0247046	1.02708	21	2.24235	2.10488	0.675013	10	1.10033	1.11364	0.249366
TPPP	0.0187312	1.02691	21	0.61461	0.595964	0.236889	10	0.301627	0.283298	0.0497724
SLC18A1	0.0163812	1.02684	21	1.70786	1.57874	0.38904	10	0.838191	0.772343	0.157793
PEX14	0.0296111	1.02653	21	0.556713	0.572857	0.170013	10	0.273285	0.269139	0.0394025
LINC01106	0.0423139	1.02634	21	1.73074	1.78267	0.467347	10	0.849712	0.824957	0.0980207
DLX2	0.009504	1.02598	21	0.244541	0.266937	0.104917	10	0.120088	0.112143	0.044072
SLC6A17	0.0314192	1.02583	21	0.344448	0.353141	0.0962646	10	0.169168	0.169299	0.0509248
THOC2	0.0237962	1.0258	21	1.63829	1.60822	0.379775	10	0.804626	0.727483	0.206635
CUL5	0.0223208	1.0258	21	1.55814	1.68309	0.843691	10	0.765261	0.796561	0.155814
RCVRN	0.00925928	1.02562	21	0.404991	0.389717	0.211524	10	0.198932	0.196139	0.0665839
ARHGAP11A	0.00860361	1.02543	21	0.343867	0.352938	0.134357	10	0.16893	0.136911	0.0922907
ERC2	0.00649081	1.02477	21	0.302842	0.300433	0.12432	10	0.148843	0.157102	0.0655997
SIPA1L2	0.0115343	1.02461	21	1.13158	1.01323	0.574903	10	0.556221	0.518902	0.220337
RGS12	0.00627181	1.02415	21	3.46817	2.98929	1.56665	10	1.7053	1.6079	0.611616
PDE1B	0.0112027	1.02389	21	0.300386	0.241148	0.132216	10	0.147727	0.129864	0.0553886
TMEM257	0.0109273	1.0233	21	0.458513	0.448706	0.135565	10	0.225584	0.234787	0.0534936
ITPKA	0.037079	1.02326	21	0.550548	0.577024	0.122867	10	0.270872	0.264563	0.0708417
PKN2	0.0276071	1.02258	21	5.03701	4.2395	2.4148	10	2.4794	2.50772	0.408426
PAX8	0.0232051	1.02252	21	0.987469	0.917452	0.28822	10	0.486088	0.461876	0.116029
MARCKS	0.00748266	1.02157	21	0.23903	0.232383	0.0711214	10	0.117742	0.116135	0.0503998
CDC25A	0.0164473	1.02102	21	0.28993	0.237462	0.152966	10	0.142868	0.122592	0.076869
NOL10	0.0164311	1.02086	21	1.61759	1.43911	0.632517	10	0.797185	0.774481	0.128132
HK3	0.0121911	1.02074	21	0.544072	0.53306	0.196527	10	0.268153	0.277246	0.0579266
NGDN	0.0111641	1.02028	21	2.0788	1.93366	0.744289	10	1.02489	1.02319	0.183987
LINC01949	0.0390212	1.02018	21	0.171275	0.148425	0.103074	10	0.0844482	0.0907691	0.0373469
CHRNA9	0.0165086	1.01973	21	0.364319	0.327209	0.163946	10	0.179685	0.192353	0.0395212
CNTN2	0.0113232	1.01922	21	0.33142	0.340022	0.139109	10	0.163517	0.162861	0.037283
SLC6A16	0.0249507	1.01891	21	0.55027	0.476184	0.305406	10	0.271551	0.292918	0.0807324
MIF-AS1	0.0413542	1.0189	21	0.272989	0.207069	0.29422	10	0.134718	0.137292	0.0333722
ABI3BP	0.0102612	1.01886	21	0.272812	0.232247	0.140253	10	0.134634	0.123812	0.0383141
PPP1R9B	0.0355207	1.01865	21	4.39581	3.6504	2.46879	10	2.16967	2.20803	0.803389
LRRC4C	0.0351594	1.01856	21	1.04331	0.799202	0.631552	10	0.514986	0.385013	0.403358
NAV3	0.0107969	1.01834	21	0.416547	0.40855	0.165072	10	0.205643	0.208332	0.0758693
IL17A	0.00864576	1.01828	21	0.35721	0.325741	0.141136	10	0.176356	0.170059	0.0691669
VGF	0.0234909	1.01816	21	0.330457	0.295156	0.162473	10	0.163162	0.14709	0.071076
VWA7	0.014906	1.01805	21	0.466271	0.50008	0.192811	10	0.230237	0.222812	0.053474
SNTB2	0.0173493	1.01796	21	0.442408	0.424502	0.191563	10	0.218467	0.221176	0.0355293
NUAK1	0.0110672	1.01756	21	0.513775	0.451675	0.198968	10	0.25378	0.23126	0.153473
TMEM57	0.022146	1.01752	21	5.72271	5.66074	1.86848	10	2.82681	2.54625	0.578166
CDH12	0.00743221	1.0171	21	0.318378	0.311871	0.118846	10	0.157313	0.155234	0.0534543
LOC100507377	0.0182542	1.01664	21	0.477928	0.434509	0.194002	10	0.236224	0.238818	0.0568488
MBOAT7	0.0495807	1.01612	21	101.994	99.699	61.5838	10	50.43	49.783	9.5384
CRHR1	0.0448057	1.016	21	0.152794	0.138123	0.0988861	10	0.0755547	0.0807979	0.0292047
PSG11	0.0106361	1.01597	21	0.259872	0.248618	0.107068	10	0.128505	0.125358	0.0400768
RRS1	0.0141258	1.01586	21	17.6653	16.3464	7.94469	10	8.73609	8.08267	1.81104
GAP43	0.0214902	1.01575	21	0.473991	0.441011	0.151556	10	0.234423	0.234574	0.0523315
CEBPE	0.00672759	1.01558	21	0.245011	0.229063	0.10785	10	0.12119	0.122433	0.0428288
LYL1	0.0313744	1.01558	21	2.44868	2.48592	0.739803	10	1.21119	1.24882	0.296793
INTS8	0.0173767	1.01544	21	1.94055	1.91617	0.660158	10	0.959949	0.901382	0.213782
SEC24D	0.021411	1.01528	21	0.623702	0.615705	0.168614	10	0.308567	0.304706	0.0587626
KCNQ5	0.0129686	1.01488	21	0.353014	0.323392	0.139349	10	0.174696	0.185822	0.0472617
PHYHIP	0.0492541	1.01463	21	0.343488	0.251137	0.299865	10	0.170011	0.166683	0.0855432
UBA52	0.0177024	1.01424	21	28.6157	29.0435	11.3125	10	14.1673	12.7614	5.74313
RASGRP3	0.0385516	1.01387	21	1.31322	1.26261	0.283278	10	0.65033	0.616695	0.149392
HIST1H2AK	0.0105704	1.01362	21	0.363295	0.352498	0.0968118	10	0.17994	0.193797	0.0604547
CGB7	0.00524093	1.01331	21	0.307291	0.321962	0.100761	10	0.152234	0.158739	0.0683709
CNOT3	0.0169396	1.01324	21	0.21101	0.170652	0.109816	10	0.104541	0.105264	0.0365654
MSLN	0.00839407	1.01309	21	0.309975	0.308564	0.115401	10	0.153588	0.140561	0.0647016
LOC389906	0.00464167	1.013	21	6.55317	5.96465	2.13336	10	3.24719	2.80686	1.24009
GSG1	0.00712027	1.01295	21	0.517979	0.492163	0.161981	10	0.256674	0.227167	0.145908
RDH10	0.0261371	1.01279	21	1.1373	1.1289	0.516394	10	0.563633	0.562388	0.101392
LHX2	0.017442	1.01261	21	0.249308	0.217462	0.127311	10	0.123569	0.117348	0.0554775
GRIA4	0.0197896	1.01251	21	0.310332	0.266983	0.16957	10	0.153826	0.136187	0.0564641
POU2F3	0.0216204	1.01209	21	8.91358	8.44559	3.43351	10	4.41959	4.4152	0.73869
CD22	0.00792054	1.01201	21	0.972349	1.03918	0.346085	10	0.482143	0.427895	0.193679
ADPRH	0.0102905	1.0119	21	0.361733	0.391655	0.125064	10	0.179381	0.180366	0.083004
KRTAP5-8	0.00891974	1.01171	21	0.704409	0.686064	0.193289	10	0.349357	0.354338	0.0842107
FBXL14	0.0171406	1.0116	21	0.621916	0.595392	0.277503	10	0.308468	0.306638	0.0835837
LHX4-AS1	0.0105513	1.0115	21	0.430236	0.378075	0.151399	10	0.21341	0.200607	0.0460796
MGRN1	0.0106823	1.01123	21	0.767583	0.777284	0.278124	10	0.380816	0.339217	0.137723
AIRE	0.0192093	1.01103	21	1.15867	1.09903	0.32155	10	0.574924	0.635884	0.190871
PZP	0.00874655	1.01047	21	0.340365	0.320093	0.173848	10	0.168952	0.135298	0.0878047
GJA9-MYCBP	0.0263208	1.01028	21	0.218458	0.197578	0.121357	10	0.108454	0.0868764	0.0627139
CCL13	0.0136487	1.01026	21	0.293448	0.308036	0.0911277	10	0.145684	0.142453	0.0369477
DGKE	0.0124248	1.01006	21	0.256226	0.252835	0.123182	10	0.127223	0.118427	0.0576261
XPO4	0.0492633	1.00989	21	0.397768	0.290585	0.289593	10	0.197525	0.200697	0.0783131
JADE2	0.021355	1.00919	21	0.566457	0.516538	0.199681	10	0.281429	0.268022	0.0744859
FOXH1	0.0172565	1.00904	21	0.25001	0.195861	0.136767	10	0.124225	0.101498	0.0694222
RYR3	0.0316154	1.00893	21	0.199169	0.175203	0.14935	10	0.0989704	0.10707	0.0374955
SH3TC2	0.0380908	1.00878	21	0.198224	0.168561	0.117197	10	0.098511	0.0949406	0.066716
PLEKHJ1	0.0107279	1.00873	21	10.4807	10.6534	3.16735	10	5.20874	4.89535	1.31132
ADAM12	0.0118328	1.00864	21	0.493532	0.423587	0.373524	10	0.245292	0.231154	0.0693546
MYCT1	0.00640027	1.00843	21	0.30098	0.292244	0.103847	10	0.149613	0.144601	0.0616843
MPRIP	0.0129317	1.0083	21	10.3278	9.37326	4.27507	10	5.13428	4.96624	0.85981
VWCE	0.0237394	1.00816	21	0.274883	0.241033	0.165179	10	0.136666	0.125292	0.0745061
ADCY2	0.0242893	1.0078	21	5.12392	4.86398	2.19816	10	2.54814	2.44851	0.528084
UGT2B15	0.00958624	1.00715	21	0.360783	0.359141	0.147715	10	0.179499	0.187882	0.0770746
EMC3-AS1	0.00723777	1.00678	21	1.70677	1.64582	0.579512	10	0.849385	0.763711	0.234722
DRD3	0.0482233	1.00673	21	1.09378	1.06778	0.228323	10	0.544343	0.524906	0.114783
AXIN1	0.0128039	1.00647	21	2.36876	1.52955	1.47674	10	1.17908	1.17837	0.130543
OVOL1	0.0182946	1.00608	21	0.609628	0.436386	0.37217	10	0.303532	0.302775	0.0540842
MFAP3	0.0255485	1.00587	21	0.274338	0.222697	0.127176	10	0.136612	0.148209	0.0499324
CD180	0.0311416	1.00574	21	0.31859	0.25281	0.18476	10	0.158662	0.16856	0.055411
HOXB7	0.0120959	1.00528	21	0.303705	0.29572	0.131737	10	0.151298	0.140431	0.0666476
SST	0.00677407	1.00494	21	0.473921	0.504683	0.149525	10	0.236151	0.23377	0.0843803
GCM1	0.018692	1.00494	21	0.487287	0.444466	0.168952	10	0.242811	0.23792	0.0453507
TOX	0.0209138	1.00448	21	10.5758	10.7698	3.12968	10	5.27152	4.79046	1.0699
PCGF2	0.0268878	1.00369	21	1.13336	1.08372	0.532857	10	0.565234	0.572791	0.118496
RNF112	0.0237686	1.00293	21	0.219897	0.227185	0.110548	10	0.109725	0.121897	0.0542332
COL5A3	0.00714804	1.00287	21	0.275254	0.256683	0.0942754	10	0.137353	0.109433	0.0655594
TEX13B	0.00594316	1.00261	21	1.38517	1.39622	0.414861	10	0.691331	0.564251	0.264951
BTBD7	0.0158064	1.00253	21	0.243969	0.235122	0.113723	10	0.121771	0.122903	0.0420989
SLAMF6	0.00565535	1.00227	21	0.727057	0.643942	0.321387	10	0.362957	0.313281	0.133633
KDM2B	0.0335305	1.00195	21	6.11952	5.8116	3.60347	10	3.05562	2.97099	0.559121
PDE2A	0.0227284	1.00157	21	3.29623	2.5834	1.50047	10	1.64632	1.55635	0.669267
HSPB1	0.0365005	1.0015	21	511.689	455.613	315.202	10	255.579	275.484	106.743
AFDN	0.00766779	1.00131	21	11.2707	10.8141	3.02522	10	5.63022	5.3175	1.56204
CDC42BPG	0.00940573	1.001	21	0.558377	0.582437	0.181455	10	0.278996	0.278661	0.0626403
KCNJ3	0.0168606	1.00094	21	1.22675	1.11942	0.440027	10	0.612976	0.585198	0.112846
NAA40	0.0079115	1.00092	21	0.569648	0.577969	0.206002	10	0.284642	0.274607	0.0949092
FAM167A	0.0121067	1.00063	21	1.00757	0.891438	0.398551	10	0.503562	0.506759	0.124439
ADAM18	0.0360312	1.00047	21	0.219037	0.183603	0.135318	10	0.109482	0.0891257	0.0545492
ANGEL1	0.0156618	1.00016	21	1.11362	1.13923	0.474873	10	0.556747	0.539082	0.136481
CCDC85B	0.014868	1.00008	21	4.45269	4.18014	1.30519	10	2.22622	2.15197	0.52631
TP53INP2	0.0112974	-1.00002	21	0.311983	0.325985	0.0849243	10	0.623974	0.516747	0.254057
CCDC25	0.0242309	-1.00056	21	2.86172	2.51447	0.834162	10	5.72565	5.48156	1.0161
FBXW4	0.0285849	-1.00058	21	4.55785	4.19424	2.30897	10	9.11935	9.21718	0.765654
ACOT13	0.00414839	-1.00095	21	2.89473	2.71551	1.0758	10	5.79327	6.12955	1.36682
IQCG	0.0153661	-1.00097	21	0.657568	0.752817	0.351571	10	1.31602	1.11863	0.720952
TMEM79	0.00995167	-1.00171	21	1.38744	0.875572	1.00544	10	2.77816	2.4205	1.21209
CABYR	0.00888688	-1.00183	21	0.643155	0.623773	0.240527	10	1.28794	1.1804	0.686022
VRK2	0.0154203	-1.00192	21	0.323953	0.309499	0.135922	10	0.648772	0.619556	0.187462
DUSP3	0.00323137	-1.00276	21	0.537998	0.546647	0.201203	10	1.07805	1.16992	0.29406
PGF	0.0231701	-1.00277	21	0.710668	0.656091	0.385073	10	1.42407	1.37116	0.871844
SLC35F2	0.00458757	-1.00459	21	5.35949	5.11244	2.4547	10	10.7531	10.794	3.07956
KCTD9	0.00336219	-1.0046	21	0.882196	0.836856	0.352065	10	1.77003	1.655	0.537966
CCM2	0.00367276	-1.00475	21	1.1762	1.09602	0.671672	10	2.36017	2.38269	0.330224
LONRF1	0.00391091	-1.00518	21	1.24568	1.22003	0.499422	10	2.50033	2.56884	0.667968
MAPK10	0.00316029	-1.00537	21	0.874787	0.871475	0.370419	10	1.7561	1.89131	0.429969
TACO1	0.0168692	-1.00539	21	0.867675	0.831675	0.225816	10	1.74184	1.87033	0.435079
CRTAP	0.00328106	-1.00588	21	3.32912	2.92777	1.5	10	6.68542	6.86228	0.97269
COMMD10	0.0127861	-1.00595	21	2.46969	2.1805	0.96377	10	4.95981	4.3976	1.22213
ADGRA2	0.00574715	-1.0063	21	7.02004	6.69726	1.71325	10	14.1016	13.9908	4.513
PHYH	0.00830122	-1.00654	21	2.56925	2.14125	1.12917	10	5.16183	4.84585	1.17647
DNAJB9	0.00459379	-1.0074	21	0.978292	0.872427	0.681523	10	1.96665	2.01923	0.258893
MPND	0.0139193	-1.00794	21	7.21396	7.5279	3.5535	10	14.5075	15.2289	3.14561
ENPP2	0.0112951	-1.00819	21	1.61186	1.37786	1.291	10	3.24208	3.26374	1.18246
ZCCHC24	0.00687101	-1.00829	21	3.64523	2.94798	2.41419	10	7.33246	6.95991	2.20562
SLC16A9	0.00602972	-1.0089	21	0.319682	0.317131	0.165853	10	0.64332	0.700605	0.272501
CSDE1	0.00459629	-1.01022	21	3.11388	2.19998	1.85528	10	6.27205	6.56467	2.10312
UBE3D	0.00343958	-1.0103	21	0.3221	0.302096	0.128197	10	0.648816	0.646641	0.185264
CDH1	0.00666045	-1.0127	21	25.161	23.3469	10.5822	10	50.767	51.3345	13.4864
PLEKHF1	0.0204334	-1.01277	21	10.6009	8.47968	5.76995	10	21.3904	17.2866	11.2679
COL5A1	0.00883843	-1.01307	21	0.723623	0.576065	0.405881	10	1.46041	1.26464	0.582101
ZNF181	0.00868494	-1.01374	21	0.353003	0.318966	0.106384	10	0.71276	0.737438	0.161436
ACSS1	0.00927634	-1.01405	21	1.42594	1.11442	0.789345	10	2.8798	2.51707	1.46723
DNAJC1	0.00722367	-1.0141	21	5.78874	5.56611	1.8628	10	11.6912	11.86	2.05628
TGFB1I1	0.018463	-1.01437	21	3.52897	3.10168	2.07651	10	7.1286	6.82825	3.55393
FAM162B	0.00923198	-1.01494	21	1.46254	1.29281	0.577425	10	2.95553	2.50718	1.59933
ATXN1	0.00483655	-1.01519	21	0.558145	0.516593	0.268746	10	1.12811	1.12291	0.193051
GALNT11	0.0424323	-1.01606	21	1.08761	1.0074	0.324357	10	2.19957	2.0114	0.489462
SAFB	0.00410039	-1.01865	21	0.619164	0.518921	0.399945	10	1.25444	1.33833	0.425705
EPN2	0.0137481	-1.0198	21	1.03969	0.904689	0.506162	10	2.10812	2.01427	0.276448
NCOA1	0.0175486	-1.01985	21	1.04593	1.02944	0.365503	10	2.12085	1.94154	0.661825
EBNA1BP2	0.00305531	-1.01992	21	1.44074	1.37809	0.522834	10	2.92155	2.82774	0.837061
TSHZ1	0.0338628	-1.02035	21	1.80325	1.72046	0.570349	10	3.65773	3.76777	0.580311
HEXA	0.00631705	-1.02068	21	3.13323	2.76075	1.2532	10	6.35692	6.29702	1.32654
HEBP2	0.00327613	-1.02174	21	6.80596	5.34084	4.43339	10	13.8186	14.4003	3.20855
ENC1	0.00604663	-1.02294	21	5.92165	5.4993	2.60835	10	12.0332	10.9229	4.52471
MAGI2	0.0106255	-1.02299	21	0.207001	0.217044	0.0797527	10	0.420651	0.418767	0.0827496
SLC25A1	0.00395062	-1.02331	21	1.09016	0.943874	0.462792	10	2.21583	2.45769	0.753434
COX15	0.00460651	-1.02349	21	1.8281	1.37192	1.10846	10	3.71623	3.6608	0.559184
SEC11C	0.0106193	-1.02378	21	110.705	92.5009	85.1203	10	225.089	214.516	88.5374
PPM1H	0.0303626	-1.02415	21	2.88749	2.97065	0.513165	10	5.87249	5.31751	2.23813
POC1B	0.00744339	-1.02485	21	0.554173	0.499365	0.306426	10	1.12761	1.07562	0.225978
CRKL	0.00654621	-1.02678	21	0.374518	0.352388	0.123565	10	0.763073	0.777221	0.174733
IFNGR2	0.0103003	-1.02695	21	2.70617	2.64522	0.907422	10	5.51438	5.27071	1.41729
SAT2	0.0468722	-1.02744	21	4.02516	3.87478	1.20484	10	8.20489	8.33864	1.71912
SCARA3	0.0092506	-1.03096	21	0.254615	0.236047	0.145173	10	0.520276	0.490896	0.222094
TMEM161B	0.0196053	-1.03299	21	0.884458	0.846015	0.232671	10	1.80984	1.81964	0.353154
CYB561D2	0.00867043	-1.03331	21	1.95108	1.11123	1.72597	10	3.99331	3.84096	1.08393
SLC22A18	0.00290074	-1.03407	21	3.66782	3.34589	1.34206	10	7.51092	7.64309	1.98881
SLMAP	0.0105686	-1.03415	21	0.921352	0.878779	0.418709	10	1.88685	1.76339	1.01818
PIGF	0.00451005	-1.0344	21	2.59085	2.08784	1.6799	10	5.30673	5.16241	0.799694
GSTM5	0.00610147	-1.03458	21	0.688421	0.70323	0.200386	10	1.41024	1.40232	0.473553
SDR42E1	0.0171636	-1.03458	21	0.557957	0.547717	0.187711	10	1.14299	1.19333	0.235373
NCOA6	0.043851	-1.03477	21	0.306796	0.339857	0.111174	10	0.628558	0.664619	0.155349
AP1B1	0.00963878	-1.03692	21	0.285343	0.277205	0.147132	10	0.585479	0.494923	0.192046
SLC8A1	0.0170985	-1.03711	21	0.237385	0.171598	0.146142	10	0.487142	0.450952	0.292227
IDH3A	0.00343987	-1.03716	21	1.0787	0.847052	0.642307	10	2.21368	2.30893	0.44568
CYB5B	0.00172241	-1.0373	21	0.251785	0.23542	0.132231	10	0.516757	0.561506	0.128948
RHOBTB2	0.00432968	-1.03749	21	0.347799	0.3082	0.118345	10	0.713913	0.76014	0.200843
TRIM45	0.00810914	-1.03808	21	1.30004	1.3166	0.645073	10	2.66962	2.65299	0.760138
TPM4	0.00562131	-1.03894	21	16.5725	14.5605	7.96539	10	34.0518	32.6249	8.13986
ISCU	0.00518887	-1.03952	21	1.82787	1.52947	1.12177	10	3.75725	3.6858	1.06964
AMPD3	0.0289065	-1.04029	21	5.33243	2.35581	5.95758	10	10.9669	10.0222	5.04475
CCT6P1	0.00369293	-1.04046	21	3.48478	3.14977	1.46258	10	7.16782	7.3134	2.19698
RBM4B	0.00560393	-1.04152	21	1.54124	1.47623	0.643134	10	3.17249	3.32075	0.800094
PODN	0.00363454	-1.04192	21	0.632244	0.525167	0.31112	10	1.30177	1.2929	0.389773
SLC27A2	0.0110427	-1.04204	21	0.313451	0.306527	0.138141	10	0.64544	0.604219	0.375133
TTC19	0.0497387	-1.04259	21	1.9473	1.92491	0.48158	10	4.01129	3.9927	0.792083
ELF1	0.0043755	-1.04321	21	1.93715	1.96946	0.756553	10	3.99209	3.77731	1.08426
GPX3	0.0266975	-1.04346	21	2.56283	1.49793	2.78595	10	5.28239	4.703	2.44499
CDC37L1	0.00961666	-1.04375	21	1.55221	1.39152	0.626085	10	3.2	3.25534	0.597353
NTPCR	0.00338299	-1.04386	21	0.593179	0.514577	0.230777	10	1.22298	1.27026	0.330002
GCFC2	0.0115436	-1.04458	21	0.724051	0.706989	0.225393	10	1.49355	1.24209	0.598253
HAX1	0.0135393	-1.04462	21	7.20577	5.77641	3.32685	10	14.8642	14.645	2.19036
PIGP	0.00202436	-1.04542	21	9.81651	9.31249	4.85988	10	20.261	19.8891	3.26146
MMGT1	0.0458744	-1.04558	21	0.523524	0.492979	0.14084	10	1.08066	1.05599	0.203477
CCL4	0.0114107	-1.04588	21	1.91056	1.5172	1.27706	10	3.94458	3.47928	1.73468
SNX9	0.0417348	-1.04971	21	3.23114	2.73821	1.29861	10	6.68883	6.73456	0.646186
RPS27L	0.0153184	-1.05038	21	13.1622	11.8424	4.64323	10	27.2599	26.4293	4.0219
DLL1	0.0207342	-1.05071	21	0.978683	0.873221	0.404679	10	2.02739	1.48811	1.2185
COQ2	0.0166185	-1.05126	21	0.755217	0.739194	0.265735	10	1.56507	1.67238	0.383373
MAF	0.00838449	-1.05144	21	1.75163	1.61974	0.62071	10	3.63041	3.40939	1.57067
NUDT21	0.00796362	-1.05152	21	1.46295	0.935096	1.0331	10	3.03228	2.83377	1.18714
MMP2	0.0072532	-1.05183	21	0.430772	0.352644	0.343297	10	0.893059	0.843	0.302475
ZYX	0.0040924	-1.05245	21	0.299782	0.310802	0.118696	10	0.621764	0.609989	0.217306
BBOF1	0.00522776	-1.05359	21	2.14912	1.79629	1.51396	10	4.4609	4.29024	1.20643
GOLGA7	0.0227557	-1.05361	21	1.51555	1.50843	0.43606	10	3.14586	3.21132	0.545624
JAM3	0.0106504	-1.0537	21	4.50112	3.78996	3.15682	10	9.34367	9.21205	3.78345
CLIC3	0.0432411	-1.05388	21	0.39839	0.385313	0.245714	10	0.827101	0.575318	0.573054
MRPS35	0.00549411	-1.05446	21	8.75307	7.95734	3.77432	10	18.1796	17.6034	4.28812
TOE1	0.0101275	-1.05484	21	2.27372	2.15143	0.575193	10	4.72364	4.95081	2.07674
PDXK	0.0248237	-1.05548	21	1.6022	1.55357	0.353068	10	3.33003	2.93139	1.08696
TMEM245	0.00549848	-1.05585	21	1.82675	1.76579	0.55923	10	3.79772	3.92161	0.45714
MPPED2	0.0145576	-1.05589	21	1.61389	0.979418	1.52369	10	3.35527	3.09481	1.53586
CRISPLD1	0.00564856	-1.05622	21	1.05849	0.908994	0.854399	10	2.20111	2.28889	0.563731
COL6A2	0.00393779	-1.05625	21	5.04376	4.09854	3.22601	10	10.4886	10.7095	2.833
SMPD1	0.00457762	-1.05705	21	0.224421	0.217199	0.112697	10	0.466946	0.50559	0.184412
NOC3L	0.0119076	-1.05705	21	0.325321	0.29004	0.11398	10	0.676889	0.682609	0.169373
ZFP36	0.0111381	-1.05741	21	25.7414	27.2393	9.96681	10	53.5728	52.7113	15.563
ABHD6	0.0101928	-1.058	21	0.445292	0.442559	0.159279	10	0.927119	0.909826	0.220595
SVIL	0.0207519	-1.05907	21	0.715404	0.571346	0.521766	10	1.49061	1.39601	0.739645
MINPP1	0.00569372	-1.05921	21	2.55039	2.20778	1.3241	10	5.31446	5.48877	1.01457
WASHC3	0.00722907	-1.05927	21	1.15481	1.11673	0.690853	10	2.40648	2.35364	0.374929
PRRT3	0.0116377	-1.06058	21	0.732391	0.69728	0.307214	10	1.5276	1.47899	0.348095
SARS2	0.0331033	-1.0615	21	0.229332	0.223965	0.0969695	10	0.47864	0.401384	0.17983
ERCC1	0.020954	-1.06202	21	0.852128	0.84212	0.206434	10	1.77912	1.74583	0.45736
SLC4A4	0.00786576	-1.0627	21	1.75551	1.29717	0.976053	10	3.66699	3.55191	1.51157
PARM1	0.0416876	-1.06374	21	0.78762	0.837016	0.146532	10	1.6464	1.62961	0.537648
AGFG1	0.00868685	-1.06418	21	0.398941	0.357779	0.134825	10	0.834179	0.879366	0.24896
FOXA1	0.0053364	-1.06433	21	36.1529	34.7478	15.9153	10	75.6028	70.7364	25.394
CLIC1	0.0162866	-1.0647	21	6.92382	6.42726	2.9898	10	14.4828	14.6136	3.26396
HSPB2	0.0216982	-1.06656	21	2.21035	1.49087	1.72193	10	4.62944	4.43823	2.62501
DDX46	0.0141847	-1.06697	21	9.88692	9.46882	2.85682	10	20.7134	20.3251	4.01222
NMB	0.00434579	-1.06705	21	0.622506	0.510678	0.33815	10	1.30424	1.27087	0.275906
SELENBP1	0.0191468	-1.06785	21	1.30097	0.664083	1.32017	10	2.72724	2.59996	1.05506
TTC38	0.00523794	-1.06826	21	0.642689	0.55914	0.249818	10	1.34766	1.4082	0.37746
MCC	0.00285429	-1.06832	21	1.56129	1.32112	0.654706	10	3.27401	3.18597	1.17602
HDC	0.0128826	-1.06843	21	0.304968	0.254498	0.152404	10	0.639567	0.529381	0.27974
KTI12	0.0138749	-1.06946	21	1.23433	1.1708	0.384061	10	2.59044	2.58606	0.523574
NPHP1	0.00545376	-1.06994	21	1.26675	1.21959	0.574911	10	2.65934	2.661	0.40791
FAM57A	0.00880759	-1.07021	21	2.27636	2.36474	0.797771	10	4.77975	4.25883	2.83079
ECHDC3	0.012005	-1.07028	21	1.56859	1.5498	0.86074	10	3.29378	3.54401	1.91762
C9orf3	0.0035639	-1.07055	21	2.50882	2.42791	0.67995	10	5.26912	4.74814	2.30056
NR3C2	0.00491563	-1.07153	21	1.69742	1.3692	1.17899	10	3.56741	3.35483	0.737962
MAN1C1	0.00654468	-1.07234	21	2.6468	2.06523	1.39821	10	5.5658	5.49153	1.35415
CEACAM1	0.00316366	-1.07255	21	1.33933	1.00913	0.892248	10	2.81681	3.0886	0.899963
CNOT8	0.0052403	-1.07272	21	3.28954	2.8728	1.63859	10	6.91921	6.46045	1.40781
RPAIN	0.0062462	-1.07277	21	2.28035	2.15253	0.613908	10	4.79664	4.63115	1.51089
MITF	0.00379007	-1.07352	21	1.18888	1.00149	0.643836	10	2.50208	2.40927	0.950352
ROCK1	0.0115821	-1.07379	21	0.420966	0.336744	0.181748	10	0.886113	0.880238	0.117141
AAMDC	0.010379	-1.07483	21	2.29919	1.94187	1.0627	10	4.84317	4.95028	0.721416
TCEAL8	0.0396474	-1.07486	21	9.12152	7.80024	4.13376	10	19.2147	18.7591	2.81553
FBXW9	0.0247624	-1.07667	21	0.728826	0.723023	0.175688	10	1.53721	1.5361	0.466607
TJP1	0.00963355	-1.07735	21	1.03101	1.04239	0.321246	10	2.17558	2.08499	0.577719
IDI1	0.011922	-1.07803	21	6.33479	6.52364	3.22987	10	13.3737	11.1168	5.24137
PPP4R1	0.00799853	-1.07847	21	0.500844	0.431191	0.197864	10	1.05768	1.04227	0.179958
HMGB1	0.0197476	-1.07867	21	5.43099	4.55045	2.88049	10	11.4707	11.0723	1.3091
TNKS1BP1	0.00375746	-1.07933	21	0.228355	0.229818	0.120915	10	0.482527	0.543669	0.183492
CDK5RAP1	0.0205962	-1.07994	21	1.04053	1.07266	0.27582	10	2.19964	2.36318	0.424645
LRCH2	0.0114298	-1.08004	21	0.814394	0.412003	0.795266	10	1.72171	1.80494	0.599266
ME2	0.00229261	-1.08034	21	0.433114	0.377681	0.22672	10	0.915838	0.985103	0.289144
DDX5	0.00283241	-1.08258	21	19.4097	17.3583	9.27822	10	41.1061	39.4027	6.83574
OSER1	0.00234229	-1.08259	21	3.2968	3.07666	1.46318	10	6.98207	7.15594	0.961847
ARMC6	0.00931113	-1.08341	21	0.733994	0.67248	0.195157	10	1.55537	1.43949	0.639268
TGFBR3	0.00289444	-1.08359	21	0.45374	0.410805	0.174355	10	0.961615	0.958291	0.463802
TMBIM4	0.00504306	-1.08421	21	6.5947	6.21801	4.46899	10	13.9822	14.422	2.27814
MGP	0.00897296	-1.08522	21	74.5242	60.8461	67.7755	10	158.118	143.616	41.5141
LAPTM4B	0.018974	-1.08572	21	1.24461	1.06268	0.516439	10	2.6416	1.87003	1.58468
BLOC1S2	0.00349708	-1.08584	21	5.82892	5.2476	2.9121	10	12.3726	12.6875	1.6272
PMPCB	0.00287735	-1.08613	21	3.22052	2.7767	1.65391	10	6.8373	6.97996	1.7154
FGGY	0.045094	-1.08723	21	2.48623	1.46828	3.35176	10	5.28237	5.2636	1.24765
EXOSC5	0.0271302	-1.08796	21	0.582487	0.438133	0.467977	10	1.23822	1.21507	0.920512
STT3A	0.00547028	-1.08836	21	1.48711	1.19006	0.853962	10	3.16207	3.07005	0.978257
TRMT61B	0.0428348	-1.08855	21	0.523997	0.533846	0.120523	10	1.11433	1.17665	0.237212
CCDC115	0.0489605	-1.08915	21	0.870786	0.829323	0.232273	10	1.85259	1.89226	0.267169
RABGGTB	0.00338482	-1.08927	21	2.21013	1.88373	1.23567	10	4.70242	4.45126	1.20605
ERCC5	0.0149344	-1.08944	21	0.334013	0.295968	0.135911	10	0.710749	0.703962	0.170966
CSGALNACT1	0.0110915	-1.09038	21	2.44321	2.2766	1.02137	10	5.20233	4.35539	3.06427
PTGR2	0.00810664	-1.09046	21	0.958987	0.862929	0.562658	10	2.04209	1.81406	0.713101
SLC39A10	0.014693	-1.09084	21	5.12128	2.46007	4.41976	10	10.9083	9.98024	5.76547
DDX28	0.00774233	-1.09104	21	0.507134	0.465735	0.17575	10	1.08033	1.05391	0.275705
MPP5	0.0355201	-1.09221	21	5.91195	6.1959	2.2276	10	12.6043	12.8557	2.16249
ID3	0.0159961	-1.09252	21	2.38471	2.07797	1.37248	10	5.08531	4.42656	2.74639
MOAP1	0.00493577	-1.09384	21	0.247726	0.255529	0.124057	10	0.528752	0.532929	0.190022
NPC1	0.0112954	-1.09422	21	0.519671	0.441691	0.226252	10	1.10949	1.08382	0.318291
TXNRD2	0.00550756	-1.09445	21	2.56486	2.09257	1.21591	10	5.47679	5.2441	2.05633
IFNAR2	0.00594886	-1.09523	21	0.763553	0.702189	0.395436	10	1.63131	1.56334	0.423263
BEGAIN	0.00308522	-1.0977	21	0.678373	0.607211	0.338645	10	1.45181	1.55701	0.574408
LDLRAD4	0.019281	-1.09792	21	0.729406	0.627785	0.306805	10	1.56127	1.27876	0.900581
DHRS7	0.0105628	-1.0987	21	51.5056	56.582	32.3112	10	110.305	86.6411	44.6804
HECTD2	0.00453035	-1.10051	21	0.782888	0.51246	0.578554	10	1.67875	1.53866	0.418493
THSD1	0.0435327	-1.10053	21	1.30374	1.28371	0.28076	10	2.79567	1.91224	1.89637
RHOC	0.014928	-1.10085	21	4.66294	4.07583	2.3854	10	10.0011	10.0425	1.43313
CARD10	0.03561	-1.10101	21	2.4588	2.3562	1.02783	10	5.27424	5.01272	1.15952
RAB5A	0.0045079	-1.10245	21	0.608936	0.568385	0.18309	10	1.3075	1.44786	0.341784
JKAMP	0.0298722	-1.10279	21	2.59804	2.63702	0.960694	10	5.57978	5.61849	0.583165
CLN5	0.0027896	-1.10286	21	2.81183	2.69035	1.15366	10	6.03926	5.89457	1.79154
SH3PXD2B	0.00549917	-1.10485	21	1.44688	1.1835	0.689538	10	3.11188	3.03321	1.17898
PCID2	0.00549953	-1.10487	21	4.03734	3.26687	2.51758	10	8.6835	8.92283	1.13444
NUDT2	0.00942954	-1.10494	21	2.8267	2.60006	0.737213	10	6.07993	6.34241	1.91466
PRDX1	0.0313164	-1.10534	21	32.6235	30.1342	13.9773	10	70.1892	71.4548	12.7066
USP5	0.0120828	-1.10548	21	1.87045	1.71582	0.77341	10	4.02466	4.05678	0.548414
EPM2A	0.00368069	-1.10642	21	0.847561	0.787237	0.274116	10	1.82489	1.6802	0.541699
KCNJ8	0.00733659	-1.10688	21	3.74779	2.84557	1.93076	10	8.07195	8.482	3.99314
HYI	0.00362963	-1.10734	21	15.3663	15.9339	5.87362	10	33.1064	34.9891	10.5644
SFT2D3	0.00385332	-1.10773	21	1.49701	1.08544	0.917725	10	3.22614	3.23455	0.692152
PTPRK	0.0115082	-1.1087	21	0.660588	0.62665	0.272162	10	1.42457	1.33756	0.564533
S100A2	0.0359886	-1.11001	21	0.641801	0.622085	0.174338	10	1.38531	1.00964	1.18877
TNFSF12	0.00186092	-1.11009	21	4.29427	3.7617	2.58693	10	9.26957	9.74044	1.72731
CXADR	0.0281157	-1.11052	21	1.44756	1.18	0.771109	10	3.12563	3.04147	0.664141
ATOH8	0.0189949	-1.11093	21	7.54147	6.65387	4.22418	10	16.2884	13.5751	9.9229
PCMTD1	0.00880591	-1.1123	21	9.46427	6.5632	7.88525	10	20.4607	19.5688	3.26057
EFR3A	0.00682341	-1.11245	21	1.38187	1.22661	0.514201	10	2.98777	3.02403	0.543437
UBE2E3	0.0111687	-1.11255	21	4.65232	4.58033	2.09397	10	10.0596	8.3064	4.77562
DDX59	0.0141697	-1.11567	21	0.598335	0.547353	0.22534	10	1.29657	1.34761	0.287151
TPST1	0.00620756	-1.11648	21	1.80299	1.58178	1.12924	10	3.90918	3.88172	1.54116
EMP2	0.0169631	-1.11677	21	5.72363	4.78389	2.50732	10	12.4123	12.9723	2.22876
CNTD2	0.0192427	-1.11715	21	2.62918	2.74992	1.52856	10	5.70316	5.77815	4.30692
CCDC102A	0.00531271	-1.11766	21	1.74384	1.63948	0.967205	10	3.78404	3.60136	1.14344
BBS2	0.0149559	-1.1181	21	0.254758	0.247715	0.136995	10	0.552982	0.521354	0.119427
MTX1	0.00576252	-1.11969	21	4.26797	4.0406	1.76253	10	9.27428	9.26188	2.21228
COPS5	0.00392637	-1.11984	21	2.2773	1.43662	1.84904	10	4.94909	5.28693	1.03181
ZNF226	0.0075834	-1.12141	21	0.682301	0.647235	0.253345	10	1.48441	1.43157	0.338425
CD46	0.00390408	-1.12187	21	0.657864	0.648011	0.289871	10	1.4317	1.33837	0.369324
PGRMC1	0.00648986	-1.12244	21	3.17635	2.71161	2.12367	10	6.9154	6.96769	2.16473
CDKN1C	0.00433648	-1.12318	21	15.084	15.0592	7.23677	10	32.857	32.373	10.4713
LGMN	0.00350591	-1.12647	21	1.06345	0.919701	0.733473	10	2.32176	2.43837	0.480351
OLFML1	0.00693901	-1.12682	21	0.670918	0.614705	0.188905	10	1.46513	1.43966	0.490842
MYL12B	0.0263913	-1.12691	21	8.85543	7.196	5.6219	10	19.3394	19.6385	2.70042
GRN	0.0018896	-1.12738	21	2.50205	2.23612	1.46168	10	5.46601	5.13156	0.841635
ZNF658B	0.0352523	-1.12779	21	1.15235	1.09691	0.379584	10	2.51814	2.57626	0.403803
APOBEC3G	0.0118741	-1.12947	21	0.239451	0.24663	0.127514	10	0.523868	0.496236	0.256916
C2orf88	0.00705608	-1.13077	21	0.327879	0.306773	0.105025	10	0.717973	0.703291	0.484791
POTEM	0.015906	-1.13094	21	0.273614	0.24843	0.178013	10	0.59922	0.496017	0.319864
MRPS16	0.00869522	-1.13445	21	3.52892	3.55433	1.18104	10	7.74722	7.44498	2.28994
NANS	0.0157465	-1.13446	21	8.27844	7.78573	3.33947	10	18.1742	16.4686	6.0709
PPP2R5D	0.0441854	-1.1345	21	0.73501	0.717557	0.152022	10	1.61366	1.76829	0.53111
NEUROD1	0.00460883	-1.13526	21	1.45105	1.37579	0.383051	10	3.18734	3.48349	1.02258
VCP	0.0251353	-1.13539	21	5.42524	5.32321	2.07586	10	11.9181	12.4639	2.85389
STK25	0.0207459	-1.13546	21	2.66708	2.76482	0.927435	10	5.85928	5.47683	1.33118
DPYD	0.00364874	-1.13646	21	1.27003	1.03945	0.791944	10	2.79204	2.83337	0.896506
TAP1	0.00454399	-1.13648	21	1.48141	0.97102	0.958211	10	3.25678	3.19403	1.02088
MEIS1	0.00382508	-1.13712	21	0.859212	0.7573	0.372391	10	1.88976	1.84501	0.773025
CHCHD5	0.0393037	-1.13782	21	2.91793	2.92981	1.60274	10	6.42086	6.25682	1.26548
CYP3A43	0.0444834	-1.13973	21	0.248593	0.20976	0.115674	10	0.547748	0.424398	0.546897
SLU7	0.00200034	-1.13984	21	1.62745	1.52989	0.725989	10	3.58619	3.59679	0.500321
PODXL2	0.0162889	-1.13998	21	0.79111	0.693761	0.45668	10	1.74344	1.56504	1.14322
AMD1	0.0049334	-1.14029	21	15.0391	14.3181	8.66284	10	33.1501	34.9149	12.5866
PIGU	0.0136496	-1.14144	21	3.11521	3.08052	1.19831	10	6.87219	6.59398	1.77772
ZNF563	0.0161971	-1.14319	21	0.489954	0.442212	0.169245	10	1.08215	1.0275	0.280391
ADCY5	0.0285401	-1.14432	21	0.500848	0.365085	0.418437	10	1.10708	0.9511	0.615519
CAP2	0.00443164	-1.14646	21	1.54836	1.47759	0.876492	10	3.4276	3.71273	1.20865
PDSS2	0.00314321	-1.14647	21	7.25229	6.47457	4.18535	10	16.0545	16.4374	3.57206
SNAPIN	0.00324194	-1.14792	21	0.996321	0.969884	0.624879	10	2.20779	2.31174	0.417461
SLC19A1	0.00913757	-1.14923	21	0.363868	0.364337	0.15601	10	0.807043	0.791875	0.439753
ARFGAP3	0.00351226	-1.15054	21	7.26049	5.52225	4.09696	10	16.1181	16.4889	4.35748
NSMCE3	0.0100636	-1.15096	21	0.901628	0.837747	0.303751	10	2.00216	1.96524	0.464156
SCRN3	0.00479361	-1.1517	21	0.86697	0.896089	0.326122	10	1.9262	1.95267	0.336114
MGLL	0.00864689	-1.15225	21	2.3638	2.25415	0.909185	10	5.25378	5.2385	1.41286
TIMP4	0.00377801	-1.15265	21	0.521523	0.463797	0.224097	10	1.15946	1.22351	0.385229
CD58	0.0221274	-1.15289	21	1.38086	1.17884	0.583008	10	3.07045	2.98788	0.6055
HSPB8	0.00532493	-1.15328	21	7.38023	6.84326	2.39326	10	16.415	14.2095	8.57508
CLIC4	0.013144	-1.15374	21	0.257031	0.191656	0.221848	10	0.571868	0.516054	0.233052
MTHFS	0.0136869	-1.15386	21	2.06564	2.00694	0.814481	10	4.59622	4.35046	0.886207
RASD2	0.00571961	-1.15429	21	1.17027	0.876103	0.728829	10	2.60472	2.37166	1.1713
ZNF217	0.00470297	-1.15513	21	1.49745	1.32291	0.785342	10	3.33487	3.18879	1.34726
WARS	0.0115222	-1.15536	21	0.822277	0.782469	0.231452	10	1.83154	1.89771	0.455407
PXYLP1	0.00610808	-1.15605	21	0.269264	0.285905	0.124592	10	0.600046	0.64802	0.150198
APOBEC3C	0.00668596	-1.15639	21	2.29112	2.05929	0.847511	10	5.10689	4.9668	2.75157
MAB21L1	0.00951878	-1.15662	21	0.248222	0.206937	0.153525	10	0.553373	0.554044	0.299353
SUPV3L1	0.025316	-1.15671	21	0.52434	0.438595	0.202772	10	1.169	1.13578	0.171324
RAB40B	0.0183927	-1.15699	21	3.121	2.75732	1.61057	10	6.95956	6.41294	1.40924
SLC25A21	0.00559135	-1.15713	21	0.318192	0.292552	0.120857	10	0.709611	0.620433	0.259801
PLD4	0.00318814	-1.15719	21	0.18005	0.175797	0.101606	10	0.401552	0.430034	0.147816
TSPAN4	0.0033676	-1.15725	21	1.3064	1.15378	0.648667	10	2.91369	2.88004	0.558371
VDAC3	0.0048148	-1.15791	21	0.891155	0.85077	0.431	10	1.98847	2.05516	0.464459
GNG10	0.0204664	-1.15923	21	7.21875	4.88013	4.46279	10	16.1222	16.3284	2.35088
HARS	0.0362138	-1.16037	21	2.34164	2.29147	0.62541	10	5.23389	5.18041	1.10216
ECHDC2	0.00254063	-1.16103	21	2.54262	1.89935	1.5416	10	5.68572	5.73466	0.975506
ST3GAL4	0.00283	-1.16323	21	1.2538	1.10795	0.47595	10	2.80798	2.79055	0.501296
HELQ	0.0294268	-1.16333	21	0.473536	0.460156	0.176409	10	1.0606	1.08324	0.150189
CYB5R4	0.0104192	-1.16398	21	1.00354	0.851362	0.425824	10	2.24868	2.26926	0.421882
ENPP5	0.00290416	-1.16447	21	1.54237	1.31454	1.16493	10	3.45722	3.68928	0.633216
TIAM2	0.0440861	-1.16521	21	0.615276	0.588618	0.281644	10	1.37985	0.86433	1.02403
POLR3E	0.0243659	-1.16529	21	0.544249	0.549834	0.240498	10	1.22063	1.23394	0.3102
SMARCB1	0.0119389	-1.1657	21	0.703051	0.593541	0.237113	10	1.57724	1.62652	0.378737
SNRPD1	0.030665	-1.16575	21	6.18679	6.48502	3.13447	10	13.88	13.797	1.66307
FXYD1	0.0111146	-1.16633	21	1.94677	1.36847	1.50052	10	4.36933	3.82994	2.34901
DPM2	0.023248	-1.16702	21	2.10224	1.81894	0.873259	10	4.72052	4.53935	1.25854
ARHGEF17	0.00888792	-1.16758	21	3.60573	3.01108	2.10652	10	8.09973	7.77886	3.55732
LHFPL3	0.00966452	-1.16892	21	8.31156	8.44014	3.09601	10	18.688	16.3044	8.90397
FLOT2	0.0320298	-1.16897	21	1.90501	1.76521	0.944673	10	4.28344	4.0676	0.867057
TMEM69	0.00867336	-1.16923	21	2.23623	2.25199	0.788689	10	5.0291	4.76862	1.18432
C6orf89	0.0186535	-1.16958	21	3.23864	2.88074	1.29728	10	7.2852	7.08007	0.998307
CX3CL1	0.0103419	-1.16968	21	1.52307	1.44025	0.38857	10	3.42633	3.81566	0.979103
BAIAP2	0.00493245	-1.16982	21	0.909286	0.843589	0.431988	10	2.04574	2.29575	0.636539
SEC13	0.00638207	-1.17034	21	8.61324	8.06053	4.33726	10	19.3854	18.8518	5.01468
ZBTB38	0.0107	-1.1707	21	1.77803	1.64617	0.725379	10	4.00272	3.7702	0.737368
HS3ST3B1	0.00555305	-1.17097	21	0.558751	0.509066	0.335148	10	1.2581	1.25111	0.492879
PBX3	0.017557	-1.17307	21	1.07828	1.07302	0.569873	10	2.43142	2.25558	0.489612
NAGK	0.00426807	-1.17346	21	0.862293	0.787208	0.288456	10	1.94491	1.97156	0.364065
RNF34	0.00277145	-1.17394	21	0.457194	0.399839	0.236899	10	1.03155	1.09362	0.260607
TCF7L1	0.00387113	-1.17397	21	0.981743	0.833918	0.61386	10	2.21512	2.30677	0.820345
TSPYL5	0.00522743	-1.17426	21	0.673428	0.499519	0.407358	10	1.51977	1.45097	0.387532
PLPP7	0.0124854	-1.17496	21	0.394977	0.350766	0.235115	10	0.891808	0.878915	0.490958
C11orf80	0.0111428	-1.17506	21	1.92818	1.73912	1.16377	10	4.35387	4.1725	1.02756
NUP88	0.0286483	-1.17603	21	0.626671	0.611431	0.123558	10	1.41599	1.40676	0.359652
DNAJC10	0.0162865	-1.17672	21	1.09451	1.0483	0.47262	10	2.47428	1.982	1.25181
HLA-DPA1	0.0304267	-1.17764	21	3.91706	2.49087	5.07037	10	8.86067	8.71669	2.56708
TARBP1	0.00356551	-1.17775	21	1.3131	1.25038	0.547887	10	2.97055	3.04245	0.643857
SYNGR2	0.0111249	-1.18049	21	10.8037	11.2191	4.34213	10	24.487	23.2777	9.53852
TRPC1	0.00416761	-1.18084	21	0.675325	0.57422	0.379425	10	1.53102	1.52583	0.53794
IFI35	0.00460254	-1.18191	21	4.95691	4.47169	2.31048	10	11.2461	10.8499	3.69017
ZNF219	0.0118996	-1.18205	21	6.18493	5.92486	2.87733	10	14.0335	13.6844	4.37365
CRLS1	0.00887139	-1.18241	21	11.3534	11.0376	3.26856	10	25.7671	23.8358	7.03997
SARAF	0.0159613	-1.18253	21	91.7049	92.1689	28.0124	10	208.147	206.493	62.1754
GOLGA8G	0.00553625	-1.18301	21	3.49223	3.13189	1.39936	10	7.92912	8.59552	1.33856
SORBS2	0.0100865	-1.18315	21	1.52791	1.5007	0.543638	10	3.46947	3.64294	0.686196
TGFBI	0.00322377	-1.18381	21	1.1032	0.965582	0.571727	10	2.5062	2.45943	0.539573
PIGM	0.00280622	-1.18478	21	2.18836	1.67042	1.32802	10	4.97478	5.10527	1.49019
NAAA	0.0205786	-1.18556	21	10.1143	10.3833	3.42705	10	23.0051	24.0379	7.88279
SART1	0.00998506	-1.18603	21	1.19004	1.06591	0.323785	10	2.70764	2.76352	0.781026
ADAMTSL3	0.00772702	-1.18616	21	0.529108	0.353655	0.416783	10	1.20397	1.15461	0.369575
ALDH1B1	0.0106208	-1.1864	21	1.11518	1.07763	0.493064	10	2.53798	1.96491	1.70117
ZNF14	0.0257992	-1.18658	21	0.242317	0.230301	0.0957897	10	0.551543	0.563355	0.114386
SYNDIG1	0.0120663	-1.18788	21	0.438471	0.406857	0.23219	10	0.998915	0.803046	0.582193
ARHGAP20	0.0125685	-1.18791	21	0.513006	0.459861	0.219685	10	1.16874	1.00027	0.686062
RWDD3	0.00723145	-1.18818	21	0.799436	0.744766	0.301879	10	1.82164	1.83878	0.309179
EIF1B	0.00427682	-1.18912	21	1.73026	1.58585	0.85367	10	3.94524	4.00105	0.707037
SPCS1	0.00372717	-1.18999	21	25.4056	22.555	14.9656	10	57.963	55.6455	10.7864
GLO1	0.0106936	-1.1903	21	34.7132	31.0606	16.6141	10	79.2155	69.7599	43.4322
FAT1	0.0120438	-1.19034	21	0.654002	0.658341	0.220305	10	1.49247	1.29339	0.660495
RBM5	0.0113249	-1.19208	21	0.949506	0.806056	0.43941	10	2.16944	2.34321	0.526036
RCBTB2	0.0038927	-1.19235	21	1.26644	1.08018	0.456488	10	2.89413	2.94778	0.63112
CCT5	0.00655968	-1.19245	21	4.49749	3.98495	1.86814	10	10.2786	10.1536	3.36162
ABHD8	0.0097397	-1.19412	21	0.561822	0.531727	0.258874	10	1.28548	1.24046	0.274586
DAXX	0.00295095	-1.19445	21	0.284106	0.227594	0.164396	10	0.650199	0.665287	0.199658
KRBOX1	0.00569345	-1.19478	21	0.339814	0.262247	0.24646	10	0.777867	0.681546	0.30168
PTN	0.00462197	-1.19507	21	0.216736	0.193881	0.11566	10	0.496229	0.51528	0.190883
ATP5F1	0.0132628	-1.19604	21	18.6478	15.6955	9.21459	10	42.7241	44.6647	8.24716
CTNNAL1	0.00336697	-1.19762	21	0.976706	0.804781	0.595414	10	2.24018	2.17964	0.725722
APBB1	0.0046106	-1.19775	21	1.27365	0.730422	1.19509	10	2.92153	2.88558	0.692188
PPP2R2A	0.0102544	-1.19851	21	2.34839	2.11238	1.35135	10	5.38963	4.1612	2.52647
NAA50	0.0155261	-1.19884	21	1.91511	1.77257	0.808063	10	4.39624	4.57842	1.00353
CBFA2T2	0.0178151	-1.19955	21	1.58032	1.44991	0.436707	10	3.62949	3.64656	1.04955
SPCS2	0.00887304	-1.20141	21	21.1622	18.2399	11.347	10	48.6655	48.3749	7.4623
NUDT7	0.00948507	-1.20155	21	2.1638	1.6639	2.21124	10	4.97644	4.60506	1.35445
MAD1L1	0.00765563	-1.20189	21	0.286361	0.304045	0.115218	10	0.658746	0.710655	0.185745
PPCS	0.0171824	-1.20201	21	16.5525	13.481	8.95786	10	38.0808	39.8127	6.15174
ASAH1	0.0143737	-1.20234	21	2.79569	2.40467	1.44567	10	6.43323	6.57699	1.25107
C1QTNF2	0.0181334	-1.20283	21	0.395778	0.365037	0.15599	10	0.911047	0.691666	0.486647
CACNA1H	0.0104851	-1.20401	21	0.837197	0.583287	0.803446	10	1.92872	1.72635	0.805418
PIK3R4	0.0160438	-1.20442	21	0.897982	0.882921	0.429273	10	2.06935	2.02563	0.402894
BCL2L13	0.0181951	-1.20509	21	0.927382	0.828796	0.296856	10	2.13809	2.21131	0.600994
MRPS36	0.00621479	-1.20527	21	4.6093	4.92484	1.54797	10	10.6282	9.85968	2.34961
GALE	0.00278238	-1.20557	21	1.45475	1.39924	0.708616	10	3.35506	3.29039	1.03571
CD69	0.0108033	-1.20566	21	0.540985	0.455497	0.29906	10	1.24774	1.18049	0.654852
TUT1	0.0101492	-1.20574	21	0.567534	0.530771	0.24575	10	1.30905	1.16609	0.566687
RND2	0.00532757	-1.20838	21	0.309969	0.275426	0.101418	10	0.71627	0.6842	0.333651
VAMP8	0.00508873	-1.21018	21	7.7682	6.21519	6.4292	10	17.9731	17.4321	6.39116
AJUBA	0.00855018	-1.21019	21	0.235033	0.245222	0.0953045	10	0.54379	0.458231	0.212415
LPAR1	0.0115425	-1.21078	21	0.965979	0.734824	0.8791	10	2.23587	1.83139	0.993332
FAS	0.0477129	-1.2111	21	1.33936	1.36408	0.495147	10	3.10081	2.97163	0.848648
LIAS	0.0297024	-1.21175	21	1.38286	1.20247	0.646602	10	3.20296	3.19969	0.322703
LOC100508046	0.0189114	-1.21208	21	7.1939	7.17164	1.49364	10	16.6662	14.7971	9.71466
MEIS2	0.00502266	-1.21229	21	0.316305	0.333136	0.138397	10	0.732895	0.712841	0.275411
EXT1	0.00713213	-1.21308	21	0.668693	0.67717	0.2537	10	1.55024	1.519	0.353724
MCM8	0.00672465	-1.21345	21	0.262938	0.254821	0.110575	10	0.609733	0.595835	0.163215
CCDC28A	0.00731296	-1.21486	21	2.5969	2.27454	1.30881	10	6.0279	5.85668	1.62337
GTF2H2	0.00541472	-1.21519	21	1.44245	0.976554	1.30453	10	3.34896	2.92927	0.95098
KCNMA1	0.0128494	-1.21569	21	0.761971	0.43526	0.599232	10	1.76968	1.52964	0.925163
PDS5B	0.0240756	-1.21592	21	1.72763	1.54518	0.685685	10	4.0131	3.98648	0.744423
GJC3	0.0119845	-1.21616	21	0.25644	0.238807	0.127661	10	0.595779	0.585444	0.155834
CMPK1	0.00331179	-1.21783	21	5.19413	3.94076	3.25009	10	12.0814	11.8652	3.04492
ACY1	0.00781418	-1.2179	21	5.28903	5.20017	1.81382	10	12.3027	11.0014	5.36143
ACSL3	0.0195307	-1.21944	21	9.486	6.04758	11.7199	10	22.0887	19.9265	10.7568
NEO1	0.0138389	-1.21973	21	1.43496	1.42708	0.435783	10	3.34208	3.06062	0.934562
STARD13	0.00983228	-1.21988	21	1.01	0.839221	0.517652	10	2.35256	2.09435	0.660667
FBXO7	0.0168621	-1.22018	21	2.79812	2.67773	1.25247	10	6.51896	6.67597	0.779631
SLC35D2	0.00319202	-1.2202	21	0.782656	0.677737	0.385086	10	1.82343	1.93125	0.338305
NDUFS2	0.0186261	-1.22177	21	2.17045	2.08748	0.67244	10	5.06222	5.05991	0.956223
KCNK3	0.0140298	-1.22348	21	0.740108	0.631713	0.423889	10	1.72822	1.35234	0.732716
KCTD14	0.00799014	-1.22406	21	1.36964	1.23297	0.660064	10	3.19952	3.04081	1.35781
RPS6KB2	0.00243628	-1.22439	21	0.69895	0.581259	0.346158	10	1.63314	1.74106	0.532499
KEAP1	0.00685227	-1.2261	21	0.546702	0.518254	0.205398	10	1.27892	1.25223	0.551851
INPP5A	0.00305123	-1.22667	21	5.593	5.37403	2.44794	10	13.0891	13.0628	2.01303
C5orf15	0.00526502	-1.22667	21	4.85798	4.30473	2.51445	10	11.369	11.7483	1.96253
ANXA8L1	0.0277479	-1.2282	21	0.419588	0.416538	0.1637	10	0.982992	0.682435	0.900609
TLR1	0.00244993	-1.23071	21	0.464578	0.450919	0.200805	10	1.09029	1.06116	0.355191
UPK1A	0.0186411	-1.23115	21	1.07116	1.0203	0.357672	10	2.51459	2.74804	1.60428
TPSB2	0.0288553	-1.23266	21	4.43772	2.03212	5.95461	10	10.4286	10.9477	5.13917
EEF1B2	0.00433219	-1.23447	21	17.8383	17.69	8.39878	10	41.9724	39.5355	9.8002
C15orf52	0.00360051	-1.23568	21	1.19223	1.03624	0.773625	10	2.80762	2.80147	0.624131
PHACTR2	0.0123006	-1.2361	21	2.32735	2.4059	0.900566	10	5.48231	5.54087	2.42046
FGF2	0.00266004	-1.23635	21	0.678086	0.584009	0.314534	10	1.59759	1.50308	0.633562
ITM2C	0.00645254	-1.23723	21	8.64473	7.92361	3.02549	10	20.3795	18.9564	6.04804
ADRB2	0.0118142	-1.23732	21	1.80782	1.04161	1.61532	10	4.26212	3.36014	2.16208
CLDN11	0.007463	-1.23764	21	2.1194	1.45013	1.42852	10	4.99782	4.44811	2.64368
FAM46B	0.00564086	-1.23786	21	0.154295	0.148823	0.113279	10	0.363904	0.376623	0.168527
TAF9	0.00206105	-1.23794	21	8.58729	7.95676	4.46235	10	20.2541	19.8373	4.24797
CHMP2B	0.0169541	-1.24017	21	1.9217	1.84852	1.02804	10	4.53956	4.36946	0.966529
SYT17	0.0117556	-1.2405	21	1.37183	1.38396	0.495636	10	3.24138	3.17016	0.96375
CSDC2	0.0195852	-1.24062	21	0.256893	0.219293	0.183764	10	0.607039	0.518918	0.464036
PCBP2	0.0194927	-1.24117	21	13.5767	13.2186	6.27678	10	32.094	33.1225	4.31438
CSTF2	0.0384623	-1.24222	21	0.352989	0.34274	0.10599	10	0.83504	0.774551	0.237932
ACAD8	0.0310286	-1.24254	21	0.735566	0.71237	0.170174	10	1.74046	1.74312	0.826256
DALRD3	0.0122732	-1.24311	21	1.76449	1.54625	0.754942	10	4.17667	4.22099	0.794116
ARL2BP	0.0406675	-1.24493	21	0.727445	0.696081	0.261453	10	1.72409	1.71793	0.332409
C11orf54	0.00739875	-1.24529	21	2.51289	2.59597	1.26643	10	5.9572	5.6034	1.6757
SLC22A17	0.00447638	-1.24529	21	1.00811	0.929809	0.310149	10	2.38989	2.2267	0.862741
GLI3	0.00908708	-1.24639	21	0.736991	0.71871	0.342912	10	1.74849	1.61076	0.79674
KIAA1191	0.0134242	-1.24746	21	0.561176	0.578042	0.19807	10	1.33236	1.36947	0.337097
OSCP1	0.0150331	-1.24812	21	0.695905	0.617573	0.275103	10	1.653	1.58512	0.464144
SOX2	0.0107607	-1.25063	21	0.874914	0.826707	0.581157	10	2.08182	1.93949	1.0661
GPR108	0.0146781	-1.25285	21	3.21834	2.63121	1.82911	10	7.66969	7.36641	1.46404
CYP4B1	0.00522641	-1.25329	21	0.284752	0.260217	0.19122	10	0.678806	0.716612	0.313982
ATL1	0.00243012	-1.25349	21	1.03781	0.856507	0.470845	10	2.47431	2.46435	0.79318
NUDT16L1	0.0139854	-1.25351	21	2.24367	2.19961	0.858935	10	5.34937	4.98222	1.77033
NKX3-1	0.00315959	-1.25352	21	102.565	84.8434	63.1883	10	244.539	263.075	66.7772
RAB18	0.00804183	-1.25356	21	15.9389	15.7645	7.08335	10	38.0031	35.7617	6.93724
CLIP3	0.0108179	-1.25466	21	2.94419	2.42688	1.83993	10	7.02516	6.44007	3.63331
SCHIP1	0.00408397	-1.25466	21	0.504178	0.368784	0.285183	10	1.20303	1.20034	0.454133
DMD	0.0091608	-1.25547	21	0.426276	0.32689	0.271251	10	1.01771	0.923248	0.558511
IL1B	0.0121093	-1.25556	21	1.43078	1.07322	1.36316	10	3.41613	3.37762	1.70866
[truncated: 592 more rows]
